# Supplementary material for: Profiling Living Bacteria Informs Preparation of Fecal Microbiota Transplantations
Source: PLoS One. 2017 Jan 26;12(1):e0170922. doi: 10.1371/journal.pone.0170922 (PMC5268452; doi:10.1371/journal.pone.0170922)
Supplement: S2 Table — (XLSX) [file pone.0170922.s014.xlsx]

## Sheet: Sheet1
purpose	name	type	length [bp]	mean T Melt [˚C]	GC [%]	treatment	sequence
Universal primer, stp 1 F	PE16S_V4_U515_F	library PCR	43	73	60	salt purification	ACACGACGCTCTTCCGATCTYRYRGTGCCAGCMGCCGCGGTAA
Universal primer, stp1 R	PE16S_V4_E786_R	library PCR	51	70.3	52.9	salt purification	CGGCATTCCTGCTGAACCGCTCTTCCGATCTGGACTACHVGGGTWTCTAAT
Step 2 F	PE-III-PCR-F		58	70.7	51.7	salt purification	AATGATACGGCGACCACCGAGATCTACACTCTTTCCCTACACGACGCTCTTCCGATCT
Step 2 R	PE-IV-PCR-001		70			salt purification	CAAGCAGAAGACGGCATACGAGATGCGCACGGACGGTCTCGGCATTCCTGCTGAACCGCTCTTCCGATCT
	PE-IV-PCR-002						CAAGCAGAAGACGGCATACGAGATTGGGAAACACGGTCTCGGCATTCCTGCTGAACCGCTCTTCCGATCT
	PE-IV-PCR-003						CAAGCAGAAGACGGCATACGAGATTTCATTACCCGGTCTCGGCATTCCTGCTGAACCGCTCTTCCGATCT
	PE-IV-PCR-004						CAAGCAGAAGACGGCATACGAGATCCCAGTTTCCGGTCTCGGCATTCCTGCTGAACCGCTCTTCCGATCT
	PE-IV-PCR-005						CAAGCAGAAGACGGCATACGAGATTCAGCCCGTCGGTCTCGGCATTCCTGCTGAACCGCTCTTCCGATCT
	PE-IV-PCR-006						CAAGCAGAAGACGGCATACGAGATATACTTCATCGGTCTCGGCATTCCTGCTGAACCGCTCTTCCGATCT
	PE-IV-PCR-007						CAAGCAGAAGACGGCATACGAGATACAATAAGTCGGTCTCGGCATTCCTGCTGAACCGCTCTTCCGATCT
	PE-IV-PCR-008						CAAGCAGAAGACGGCATACGAGATTTTCCCGCCCGGTCTCGGCATTCCTGCTGAACCGCTCTTCCGATCT
	PE-IV-PCR-009						CAAGCAGAAGACGGCATACGAGATCCGAGGTGTCGGTCTCGGCATTCCTGCTGAACCGCTCTTCCGATCT
	PE-IV-PCR-010						CAAGCAGAAGACGGCATACGAGATCCCAATGAGCGGTCTCGGCATTCCTGCTGAACCGCTCTTCCGATCT
	PE-IV-PCR-011						CAAGCAGAAGACGGCATACGAGATCGCGGCAGCCGGTCTCGGCATTCCTGCTGAACCGCTCTTCCGATCT
	PE-IV-PCR-012						CAAGCAGAAGACGGCATACGAGATACACCATCGCGGTCTCGGCATTCCTGCTGAACCGCTCTTCCGATCT
	PE-IV-PCR-013						CAAGCAGAAGACGGCATACGAGATCAGCTTTGACGGTCTCGGCATTCCTGCTGAACCGCTCTTCCGATCT
	PE-IV-PCR-014						CAAGCAGAAGACGGCATACGAGATATGCCGCTGCGGTCTCGGCATTCCTGCTGAACCGCTCTTCCGATCT
	PE-IV-PCR-015						CAAGCAGAAGACGGCATACGAGATATTTGTCGGCGGTCTCGGCATTCCTGCTGAACCGCTCTTCCGATCT
	PE-IV-PCR-016						CAAGCAGAAGACGGCATACGAGATTCTCCCTTACGGTCTCGGCATTCCTGCTGAACCGCTCTTCCGATCT
	PE-IV-PCR-017						CAAGCAGAAGACGGCATACGAGATGCGCCACAACGGTCTCGGCATTCCTGCTGAACCGCTCTTCCGATCT
	PE-IV-PCR-018						CAAGCAGAAGACGGCATACGAGATGACCGACCTCGGTCTCGGCATTCCTGCTGAACCGCTCTTCCGATCT
	PE-IV-PCR-019						CAAGCAGAAGACGGCATACGAGATCTTGACATTCGGTCTCGGCATTCCTGCTGAACCGCTCTTCCGATCT
	PE-IV-PCR-020						CAAGCAGAAGACGGCATACGAGATCCTGCGAACCGGTCTCGGCATTCCTGCTGAACCGCTCTTCCGATCT
	PE-IV-PCR-021						CAAGCAGAAGACGGCATACGAGATAGATTGATACGGTCTCGGCATTCCTGCTGAACCGCTCTTCCGATCT
	PE-IV-PCR-022						CAAGCAGAAGACGGCATACGAGATGCGTTAGACCGGTCTCGGCATTCCTGCTGAACCGCTCTTCCGATCT
	PE-IV-PCR-023						CAAGCAGAAGACGGCATACGAGATGTATAGTAACGGTCTCGGCATTCCTGCTGAACCGCTCTTCCGATCT
	PE-IV-PCR-024						CAAGCAGAAGACGGCATACGAGATACGGGTGCACGGTCTCGGCATTCCTGCTGAACCGCTCTTCCGATCT
	PE-IV-PCR-025						CAAGCAGAAGACGGCATACGAGATGAGGTCCCACGGTCTCGGCATTCCTGCTGAACCGCTCTTCCGATCT
	PE-IV-PCR-026						CAAGCAGAAGACGGCATACGAGATATCAAACTCCGGTCTCGGCATTCCTGCTGAACCGCTCTTCCGATCT
	PE-IV-PCR-027						CAAGCAGAAGACGGCATACGAGATAATACTGTTCGGTCTCGGCATTCCTGCTGAACCGCTCTTCCGATCT
	PE-IV-PCR-028						CAAGCAGAAGACGGCATACGAGATTGGTGCGATCGGTCTCGGCATTCCTGCTGAACCGCTCTTCCGATCT
	PE-IV-PCR-029						CAAGCAGAAGACGGCATACGAGATAGATTCTAGCGGTCTCGGCATTCCTGCTGAACCGCTCTTCCGATCT
	PE-IV-PCR-030						CAAGCAGAAGACGGCATACGAGATCCCTTGGCGCGGTCTCGGCATTCCTGCTGAACCGCTCTTCCGATCT
	PE-IV-PCR-031						CAAGCAGAAGACGGCATACGAGATCTGCATACTCGGTCTCGGCATTCCTGCTGAACCGCTCTTCCGATCT
	PE-IV-PCR-032						CAAGCAGAAGACGGCATACGAGATTATCAAAGGCGGTCTCGGCATTCCTGCTGAACCGCTCTTCCGATCT
	PE-IV-PCR-033						CAAGCAGAAGACGGCATACGAGATTCAGTTAAACGGTCTCGGCATTCCTGCTGAACCGCTCTTCCGATCT
	PE-IV-PCR-034						CAAGCAGAAGACGGCATACGAGATCCAAGCAAGCGGTCTCGGCATTCCTGCTGAACCGCTCTTCCGATCT
	PE-IV-PCR-035						CAAGCAGAAGACGGCATACGAGATCCGAGCCGACGGTCTCGGCATTCCTGCTGAACCGCTCTTCCGATCT
	PE-IV-PCR-036						CAAGCAGAAGACGGCATACGAGATGCAGGCTTGCGGTCTCGGCATTCCTGCTGAACCGCTCTTCCGATCT
	PE-IV-PCR-037						CAAGCAGAAGACGGCATACGAGATTCCACCTATCGGTCTCGGCATTCCTGCTGAACCGCTCTTCCGATCT
	PE-IV-PCR-038						CAAGCAGAAGACGGCATACGAGATATGAAGTTGCGGTCTCGGCATTCCTGCTGAACCGCTCTTCCGATCT
	PE-IV-PCR-039						CAAGCAGAAGACGGCATACGAGATCTCGACTACCGGTCTCGGCATTCCTGCTGAACCGCTCTTCCGATCT
	PE-IV-PCR-040						CAAGCAGAAGACGGCATACGAGATTCATCGGGACGGTCTCGGCATTCCTGCTGAACCGCTCTTCCGATCT
	PE-IV-PCR-041						CAAGCAGAAGACGGCATACGAGATATTTCGCCCCGGTCTCGGCATTCCTGCTGAACCGCTCTTCCGATCT
	PE-IV-PCR-042						CAAGCAGAAGACGGCATACGAGATATCCTACGCCGGTCTCGGCATTCCTGCTGAACCGCTCTTCCGATCT
	PE-IV-PCR-043						CAAGCAGAAGACGGCATACGAGATGGCGAGGCCCGGTCTCGGCATTCCTGCTGAACCGCTCTTCCGATCT
	PE-IV-PCR-044						CAAGCAGAAGACGGCATACGAGATTGGTACACCCGGTCTCGGCATTCCTGCTGAACCGCTCTTCCGATCT
	PE-IV-PCR-045						CAAGCAGAAGACGGCATACGAGATCTGCCTGGGCGGTCTCGGCATTCCTGCTGAACCGCTCTTCCGATCT
	PE-IV-PCR-046						CAAGCAGAAGACGGCATACGAGATTCCCGTGACCGGTCTCGGCATTCCTGCTGAACCGCTCTTCCGATCT
	PE-IV-PCR-047						CAAGCAGAAGACGGCATACGAGATACCTGTATTCGGTCTCGGCATTCCTGCTGAACCGCTCTTCCGATCT
	PE-IV-PCR-048						CAAGCAGAAGACGGCATACGAGATTACAGAATACGGTCTCGGCATTCCTGCTGAACCGCTCTTCCGATCT
	PE-IV-PCR-049						CAAGCAGAAGACGGCATACGAGATGGTGGGACGCGGTCTCGGCATTCCTGCTGAACCGCTCTTCCGATCT
	PE-IV-PCR-050						CAAGCAGAAGACGGCATACGAGATGACTAACAGCGGTCTCGGCATTCCTGCTGAACCGCTCTTCCGATCT
	PE-IV-PCR-051						CAAGCAGAAGACGGCATACGAGATTAGTGAGTGCGGTCTCGGCATTCCTGCTGAACCGCTCTTCCGATCT
	PE-IV-PCR-052						CAAGCAGAAGACGGCATACGAGATATGGGAGGTCGGTCTCGGCATTCCTGCTGAACCGCTCTTCCGATCT
	PE-IV-PCR-053						CAAGCAGAAGACGGCATACGAGATCCTGTGCTCCGGTCTCGGCATTCCTGCTGAACCGCTCTTCCGATCT
	PE-IV-PCR-054						CAAGCAGAAGACGGCATACGAGATAGCACTCCGCGGTCTCGGCATTCCTGCTGAACCGCTCTTCCGATCT
	PE-IV-PCR-055						CAAGCAGAAGACGGCATACGAGATGTATCTTGCCGGTCTCGGCATTCCTGCTGAACCGCTCTTCCGATCT
	PE-IV-PCR-056						CAAGCAGAAGACGGCATACGAGATGAATATTCGCGGTCTCGGCATTCCTGCTGAACCGCTCTTCCGATCT
	PE-IV-PCR-057						CAAGCAGAAGACGGCATACGAGATACGTTCCTTCGGTCTCGGCATTCCTGCTGAACCGCTCTTCCGATCT
	PE-IV-PCR-058						CAAGCAGAAGACGGCATACGAGATACTTCAATCCGGTCTCGGCATTCCTGCTGAACCGCTCTTCCGATCT
	PE-IV-PCR-059						CAAGCAGAAGACGGCATACGAGATATATTATCACGGTCTCGGCATTCCTGCTGAACCGCTCTTCCGATCT
	PE-IV-PCR-060						CAAGCAGAAGACGGCATACGAGATCTTGCGTGGCGGTCTCGGCATTCCTGCTGAACCGCTCTTCCGATCT
	PE-IV-PCR-061						CAAGCAGAAGACGGCATACGAGATAGTATCGTACGGTCTCGGCATTCCTGCTGAACCGCTCTTCCGATCT
	PE-IV-PCR-062						CAAGCAGAAGACGGCATACGAGATATGAAGCCTCGGTCTCGGCATTCCTGCTGAACCGCTCTTCCGATCT
	PE-IV-PCR-063						CAAGCAGAAGACGGCATACGAGATGATCAGCACCGGTCTCGGCATTCCTGCTGAACCGCTCTTCCGATCT
	PE-IV-PCR-064						CAAGCAGAAGACGGCATACGAGATTAGTATGGTCGGTCTCGGCATTCCTGCTGAACCGCTCTTCCGATCT
	PE-IV-PCR-065						CAAGCAGAAGACGGCATACGAGATGTCCAATTTCGGTCTCGGCATTCCTGCTGAACCGCTCTTCCGATCT
	PE-IV-PCR-066						CAAGCAGAAGACGGCATACGAGATTTGGCTCTACGGTCTCGGCATTCCTGCTGAACCGCTCTTCCGATCT
	PE-IV-PCR-067						CAAGCAGAAGACGGCATACGAGATCAAGGATAACGGTCTCGGCATTCCTGCTGAACCGCTCTTCCGATCT
	PE-IV-PCR-068						CAAGCAGAAGACGGCATACGAGATCATCTGGAACGGTCTCGGCATTCCTGCTGAACCGCTCTTCCGATCT
	PE-IV-PCR-069						CAAGCAGAAGACGGCATACGAGATTTCGTTGTGCGGTCTCGGCATTCCTGCTGAACCGCTCTTCCGATCT
	PE-IV-PCR-070						CAAGCAGAAGACGGCATACGAGATCAACGGGTTCGGTCTCGGCATTCCTGCTGAACCGCTCTTCCGATCT
	PE-IV-PCR-071						CAAGCAGAAGACGGCATACGAGATCATCGGTAGCGGTCTCGGCATTCCTGCTGAACCGCTCTTCCGATCT
	PE-IV-PCR-072						CAAGCAGAAGACGGCATACGAGATGCTATCCACCGGTCTCGGCATTCCTGCTGAACCGCTCTTCCGATCT
	PE-IV-PCR-073						CAAGCAGAAGACGGCATACGAGATGGAACAGGCCGGTCTCGGCATTCCTGCTGAACCGCTCTTCCGATCT
	PE-IV-PCR-074						CAAGCAGAAGACGGCATACGAGATCCGTCAGCTCGGTCTCGGCATTCCTGCTGAACCGCTCTTCCGATCT
	PE-IV-PCR-075						CAAGCAGAAGACGGCATACGAGATAGCCTCTCTCGGTCTCGGCATTCCTGCTGAACCGCTCTTCCGATCT
	PE-IV-PCR-076						CAAGCAGAAGACGGCATACGAGATATCCATTGCCGGTCTCGGCATTCCTGCTGAACCGCTCTTCCGATCT
	PE-IV-PCR-077						CAAGCAGAAGACGGCATACGAGATGCTAAGTCACGGTCTCGGCATTCCTGCTGAACCGCTCTTCCGATCT
	PE-IV-PCR-078						CAAGCAGAAGACGGCATACGAGATATCTTGTTTCGGTCTCGGCATTCCTGCTGAACCGCTCTTCCGATCT
	PE-IV-PCR-079						CAAGCAGAAGACGGCATACGAGATCAGCTGAAGCGGTCTCGGCATTCCTGCTGAACCGCTCTTCCGATCT
	PE-IV-PCR-080						CAAGCAGAAGACGGCATACGAGATACAGCCTCCCGGTCTCGGCATTCCTGCTGAACCGCTCTTCCGATCT
	PE-IV-PCR-081						CAAGCAGAAGACGGCATACGAGATGTAGTTTGTCGGTCTCGGCATTCCTGCTGAACCGCTCTTCCGATCT
	PE-IV-PCR-082						CAAGCAGAAGACGGCATACGAGATTATGATGTCCGGTCTCGGCATTCCTGCTGAACCGCTCTTCCGATCT
	PE-IV-PCR-083						CAAGCAGAAGACGGCATACGAGATCGGGTGACTCGGTCTCGGCATTCCTGCTGAACCGCTCTTCCGATCT
	PE-IV-PCR-084						CAAGCAGAAGACGGCATACGAGATACGACTAGACGGTCTCGGCATTCCTGCTGAACCGCTCTTCCGATCT
	PE-IV-PCR-085						CAAGCAGAAGACGGCATACGAGATTCGGTGCGGCGGTCTCGGCATTCCTGCTGAACCGCTCTTCCGATCT
	PE-IV-PCR-086						CAAGCAGAAGACGGCATACGAGATTGCTGGCATCGGTCTCGGCATTCCTGCTGAACCGCTCTTCCGATCT
	PE-IV-PCR-087						CAAGCAGAAGACGGCATACGAGATTGTGTTCGACGGTCTCGGCATTCCTGCTGAACCGCTCTTCCGATCT
	PE-IV-PCR-088						CAAGCAGAAGACGGCATACGAGATTGAATGTCGCGGTCTCGGCATTCCTGCTGAACCGCTCTTCCGATCT
	PE-IV-PCR-089						CAAGCAGAAGACGGCATACGAGATCTAGCGATGCGGTCTCGGCATTCCTGCTGAACCGCTCTTCCGATCT
	PE-IV-PCR-090						CAAGCAGAAGACGGCATACGAGATTAATGATTTCGGTCTCGGCATTCCTGCTGAACCGCTCTTCCGATCT
	PE-IV-PCR-091						CAAGCAGAAGACGGCATACGAGATACATACAGACGGTCTCGGCATTCCTGCTGAACCGCTCTTCCGATCT
	PE-IV-PCR-092						CAAGCAGAAGACGGCATACGAGATTATCTTAGTCGGTCTCGGCATTCCTGCTGAACCGCTCTTCCGATCT
	PE-IV-PCR-093						CAAGCAGAAGACGGCATACGAGATTGAAACGGGCGGTCTCGGCATTCCTGCTGAACCGCTCTTCCGATCT
	PE-IV-PCR-094						CAAGCAGAAGACGGCATACGAGATGCAACGTACCGGTCTCGGCATTCCTGCTGAACCGCTCTTCCGATCT
	PE-IV-PCR-095						CAAGCAGAAGACGGCATACGAGATTCATCTACTCGGTCTCGGCATTCCTGCTGAACCGCTCTTCCGATCT
	PE-IV-PCR-096						CAAGCAGAAGACGGCATACGAGATCCTTAATGACGGTCTCGGCATTCCTGCTGAACCGCTCTTCCGATCT
	PE-IV-PCR-097
Final QPCR	BMC Final F						AATGATACGGCGACCACCGA
	BMC Final R						CAAGCAGAAGACGGCATACGA
Sequencing	PE Seq F		33				ACACTCTTTCCCTACACGACGCTCTTCCGATCT
	PE Seq R		37				CGGTCTCGGCATTCCTGCTGAACCGCTCTTCCGATCT
	Alm index primer		37				AGATCGGAAGAGCGGTTCAGCAGGAATGCCGAGACCG
