# Supplementary material for: Profiling Living Bacteria Informs Preparation of Fecal Microbiota Transplantations
Source: PLoS One. 2017 Jan 26;12(1):e0170922. doi: 10.1371/journal.pone.0170922 (PMC5268452; doi:10.1371/journal.pone.0170922)
Supplement: S1 Data — (GZ) [file pone.0170922.s015.gz]

Archive with 1 entries (1 files):
- DataS1.txt
