# Supplementary material for: Profiling Living Bacteria Informs Preparation of Fecal Microbiota Transplantations
Source: PLoS One. 2017 Jan 26;12(1):e0170922. doi: 10.1371/journal.pone.0170922 (PMC5268452; doi:10.1371/journal.pone.0170922)
Supplement: S1 Data — (GZ) [file pone.0170922.s015.gz › DataS1.txt]

#OTU ID	1	2	3	4	5	6	7	8	9	10	11	12	13	14	15	16	17	18	19	20	21	22	23	24	25	26	27	28	29	30	31	32	33	34	35	36	37	38	39	40	41	42	46	47	48	49	50	51	52
denovo632	0.0	0.0	0.0	0.0	3.60659285173e-05	0.0	0.0	0.0	3.05110602593e-05	0.0	0.0	2.2940515244e-05	0.0	0.0	0.0	0.0	3.83068377705e-05	0.0	0.0	0.0	0.0	2.79876854184e-05	0.0	2.17831703226e-05	0.0	0.0	0.0	0.0	8.31324299609e-05	2.55186669048e-05	0.0	0.0	0.0	0.0	0.0	0.0	6.97042217524e-05	0.0	0.0	0.0	4.07846975815e-05	0.0	0.0	3.80778310867e-05	0.0	3.28741904731e-05	2.54090862893e-05	2.57844932058e-05	0.0
denovo1022	0.000179823772703	0.000330618256139	0.000269287733944	0.000220620679512	0.000216395571104	0.000336793117173	0.000488854125929	0.000423745136562	0.000259344012204	0.000332191955844	0.000212413441523	0.000412929274392	0.000373720008969	0.000299507174558	0.000260586319218	0.000459122769429	0.000306454702164	0.000203707476064	0.000277889276562	0.000484387808331	0.000428678598221	0.000447802966695	0.000430549115718	0.00041388023613	0.000252073302916	0.000320877453983	0.00011991845545	0.000431063067843	0.000207831074902	0.000280705335953	0.000336154998014	0.000116437026975	0.000424554700014	0.000436354569256	0.00015507722846	0.000588873392221	0.000580868514603	0.000325722289176	6.68560922614e-05	0.000270939773959	0.000244708185489	0.000116400884647	0.0001924001924	0.000342700479781	0.000257561855089	0.000262993523784	0.000457363553207	0.000386767398087	0.000272739669985
denovo1181	0.0	0.0	0.0	0.0	0.0	0.0	0.0	0.0	0.0	0.0	0.0	0.0	0.0	0.0	0.0	0.0	0.0	0.0	0.0	0.0	0.0	0.0	0.0	0.0	0.0	0.0	0.0	0.0	0.0	0.0	0.0	0.0	0.0	0.0	0.0	0.0	0.0	0.0	0.0	0.0	0.0	0.0	0.0	0.0	0.0	0.0	0.0	0.0	0.0
denovo970	0.0	0.0	0.0	0.0	0.0	0.0	0.0	0.0	0.0	0.0	0.0	0.0	0.0	0.0	0.0	0.0	0.0	0.0	0.0	0.0	0.0	0.0	0.0	0.0	0.0	0.0	0.0	0.0	0.0	0.0	0.0	0.0	0.0	0.0	0.0	0.0	0.0	0.0	0.0	0.0	0.0	0.0	0.0	0.0	0.0	0.0	0.0	0.0	0.000109095867994
denovo1846	0.0	0.0	0.0	0.0	0.0	0.0	0.0	0.0	0.0	0.0	0.0	0.0	0.0	0.0	0.0	0.0	0.0	0.0	0.0	0.0	0.0	0.0	0.0	0.0	0.0	0.0	0.0	0.0	0.0	0.0	0.0	0.0	0.0	0.0	0.0	0.0	0.0	0.0	0.0	0.0	0.0	0.0	0.0	0.0	0.0	0.0	0.0	0.0	0.0
denovo512	0.0	0.0	0.0	0.0	0.0	0.0	0.0	0.0	1.52555301297e-05	0.0	0.0	0.0	0.0	0.0	0.0	0.0	0.0	0.0	0.0	0.0	0.0	0.0	0.0	0.0	0.0	0.0	0.0	0.0	0.0	0.0	0.0	0.0	0.0	0.0	0.0	0.0	0.0	0.0	0.0	0.0	0.0	0.0	0.0	0.0	0.0	0.0	0.0	0.0	0.0
denovo2183	0.0	0.0	0.0	0.0	0.0	0.0	3.25902750619e-05	0.0	0.0	0.0	0.0	0.0	0.0	0.0	0.0	0.0	0.0	0.0	0.0	0.0	1.78616082592e-05	0.0	0.0	0.0	0.0	0.0	0.0	0.0	0.0	0.0	0.0	0.0	0.0	0.0	0.0	0.0	0.0	0.0	0.0	3.87056819941e-05	0.0	0.0	0.0	0.0	0.0	0.0	0.0	0.0	0.0
denovo996	0.0	0.0	0.0	0.0	0.0	0.0	0.0	0.0	0.0	0.0	0.0	0.0	0.0	0.0	0.0	0.0	0.0	0.0	0.0	0.0	0.0	0.0	0.0	0.0	0.0	0.0	0.0	0.0	0.0	0.0	0.0	0.0	0.0	0.0	0.0	0.0	0.0	0.0	0.0	0.0	0.0	0.0	0.0	0.0	0.0	0.0	0.0	0.0	0.0
denovo48	0.000231201993475	0.000120224820414	0.000168304833715	0.00018385056626	0.000324593356656	0.000153087780533	0.000325902750619	0.000346700566278	0.000213577421815	0.000204425818981	0.000297378818132	0.000252345667684	0.000348805341705	0.000435646799357	0.000325732899023	0.000153040923143	0.000153227351082	0.000407414952129	0.000216136103992	0.00040986660705	0.000303647340407	8.39630562552e-05	0.000264953301981	0.000152482192258	0.000352902624083	0.000379218809253	0.000359755366351	0.000331586975264	0.000457228364785	0.000382780003573	0.000213916816918	0.000271686396274	0.000250873231826	0.000342850018701	0.000434216239687	0.000309933364327	0.000325286368178	0.000358294518094	0.000233996322915	0.000387056819941	0.00028549288307	0.000232801769293	0.00045695045695	0.000495011804128	0.000177073775374	0.000230119333311	0.000304909035471	0.000438336384498	0.000245465702986
denovo1624	0.0	0.0	0.0	0.0	3.60659285173e-05	3.06175561067e-05	0.0	3.8522285142e-05	3.05110602593e-05	0.0	0.0	0.0	0.0	0.0	0.0	6.12163692571e-05	3.83068377705e-05	0.0	0.0	3.72606006409e-05	1.78616082592e-05	2.79876854184e-05	0.0	0.0	0.0	5.83413552697e-05	0.0	6.63173950527e-05	8.31324299609e-05	2.55186669048e-05	0.0	0.0	3.85958818194e-05	6.23363670365e-05	0.0	3.09933364327e-05	0.0	3.25722289176e-05	3.34280461307e-05	0.0	4.07846975815e-05	5.82004423234e-05	7.21500721501e-05	3.80778310867e-05	0.0	3.28741904731e-05	5.08181725785e-05	5.15689864116e-05	0.0
denovo421	0.0	0.0	6.73219334859e-05	3.67701132519e-05	0.0	0.0	0.0	0.0	1.52555301297e-05	0.0	4.24826883045e-05	0.0	0.0	0.0	0.0	3.06081846286e-05	0.0	0.0	0.0	0.0	1.78616082592e-05	0.0	0.0	0.0	0.0	0.0	0.0	0.0	0.0	0.0	6.11190905479e-05	0.0	0.0	0.0	0.0	3.09933364327e-05	2.32347405841e-05	0.0	0.0	0.0	0.0	2.91002211617e-05	0.0	3.80778310867e-05	0.0	0.0	0.0	2.57844932058e-05	2.72739669985e-05
denovo2251	0.0	0.0	0.0	0.0	0.0	0.0	0.0	0.0	1.52555301297e-05	0.0	0.0	0.0	0.0	0.0	0.0	0.0	0.0	0.0	0.0	0.0	0.0	0.0	0.0	0.0	0.0	0.0	0.0	0.0	0.0	0.0	0.0	0.0	0.0	0.0	0.0	0.0	0.0	0.0	0.0	0.0	0.0	0.0	0.0	0.0	0.0	0.0	0.0	0.0	0.0
denovo576	2.56891103861e-05	3.00562051035e-05	0.0	0.0	0.0	0.0	0.0	0.0	0.0	0.0	0.0	0.0	0.0	0.0	0.0	0.0	0.0	0.0	0.0	0.0	0.0	0.0	0.0	0.0	0.0	0.0	0.0	0.0	0.0	0.0	0.0	0.0	0.0	0.0	0.0	0.0	0.0	0.0	0.0	0.0	0.0	0.0	0.0	0.0	0.0	0.0	0.0	0.0	0.0
denovo1968	0.0	0.0	0.0	0.0	0.0	0.0	0.0	0.0	0.0	0.0	0.0	0.0	0.0	0.0	0.0	0.0	0.0	0.0	0.0	0.0	0.0	0.0	0.0	0.0	0.0	0.0	0.0	0.0	0.0	0.0	0.0	0.0	0.0	0.0	0.0	0.0	0.0	0.0	0.0	0.0	0.0	0.0	0.0	0.0	0.0	0.0	0.0	0.0	0.0
denovo1108	0.0	0.0	0.0	0.0	0.0	0.0	0.0	0.0	0.0	0.0	0.0	0.0	0.0	0.0	0.0	3.06081846286e-05	0.0	0.0	0.0	0.0	0.0	0.0	0.0	0.0	0.0	0.0	0.0	0.0	0.0	0.0	0.0	0.0	0.0	0.0	0.0	0.0	0.0	0.0	0.0	0.0	0.0	0.0	0.0	0.0	0.0	0.0	0.0	0.0	0.0
denovo1620	0.0	0.0	0.0	0.0	0.0	0.0	0.0	0.0	0.0	0.0	0.0	0.0	0.0	0.0	0.0	0.0	0.0	0.0	0.0	0.0	0.0	0.0	0.0	0.0	0.0	0.0	0.0	0.0	0.0	0.0	0.0	0.0	0.0	0.0	0.0	0.0	0.0	0.0	0.0	0.0	0.0	0.0	0.0	0.0	0.0	0.0	0.0	0.0	0.0
denovo1481	0.0	0.0	0.0	0.0	0.0	3.06175561067e-05	0.0	0.0	1.52555301297e-05	0.0	0.0	0.0	2.49146672646e-05	0.0	0.0	0.0	0.0	0.0	0.0	0.0	1.78616082592e-05	0.0	0.0	0.0	0.0	0.0	0.0	0.0	0.0	0.0	0.0	0.0	0.0	0.0	0.0	0.0	0.0	0.0	0.0	0.0	0.0	0.0	0.0	0.0	1.60976159431e-05	0.0	2.54090862893e-05	0.0	0.0
denovo62	0.0	0.0	0.0	0.0	0.0	0.0	0.0	0.0	0.0	0.0	0.0	0.0	0.0	0.0	0.0	0.0	0.0	0.0	0.0	0.0	0.0	0.0	0.0	0.0	0.0	0.0	0.0	0.0	0.0	0.0	3.0559545274e-05	0.0	0.0	0.0	0.0	0.0	2.32347405841e-05	0.0	0.0	0.0	0.0	0.0	0.0	0.0	0.0	0.0	2.54090862893e-05	0.0	0.0
denovo1978	0.0	0.0	0.0	0.0	0.0	0.0	0.0	0.0	0.0	0.0	0.0	0.0	0.0	0.0	0.0	0.0	0.0	0.0	0.0	0.0	0.0	0.0	0.0	0.0	0.0	0.0	0.0	0.0	0.0	0.0	0.0	0.0	0.0	0.0	0.0	0.0	0.0	0.0	0.0	0.0	0.0	0.0	0.0	0.0	0.0	0.0	0.0	0.0	0.0
denovo1862	5.13782207722e-05	0.0	3.3660966743e-05	0.000110310339756	0.000108197785552	9.185266832e-05	0.0	7.70445702839e-05	4.5766590389e-05	5.11064547452e-05	2.12413441523e-05	0.0	0.0	0.0	0.0	0.0	3.83068377705e-05	0.0	6.17531725692e-05	0.0	0.0	0.0	0.0	0.0	2.52073302916e-05	0.0	0.00011991845545	3.31586975264e-05	0.000249397289883	0.000127593334524	0.0	3.88123423249e-05	1.92979409097e-05	3.11681835183e-05	0.0	0.0	0.0	6.51444578352e-05	0.0	0.0	4.07846975815e-05	0.0	0.0	3.80778310867e-05	1.60976159431e-05	3.28741904731e-05	0.0	0.0	0.0
denovo490	0.0	0.0	0.0	0.0	0.0	0.0	0.0	0.0	0.0	0.0	0.0	0.0	0.0	0.0	0.0	0.0	0.0	0.0	0.0	0.0	0.0	0.0	0.0	0.0	0.0	0.0	0.0	0.0	0.0	0.0	0.0	0.0	1.92979409097e-05	0.0	0.0	0.0	0.0	0.0	0.0	0.0	0.0	2.91002211617e-05	0.0	0.0	0.0	0.0	0.0	0.0	0.0
denovo1696	0.0	0.0	0.0	0.0	0.0	0.0	0.0	0.0	0.0	0.0	0.0	0.0	0.0	0.0	0.0	0.0	0.0	0.0	0.0	0.0	0.0	0.0	0.0	0.0	0.0	0.0	0.0	0.0	0.0	0.0	0.0	0.0	0.0	0.0	0.0	0.0	0.0	0.0	0.0	0.0	0.0	0.0	0.0	0.0	0.0	0.0	0.0	0.0	0.0
denovo192	0.0	0.0	0.0	0.0	0.0	0.0	0.0	0.0	0.0	0.0	0.0	0.0	0.0	0.0	0.0	0.0	0.0	0.0	3.08765862846e-05	0.0	0.0	0.0	0.0	0.0	0.0	0.0	3.99728184834e-05	0.0	0.0	0.0	0.0	0.0	0.0	0.0	0.0	0.0	0.0	0.0	0.0	0.0	0.0	0.0	2.405002405e-05	0.0	0.0	0.0	0.0	2.57844932058e-05	0.0
denovo119	0.0334472217227	0.0354963782273	0.0383061801535	0.0391969407266	0.0418364770801	0.0425277854322	0.0248663798722	0.0253861859085	0.021998474447	0.029488424388	0.0238115467947	0.0269321648964	0.024765179261	0.0238516622648	0.0251791530945	0.027027027027	0.0271595479793	0.028552997895	0.024299873406	0.0263805052537	0.0221483942414	0.0272600055975	0.0194409485328	0.0265319014529	0.0108139446951	0.00901373938917	0.00935363952512	0.00948338749254	0.00810541192119	0.00811493607574	0.00889282767472	0.00822821657287	0.00717883401841	0.00788555043012	0.00657527448669	0.00595072059507	0.00662190106647	0.00641672909677	0.00691960554906	0.00615420343706	0.00464945552429	0.00474333604935	0.00565175565176	0.00567359683192	0.00576294650762	0.00417502219008	0.00444659010062	0.0044607173246	0.0144552025092
denovo1963	0.0	0.0	0.0	0.0	3.60659285173e-05	0.0	0.0	0.0	1.52555301297e-05	0.0	4.24826883045e-05	0.0	2.49146672646e-05	0.0	0.0	0.0	0.0	0.0	0.0	0.0	0.0	0.0	0.0	0.0	0.0	0.0	0.0	0.0	0.0	0.0	0.0	0.0	0.0	0.0	0.0	0.0	2.32347405841e-05	0.0	0.0	0.0	0.0	0.0	2.405002405e-05	3.80778310867e-05	0.0	0.0	0.0	0.0	0.0
denovo1813	0.0	0.0	0.0	0.0	0.0	0.0	3.25902750619e-05	0.0	3.05110602593e-05	0.0	0.0	0.0	0.0	2.72279249598e-05	0.0	0.0	0.0	0.0	0.0	0.0	0.0	0.0	0.0	0.0	0.0	0.0	0.0	0.0	0.0	0.0	0.0	3.88123423249e-05	0.0	0.0	0.0	0.0	0.0	0.0	0.0	0.0	0.0	0.0	2.405002405e-05	0.0	0.0	3.28741904731e-05	0.0	0.0	0.0
denovo4	0.0	0.0	0.0	0.0	0.0	0.0	0.0	0.0	0.0	0.0	0.0	0.0	0.0	0.0	0.0	0.0	0.0	0.0	0.0	0.0	0.0	0.0	0.0	0.0	0.0	0.0	0.0	0.0	0.0	0.0	0.0	0.0	0.0	0.0	0.0	0.0	0.0	0.0	0.0	0.0	0.0	0.0	0.0	0.0	0.0	0.0	0.0	0.0	0.0
denovo1261	0.0	0.0	0.0	0.0	0.0	0.0	0.0	0.0	0.0	0.0	0.0	0.0	2.49146672646e-05	0.0	0.0	0.0	0.0	0.0	0.0	0.0	0.0	0.0	0.0	0.0	0.0	0.0	0.0	3.31586975264e-05	0.0	2.55186669048e-05	0.0	0.0	0.0	0.0	0.0	0.0	0.0	0.0	0.0	0.0	0.0	0.0	0.0	0.0	0.0	0.0	0.0	0.0	0.0
denovo869	0.0	0.0	0.0	0.0	0.0	0.0	0.0	0.0	0.0	0.0	0.0	0.0	0.0	0.0	0.0	0.0	0.0	0.0	0.0	0.0	0.0	0.0	0.0	0.0	0.0	0.0	0.0	0.0	0.0	0.0	0.0	0.0	0.0	0.0	0.0	0.0	0.0	0.0	0.0	0.0	0.0	0.0	0.0	0.0	0.0	0.0	0.0	0.0	0.0
denovo1174	0.0	0.0	0.0	0.0	0.0	0.0	0.0	0.0	0.0	0.0	0.0	0.0	0.0	0.0	0.0	0.0	0.0	0.0	0.0	0.0	0.0	0.0	0.0	0.0	0.000100829321167	0.000204194743444	0.00011991845545	0.000132634790105	8.31324299609e-05	5.10373338097e-05	0.000122238181096	3.88123423249e-05	9.64897045485e-05	3.11681835183e-05	0.000186092674152	0.000154966682163	0.000116173702921	0.00013028891567	0.000100284138392	0.0	8.15693951629e-05	5.82004423234e-05	0.0001443001443	0.000190389155434	0.000128780927545	3.28741904731e-05	7.62272588678e-05	7.73534796174e-05	2.72739669985e-05
denovo1085	0.0	0.0	0.0	0.0	0.0	3.06175561067e-05	0.0	0.0	0.0	0.0	0.0	0.0	0.0	0.0	0.0	0.0	0.0	0.0	0.0	0.0	0.0	0.0	0.0	0.0	0.0	0.0	0.0	3.31586975264e-05	0.0	0.0	0.0	0.0	0.0	0.0	0.0	0.0	4.64694811682e-05	0.0	3.34280461307e-05	0.0	0.0	0.0	0.0	0.0	3.21952318862e-05	0.0	0.0	2.57844932058e-05	0.0
denovo91	0.0	3.00562051035e-05	0.0	0.0	0.0	0.0	0.0	0.0	0.0	0.0	0.0	0.0	0.0	0.0	0.0	0.0	0.0	0.0	0.0	0.0	0.0	0.0	0.0	0.0	0.0	0.0	0.0	0.0	0.0	0.0	0.0	0.0	0.0	0.0	0.0	0.0	0.0	0.0	0.0	0.0	0.0	0.0	0.0	0.0	0.0	0.0	0.0	0.0	0.0
denovo1102	0.0	3.00562051035e-05	0.0	3.67701132519e-05	3.60659285173e-05	0.0	0.0	0.0	1.52555301297e-05	0.0	2.12413441523e-05	4.58810304879e-05	2.49146672646e-05	0.0	0.0	0.0	0.0	3.39512460107e-05	0.0	0.0	0.0	0.0	3.31191627476e-05	2.17831703226e-05	0.0	0.0	0.0	0.0	0.0	0.0	0.0	0.0	0.0	0.0	0.0	3.09933364327e-05	2.32347405841e-05	0.0	0.0	7.74113639882e-05	4.07846975815e-05	0.0	2.405002405e-05	0.0	0.0	0.0	0.0	5.15689864116e-05	2.72739669985e-05
denovo1705	0.000411025766178	0.000390730666346	0.000403931600916	0.000220620679512	0.000288527428139	0.000428645785493	0.000488854125929	0.00019261142571	0.00044241037376	0.000178872591608	0.000276137473979	0.000252345667684	0.000398634676234	0.000490102649277	0.000390879478827	0.000489730954057	0.000459682053247	0.000305561214097	0.000277889276562	0.000223563603845	0.000285785732147	0.000363839910439	0.000231834139233	0.000152482192258	0.000100829321167	0.000116682710539	0.000199864092417	0.000265269580211	4.15662149805e-05	0.000102074667619	0.00015279772637	3.88123423249e-05	0.000135085586368	0.000155840917591	0.000124061782768	0.000154966682163	4.64694811682e-05	6.51444578352e-05	0.000133712184523	0.000193528409971	4.07846975815e-05	0.00017460132697	9.62000962001e-05	0.00011423349326	0.000112683311602	0.000197245142838	0.000228681776603	0.000180491452441	2.72739669985e-05
denovo58	0.0	0.0	0.0	0.0	0.0	0.0	0.0	0.0	0.0	0.0	0.0	0.0	0.0	0.0	0.0	0.0	0.0	0.0	0.0	0.0	0.0	0.0	0.0	0.0	0.0	0.0	0.0	0.0	0.0	0.0	0.0	0.0	0.0	0.0	0.0	0.0	0.0	0.0	0.0	0.0	0.0	0.0	0.0	0.0	0.0	0.0	0.0	0.0	0.0
denovo1992	0.00118169907776	0.000901686153106	0.00100982900229	0.00110310339756	0.000937714141451	0.00125531980037	0.00117324990223	0.000886012558265	0.000686498855835	0.0015843000971	0.000955860486852	0.0011470257622	0.000822184019732	0.000898521523675	0.00071661237785	0.00113250283126	0.00114920513312	0.000984586134311	0.00104980393368	0.00130412102243	0.000839495588183	0.00069969213546	0.00162283897463	0.00091489315355	0.00148723248721	0.0012543391383	0.00123915737299	0.00102791962332	0.00162108238424	0.00122489601143	0.00134461999205	0.00100912090045	0.00121577027731	0.00115322279018	0.0015507722846	0.0013327134666	0.000882920142197	0.000944594638611	0.00100284138392	0.00112246477783	0.00138667971777	0.00142591083692	0.00214045214045	0.0017135023989	0.00120732119573	0.00138071599987	0.00157536334993	0.0013407936467	0.00210009545888
denovo59	0.0	0.0	0.0	0.0	0.0	0.0	0.0	3.8522285142e-05	1.52555301297e-05	0.0	2.12413441523e-05	2.2940515244e-05	2.49146672646e-05	0.0	0.0	0.0	0.0	0.0	0.0	0.0	0.0	0.0	0.0	0.0	0.0	0.0	3.99728184834e-05	0.0	0.0	0.0	0.0	0.0	0.0	0.0	0.0	0.0	0.0	0.0	0.0	0.0	0.0	0.0	0.0	0.0	0.0	0.0	0.0	0.0	0.0
denovo535	0.000359647545406	0.000781461332692	0.000706880301602	0.000404471245771	0.000252461499621	0.00036741067328	0.000391083300743	0.000462267421703	0.000427154843631	0.000357745183217	0.000276137473979	0.000458810304879	0.000348805341705	0.000326735099518	0.000358306188925	0.0004285145848	0.000574602566558	0.000509268690161	0.0004013956217	0.000484387808331	0.000482263422999	0.000363839910439	0.000430549115718	0.00041388023613	0.000176451312042	0.000116682710539	0.00011991845545	3.31586975264e-05	0.000290963504863	0.000280705335953	0.00015279772637	0.000116437026975	0.000231575290916	0.000155840917591	0.00015507722846	6.19866728653e-05	4.64694811682e-05	0.000228005602423	3.34280461307e-05	0.000154822727976	4.07846975815e-05	8.7300663485e-05	0.0002405002405	0.000152311324347	9.65856956585e-05	9.86225714192e-05	0.000177863604025	0.000257844932058	0.000109095867994
denovo763	0.0	0.0	0.0	0.0	0.0	0.0	0.0	0.0	0.0	2.55532273726e-05	0.0	0.0	0.0	0.0	0.0	0.0	0.0	0.0	0.0	0.0	0.0	0.0	0.0	0.0	0.0	0.0	0.0	0.0	0.0	0.0	0.0	0.0	0.0	3.11681835183e-05	0.0	0.0	0.0	0.0	0.0	0.0	0.0	0.0	0.0	0.0	0.0	0.0	0.0	0.0	0.0
denovo196	0.0	0.0	0.0	0.0	0.0	0.0	3.25902750619e-05	0.0	0.0	0.0	0.0	0.0	0.0	0.0	0.0	0.0	0.0	0.0	0.0	0.0	0.0	0.0	0.0	0.0	0.0	0.0	0.0	0.0	0.0	0.0	0.0	0.0	0.0	0.0	0.0	0.0	0.0	0.0	0.0	0.0	0.0	0.0	0.0	0.0	0.0	0.0	0.0	0.0	0.0
denovo109	0.0	3.00562051035e-05	0.0	0.0	0.0	0.0	0.0	0.0	0.0	2.55532273726e-05	0.0	0.0	0.0	0.0	0.0	0.0	0.0	0.0	0.0	0.0	0.0	2.79876854184e-05	0.0	0.0	0.0	0.0	0.0	0.0	0.0	0.0	0.0	0.0	0.0	0.0	0.0	0.0	0.0	0.0	3.34280461307e-05	0.0	0.0	0.0	0.0	0.0	0.0	3.28741904731e-05	0.0	0.0	0.0
denovo1487	0.000667916870039	0.00108202338373	0.000942507068803	0.000625091925283	0.00122624156959	0.000489880897707	0.000945117976796	0.000616356562271	0.000655987795576	0.000459958092707	0.000509792259654	0.000734096487807	0.000573037347086	0.000408418874398	0.000488599348534	0.000550947323314	0.00068952307987	0.000441366198139	0.000555778553123	0.000745212012818	0.00067874111385	0.000839630562552	0.000364310790223	0.00041388023613	7.56219908749e-05	0.0	3.99728184834e-05	6.63173950527e-05	0.0	0.000127593334524	3.0559545274e-05	7.76246846497e-05	5.78938227291e-05	6.23363670365e-05	6.20308913839e-05	3.09933364327e-05	2.32347405841e-05	0.0	0.000133712184523	0.0	0.000163138790326	2.91002211617e-05	4.81000481e-05	3.80778310867e-05	1.60976159431e-05	0.000131496761892	7.62272588678e-05	7.73534796174e-05	0.0
denovo1256	0.00341665168135	0.00411770009919	0.0038373502087	0.00455949404324	0.00508529592094	0.00572548299195	0.00397601355755	0.00400631765476	0.00425629290618	0.00684826493586	0.00686095416118	0.00630864169209	0.00244163739193	0.00402973289406	0.00384364820847	0.00563190597166	0.00520972993679	0.00563590683778	0.00382869669929	0.00402414486922	0.0041617547244	0.00612930310663	0.00625952175929	0.00596858866839	0.00413400216783	0.00414223622415	0.00419714594076	0.00454274156111	0.00527890930252	0.00625207339169	0.00369770497815	0.00446341936736	0.00488237905016	0.00483106844533	0.00533465665902	0.00688052068805	0.00325286368178	0.00472297319306	0.00494735082734	0.00654126025701	0.00575064235899	0.00657664998254	0.00812890812891	0.00822481151474	0.0060527035946	0.00989513133239	0.00889318020124	0.00853466725112	0.0145642983772
denovo54	5.13782207722e-05	3.00562051035e-05	0.0	0.00018385056626	0.000108197785552	9.185266832e-05	6.51805501238e-05	0.000115566855426	0.000137299771167	0.00010221290949	6.37240324568e-05	2.2940515244e-05	9.96586690585e-05	0.000108911699839	6.51465798046e-05	9.18245538857e-05	0.000114920513312	6.79024920215e-05	3.08765862846e-05	0.0	5.35848247776e-05	0.0	3.31191627476e-05	8.71326812904e-05	5.04146605833e-05	0.000175024065809	7.99456369669e-05	3.31586975264e-05	4.15662149805e-05	0.000127593334524	3.0559545274e-05	0.000155249369299	0.000154383527278	6.23363670365e-05	6.20308913839e-05	6.19866728653e-05	0.000162643184089	9.77166867529e-05	0.000133712184523	3.87056819941e-05	0.0	2.91002211617e-05	2.405002405e-05	0.000190389155434	0.000112683311602	9.86225714192e-05	2.54090862893e-05	0.000128922466029	5.4547933997e-05
denovo784	2.56891103861e-05	0.0	3.3660966743e-05	7.35402265039e-05	7.21318570347e-05	3.06175561067e-05	9.77708251858e-05	0.000115566855426	3.05110602593e-05	0.000127766136863	6.37240324568e-05	9.17620609759e-05	4.98293345292e-05	8.16837748795e-05	0.0	0.000122432738514	0.000114920513312	3.39512460107e-05	0.000123506345138	3.72606006409e-05	7.14464330368e-05	2.79876854184e-05	0.00013247665099	8.71326812904e-05	7.56219908749e-05	0.000116682710539	3.99728184834e-05	9.94760925791e-05	4.15662149805e-05	0.000153112001429	3.0559545274e-05	0.000232874053949	0.000154383527278	0.0	0.000217108119844	0.000123973345731	6.97042217524e-05	0.00013028891567	0.0	0.000116117045982	0.000122354092744	0.000291002211617	7.21500721501e-05	3.80778310867e-05	0.000160976159431	6.57483809461e-05	0.000203272690314	0.000128922466029	5.4547933997e-05
denovo1044	0.0	0.0	0.0	0.0	0.0	0.0	0.0	0.0	0.0	0.0	0.0	0.0	0.0	0.0	0.0	0.0	0.0	0.0	0.0	0.0	0.0	0.0	0.0	0.0	0.0	0.0	0.0	0.0	0.0	0.0	0.0	0.0	0.0	0.0	0.0	0.0	0.0	0.0	0.0	0.0	0.0	0.0	0.0	0.0	0.0	0.0	0.0	0.0	0.0
denovo1685	0.0	0.0	0.0	0.0	0.0	0.0	3.25902750619e-05	0.0	0.0	0.0	0.0	0.0	0.0	0.0	0.0	0.0	0.0	0.0	0.0	0.0	0.0	0.0	0.0	0.0	0.0	0.0	0.0	0.0	0.0	0.0	0.0	0.0	0.0	0.0	0.0	0.0	0.0	0.0	0.0	0.0	0.0	0.0	0.0	0.0	0.0	0.0	0.0	0.0	0.0
denovo1329	0.0	0.0	0.0	0.0	0.0	0.0	0.0	0.0	0.0	0.0	0.0	0.0	0.0	0.0	0.0	0.0	0.0	0.0	0.0	0.0	0.0	0.0	0.0	0.0	0.0	0.0	0.0	0.0	0.0	0.0	0.0	0.0	0.0	0.0	0.0	0.0	0.0	0.0	0.0	0.0	0.0	0.0	0.0	0.0	0.0	0.0	0.0	0.0	0.0
denovo377	0.0	0.0	0.0	0.0	3.60659285173e-05	0.0	0.0	0.0	0.0	0.0	0.0	0.0	0.0	0.0	0.0	0.0	0.0	0.0	0.0	0.0	0.0	0.0	0.0	0.0	0.0	0.0	0.0	3.31586975264e-05	0.0	0.0	0.0	0.0	1.92979409097e-05	0.0	0.0	0.0	2.32347405841e-05	0.0	0.0	0.0	0.0	0.0	0.0	0.0	0.0	0.0	0.0	0.0	0.0
denovo1637	0.0	0.0	0.0	0.0	0.0	0.0	0.0	0.0	0.0	0.0	0.0	0.0	0.0	0.0	0.0	0.0	0.0	0.0	0.0	0.0	0.0	0.0	0.0	0.0	0.0	0.0	0.0	0.0	0.0	0.0	0.0	0.0	0.0	0.0	0.0	0.0	0.0	0.0	0.0	0.0	0.0	0.0	0.0	0.0	0.0	0.0	0.0	0.0	0.0
denovo1322	0.0	0.0	0.0	0.0	0.0	0.0	0.0	0.0	0.0	0.0	0.0	0.0	0.0	0.0	0.0	0.0	0.0	0.0	0.0	0.0	0.0	0.0	0.0	0.0	0.0	0.0	0.0	0.0	0.0	0.0	0.0	0.0	0.0	0.0	0.0	0.0	0.0	0.0	0.0	0.0	0.0	0.0	0.0	0.0	0.0	0.0	0.0	0.0	0.0
denovo2122	0.0	0.0	0.0	0.0	0.0	0.0	0.0	0.0	0.0	0.0	0.0	0.0	0.0	0.0	0.0	3.06081846286e-05	0.0	0.0	0.0	0.0	0.0	0.0	0.0	0.0	0.0	0.0	0.0	0.0	0.0	0.0	0.0	0.0	0.0	0.0	0.0	0.0	0.0	0.0	0.0	0.0	0.0	0.0	0.0	0.0	0.0	0.0	0.0	0.0	0.0
denovo1973	5.13782207722e-05	0.0	0.0	0.0	0.0	0.0	0.0	0.0	0.0	0.0	0.0	0.0	0.0	0.0	0.0	0.0	0.0	0.0	0.0	0.0	0.0	2.79876854184e-05	0.0	0.0	0.0	0.0	0.0	0.0	0.0	2.55186669048e-05	0.0	0.0	0.0	0.0	0.0	0.0	0.0	0.0	0.0	0.0	0.0	0.0	0.0	0.0	0.0	0.0	0.0	0.0	0.0
denovo1210	0.0	0.0	3.3660966743e-05	0.0	0.0	0.0	0.0	0.0	0.0	0.0	2.12413441523e-05	0.0	0.0	0.0	0.0	0.0	0.0	0.0	0.0	0.0	0.0	0.0	0.0	0.0	0.0	0.0	0.0	0.0	0.0	0.0	0.0	0.0	0.0	0.0	0.0	0.0	0.0	0.0	0.0	0.0	0.0	0.0	0.0	0.0	0.0	0.0	0.0	0.0	0.0
denovo195	0.0	0.0	0.0	0.0	0.0	0.0	0.0	0.0	0.0	0.0	0.0	0.0	0.0	0.0	0.0	0.0	0.0	0.0	0.0	0.0	0.0	0.0	0.0	0.0	0.0	0.0	0.0	0.0	0.0	0.0	0.0	0.0	0.0	0.0	0.0	0.0	0.0	0.0	0.0	0.0	0.0	0.0	0.0	0.0	0.0	0.0	0.0	0.0	0.0
denovo464	0.0	0.0	0.0	0.0	0.0	0.0	0.0	0.0	0.0	0.0	0.0	0.0	0.0	0.0	0.0	0.0	0.0	0.0	0.0	0.0	0.0	0.0	0.0	0.0	0.0	0.0	0.0	0.0	0.0	0.0	0.0	0.0	0.0	0.0	0.0	0.0	2.32347405841e-05	0.0	0.0	0.0	0.0	0.0	0.0	0.0	0.0	0.0	0.0	0.0	0.0
denovo738	0.0	0.0	0.0	0.0	0.0	0.0	0.0	0.0	1.52555301297e-05	0.0	0.0	0.0	0.0	0.0	0.0	0.0	0.0	0.0	0.0	0.0	1.78616082592e-05	0.0	0.0	0.0	0.0	0.0	0.0	0.0	0.0	0.0	0.0	0.0	0.0	0.0	0.0	0.0	0.0	0.0	0.0	0.0	0.0	0.0	0.0	0.0	0.0	0.0	0.0	0.0	0.0
denovo882	0.000385336655792	0.00051095548676	0.000807863201831	0.000588321812031	0.000793450427381	0.000796056458773	0.000586624951115	0.000539311991987	0.000808543096873	0.000919916185414	0.00118951527253	0.00123878782317	0.000822184019732	0.000653470199036	0.000586319218241	0.00116311101589	0.0013024324842	0.00108643987234	0.000710161484546	0.000931515016022	0.000768049155146	0.000923593618808	0.000894217394184	0.000805977301937	0.00219303773537	0.0019252647239	0.00171883119479	0.001890045759	0.00266023775875	0.00222012402072	0.00207804907863	0.00178536774694	0.00192979409097	0.00243111831442	0.00276037466658	0.00288238028824	0.00216083087432	0.00250806162666	0.00230653518302	0.00290292614956	0.00383376157266	0.00378302875102	0.0031746031746	0.00243698118955	0.00233415431175	0.00328741904731	0.00414168106515	0.00317149266431	0.00474567025774
denovo120	0.0	0.0	0.0	0.0	0.0	0.0	0.0	0.0	0.0	0.0	0.0	0.0	0.0	0.0	0.0	3.06081846286e-05	0.0	0.0	0.0	0.0	0.0	0.0	0.0	0.0	0.0	0.0	3.99728184834e-05	0.0	0.0	0.0	0.0	0.0	0.0	0.0	0.0	0.0	0.0	0.0	3.34280461307e-05	0.0	0.0	0.0	0.0	0.0	0.0	0.0	0.0	0.0	0.0
denovo1372	0.0	0.0	0.0	0.0	0.0	0.0	0.0	0.0	0.0	0.0	0.0	0.0	0.0	0.0	0.0	0.0	0.0	0.0	0.0	0.0	0.0	0.0	0.0	0.0	0.0	0.0	0.0	0.0	0.0	0.0	0.0	0.0	0.0	0.0	0.0	0.0	0.0	0.0	0.0	0.0	0.0	0.0	0.0	0.0	0.0	0.0	0.0	0.0	0.0
denovo991	0.0	0.0	0.0	0.0	0.0	0.0	0.0	0.0	0.0	0.0	0.0	0.0	0.0	0.0	3.25732899023e-05	0.0	0.0	0.0	0.0	0.0	0.0	0.0	0.0	0.0	0.0	0.0	0.0	0.0	0.0	0.0	0.0	0.0	0.0	0.0	0.0	0.0	0.0	0.0	0.0	0.0	0.0	0.0	0.0	0.0	0.0	0.0	0.0	0.0	0.0
denovo992	0.0	0.0	0.0	0.0	0.0	0.0	0.0	0.0	0.0	0.0	0.0	0.0	0.0	0.0	0.0	3.06081846286e-05	0.0	0.0	0.0	3.72606006409e-05	0.0	0.0	0.0	0.0	0.0	0.0	0.0	0.0	0.0	0.0	0.0	0.0	0.0	0.0	6.20308913839e-05	0.0	0.0	0.0	3.34280461307e-05	0.0	0.0	0.0	0.0	0.0	0.0	0.0	0.0	0.0	0.0
denovo1133	0.0	0.0	0.0	0.0	0.0	0.0	0.0	0.0	0.0	0.0	0.0	0.0	0.0	0.0	0.0	0.0	0.0	0.0	0.0	0.0	0.0	0.0	0.0	0.0	0.0	0.0	0.0	0.0	0.0	0.0	0.0	0.0	0.0	0.0	0.0	0.0	0.0	0.0	0.0	0.0	0.0	0.0	2.405002405e-05	0.0	0.0	0.0	0.0	0.0	0.0
denovo2221	0.0	0.0	0.0	0.0	0.0	0.0	0.0	0.0	0.0	0.0	0.0	0.0	0.0	0.0	0.0	0.0	0.0	0.0	0.0	0.0	0.0	0.0	0.0	0.0	0.0	0.0	0.0	0.0	0.0	0.0	0.0	0.0	0.0	0.0	0.0	0.0	0.0	0.0	0.0	0.0	0.0	0.0	0.0	0.0	0.0	0.0	0.0	0.0	0.0
denovo2077	0.0	0.0	0.0	0.0	0.0	0.0	0.0	0.0	0.0	0.0	0.0	0.0	0.0	0.0	0.0	0.0	0.0	0.0	0.0	0.0	0.0	0.0	0.0	0.0	0.0	0.0	0.0	0.0	0.0	0.0	0.0	0.0	0.0	0.0	0.0	0.0	0.0	0.0	0.0	0.0	0.0	0.0	0.0	0.0	0.0	0.0	0.0	0.0	0.0
denovo513	0.0	6.01124102071e-05	0.0	0.0	0.0	0.0	0.0	3.8522285142e-05	0.0	0.0	0.0	0.0	2.49146672646e-05	0.0	0.0	0.0	0.0	0.0	0.0	0.0	1.78616082592e-05	0.0	0.0	0.0	0.0	0.0	0.0	0.0	0.0	0.0	0.0	0.0	1.92979409097e-05	0.0	3.1015445692e-05	0.0	0.0	0.0	0.0	0.0	0.0	0.0	0.0	3.80778310867e-05	1.60976159431e-05	0.0	0.0	0.0	0.0
denovo57	0.0	0.0	3.3660966743e-05	0.0	0.0	0.0	0.0	0.0	0.0	0.0	0.0	0.0	0.0	0.0	0.0	0.0	0.0	0.0	0.0	0.0	0.0	0.0	0.0	0.0	0.0	0.0	3.99728184834e-05	0.0	0.0	0.0	0.0	0.0	0.0	0.0	0.0	0.0	0.0	0.0	0.0	0.0	0.0	0.0	0.0	0.0	0.0	0.0	0.0	0.0	0.0
denovo1021	2.56891103861e-05	0.0	3.3660966743e-05	0.0	0.0	0.0	0.0	3.8522285142e-05	1.52555301297e-05	0.0	0.0	0.0	4.98293345292e-05	2.72279249598e-05	3.25732899023e-05	0.0	0.0	0.0	6.17531725692e-05	3.72606006409e-05	0.0	0.0	0.0	0.0	2.52073302916e-05	2.91706776348e-05	0.0	0.0	0.0	0.0	0.0	3.88123423249e-05	3.85958818194e-05	0.0	0.0	0.0	2.32347405841e-05	3.25722289176e-05	0.0	0.0	0.0	0.0	0.0	0.0	1.60976159431e-05	0.0	2.54090862893e-05	2.57844932058e-05	2.72739669985e-05
denovo910	2.56891103861e-05	0.0	0.0	0.0	0.0	0.0	0.0	0.0	0.0	0.0	0.0	0.0	0.0	0.0	0.0	0.0	0.0	0.0	0.0	0.0	0.0	0.0	0.0	0.0	0.0	0.0	0.0	3.31586975264e-05	0.0	0.000102074667619	3.0559545274e-05	3.88123423249e-05	0.0	0.0	3.1015445692e-05	0.0	6.97042217524e-05	0.0	0.0	3.87056819941e-05	0.0	0.0	2.405002405e-05	3.80778310867e-05	0.0	0.0	0.0	0.0	2.72739669985e-05
denovo1536	7.70673311583e-05	3.00562051035e-05	6.73219334859e-05	7.35402265039e-05	0.0	6.12351122133e-05	3.25902750619e-05	3.8522285142e-05	4.5766590389e-05	0.0	4.24826883045e-05	0.0	7.47440017939e-05	0.0	0.0	0.0	7.66136755411e-05	0.0	0.0	0.0	5.35848247776e-05	5.59753708368e-05	0.0	2.17831703226e-05	0.0	0.0	0.0	0.0	0.0	0.0	0.0	0.0	1.92979409097e-05	0.0	0.0	0.0	6.97042217524e-05	0.0	3.34280461307e-05	3.87056819941e-05	0.0	2.91002211617e-05	0.0	3.80778310867e-05	0.0	0.0	0.0	0.0	0.0
denovo1995	0.000154134662317	0.000210393435725	6.73219334859e-05	0.000147080453008	0.000216395571104	0.000153087780533	0.000195541650372	0.000115566855426	0.000167810831426	0.000127766136863	0.000148689409066	0.000160583606708	0.000124573336323	0.000136139624799	9.77198697068e-05	0.000122432738514	0.000153227351082	6.79024920215e-05	6.17531725692e-05	0.000149042402564	5.35848247776e-05	0.000111950741674	0.00013247665099	0.000130699021936	7.56219908749e-05	8.75120329045e-05	7.99456369669e-05	6.63173950527e-05	0.000166264859922	0.0	0.0	3.88123423249e-05	5.78938227291e-05	6.23363670365e-05	6.20308913839e-05	6.19866728653e-05	0.0	0.0	6.68560922614e-05	0.0	8.15693951629e-05	2.91002211617e-05	4.81000481e-05	0.0	8.04880797154e-05	3.28741904731e-05	0.0	5.15689864116e-05	5.4547933997e-05
denovo457	0.0	0.0	3.3660966743e-05	0.0	0.0	0.0	0.0	0.0	0.0	0.0	0.0	0.0	0.0	0.0	0.0	0.0	0.0	0.0	0.0	0.0	1.78616082592e-05	0.0	0.0	0.0	0.0	0.0	0.0	0.0	0.0	0.0	0.0	0.0	0.0	0.0	0.0	0.0	0.0	0.0	0.0	0.0	0.0	0.0	0.0	0.0	0.0	0.0	0.0	0.0	0.0
denovo1356	0.000436714876564	0.000751405127589	0.000471253534402	0.000330931019268	0.000432791142208	0.000581733566027	0.000619215226177	0.000346700566278	0.000732265446224	0.000281085501099	0.00019117209737	9.17620609759e-05	0.00064778134888	0.000462874724317	0.000618892508143	0.000183649107771	0.000421375215476	0.000373463706118	0.000524901966839	0.000782472613459	0.000482263422999	0.000307864539603	0.000231834139233	0.000283181214194	7.56219908749e-05	0.000291706776348	0.000439701003318	0.000298428277737	0.000290963504863	0.000178630668334	0.000336154998014	0.000543372792548	0.000270171172736	0.000467522752774	0.000217108119844	0.000278940027894	0.000162643184089	0.000456011204847	0.000501420691961	0.000348351137947	0.000244708185489	0.000261901990455	0.00012025012025	0.000342700479781	0.00020926900726	0.000328741904731	0.000279499949182	0.000154706959235	8.18219009955e-05
denovo688	0.0	0.0	6.73219334859e-05	0.0	0.0	0.0	0.0	0.0	0.0	0.0	0.0	0.0	0.0	0.0	0.0	0.0	0.0	3.39512460107e-05	0.0	0.0	0.0	0.0	0.0	0.0	0.0	0.0	0.0	0.0	0.0	5.10373338097e-05	0.0	0.0	0.0	0.0	0.0	6.19866728653e-05	0.0	0.0	0.0	0.0	0.0	2.91002211617e-05	0.0	0.0	0.0	0.0	2.54090862893e-05	2.57844932058e-05	0.0
denovo1631	0.0	0.0	0.0	0.0	0.0	0.0	0.0	0.0	0.0	0.0	0.0	0.0	0.0	0.0	0.0	0.0	0.0	0.0	0.0	0.0	0.0	0.0	0.0	0.0	0.0	0.0	0.0	0.0	0.0	0.0	0.0	0.0	0.0	0.0	0.0	0.0	0.0	0.0	0.0	0.0	0.0	0.0	0.0	0.0	0.0	0.0	0.0	0.0	0.0
denovo675	0.0	0.0	0.0	0.0	0.0	0.0	0.0	0.0	0.0	0.0	2.12413441523e-05	0.0	0.0	0.0	0.0	0.0	0.0	0.0	3.08765862846e-05	0.0	0.0	0.0	0.0	0.0	0.0	0.0	0.0	0.0	0.0	0.0	0.0	0.0	0.0	3.11681835183e-05	0.0	0.0	4.64694811682e-05	3.25722289176e-05	0.0	0.0	0.0	0.0	2.405002405e-05	0.0	3.21952318862e-05	0.0	0.0	0.0	0.0
denovo74	0.0	0.0	0.0	0.0	0.0	0.0	0.0	0.0	0.0	0.0	0.0	0.0	0.0	0.0	0.0	0.0	0.0	0.0	0.0	0.0	0.0	0.0	0.0	0.0	0.0	0.0	0.0	0.0	0.0	0.0	0.0	0.0	0.0	0.0	0.0	0.0	0.0	0.0	0.0	0.0	0.0	0.0	0.0	0.0	0.0	0.0	0.0	0.0	0.0
denovo1964	2.56891103861e-05	0.0	0.0	0.0	0.0	0.0	0.0	3.8522285142e-05	0.0	5.11064547452e-05	0.0	0.0	0.0	0.0	0.0	0.0	0.0	0.0	3.08765862846e-05	0.0	0.0	0.0	3.31191627476e-05	0.0	0.000100829321167	5.83413552697e-05	3.99728184834e-05	3.31586975264e-05	8.31324299609e-05	2.55186669048e-05	6.11190905479e-05	3.88123423249e-05	1.92979409097e-05	6.23363670365e-05	0.0	3.09933364327e-05	0.0	3.25722289176e-05	0.0	3.87056819941e-05	0.0	5.82004423234e-05	4.81000481e-05	3.80778310867e-05	4.82928478292e-05	3.28741904731e-05	7.62272588678e-05	0.000103137972823	0.0
denovo1657	0.0	0.0	0.0	0.0	0.0	0.0	0.0	0.0	0.0	0.0	0.0	0.0	0.0	0.0	0.0	0.0	0.0	0.0	0.0	0.0	0.0	0.0	0.0	0.0	0.0	0.0	0.0	0.0	0.0	0.0	0.0	0.0	0.0	0.0	0.0	0.0	0.0	0.0	0.0	0.0	0.0	0.0	0.0	0.0	0.0	0.0	0.0	0.0	0.0
denovo2081	5.13782207722e-05	3.00562051035e-05	3.3660966743e-05	0.0	0.0	0.000122470224427	9.77708251858e-05	0.000115566855426	4.5766590389e-05	2.55532273726e-05	6.37240324568e-05	2.2940515244e-05	4.98293345292e-05	2.72279249598e-05	0.0	6.12163692571e-05	3.83068377705e-05	0.0	9.26297588539e-05	0.0	5.35848247776e-05	2.79876854184e-05	6.62383254951e-05	4.35663406452e-05	2.52073302916e-05	8.75120329045e-05	3.99728184834e-05	6.63173950527e-05	4.15662149805e-05	0.000102074667619	0.0	0.0	3.85958818194e-05	3.11681835183e-05	6.20308913839e-05	0.0	0.0	0.0	6.68560922614e-05	0.0	8.15693951629e-05	0.0	4.81000481e-05	0.0	0.0	3.28741904731e-05	7.62272588678e-05	2.57844932058e-05	0.0
denovo1486	0.0	0.0	0.0	0.0	0.0	0.0	0.0	0.0	0.0	0.0	0.0	0.0	0.0	0.0	0.0	3.06081846286e-05	0.0	0.0	0.0	0.0	0.0	0.0	0.0	0.0	2.52073302916e-05	0.0	3.99728184834e-05	0.0	0.0	2.55186669048e-05	0.0	0.0	0.0	3.11681835183e-05	0.0	0.0	0.0	0.0	0.0	3.87056819941e-05	4.07846975815e-05	5.82004423234e-05	2.405002405e-05	0.0	0.0	0.0	0.0	0.0	2.72739669985e-05
denovo1717	0.000128445551931	0.0	3.3660966743e-05	7.35402265039e-05	3.60659285173e-05	9.185266832e-05	3.25902750619e-05	0.000115566855426	3.05110602593e-05	2.55532273726e-05	2.12413441523e-05	2.2940515244e-05	2.49146672646e-05	0.0	0.0	3.06081846286e-05	7.66136755411e-05	0.0	3.08765862846e-05	3.72606006409e-05	1.78616082592e-05	5.59753708368e-05	3.31191627476e-05	4.35663406452e-05	0.0	0.0	0.0	9.94760925791e-05	0.0	0.0	0.0	0.0	0.0	0.0	0.0	0.0	0.0	0.0	0.0	0.0	0.0	2.91002211617e-05	0.0	0.0	0.0	0.0	0.0	0.0	0.0
denovo1900	0.0	0.0	0.0	0.0	0.0	0.0	0.0	0.0	0.0	0.0	0.0	0.0	0.0	0.0	0.0	0.0	0.0	0.0	0.0	0.0	0.0	0.0	0.0	0.0	2.52073302916e-05	0.0	0.0	0.0	0.0	0.0	0.0	0.0	0.0	0.0	0.0	0.0	2.32347405841e-05	0.0	0.0	0.0	0.0	0.0	0.0	0.0	0.0	0.0	0.0	0.0	0.0
denovo341	0.0	0.0	0.0	0.0	0.0	0.0	0.0	0.0	1.52555301297e-05	0.0	2.12413441523e-05	0.0	0.0	0.0	0.0	0.0	0.0	0.0	3.08765862846e-05	0.0	0.0	0.0	0.0	0.0	0.0	0.0	0.0	0.0	0.0	0.0	0.0	3.88123423249e-05	0.0	0.0	0.0	0.0	2.32347405841e-05	0.0	0.0	0.0	0.0	0.0	2.405002405e-05	0.0	0.0	0.0	0.0	0.0	0.0
denovo1946	0.0	0.0	0.0	0.0	0.0	0.0	0.0	0.0	0.0	0.0	0.0	0.0	0.0	0.0	0.0	0.0	0.0	0.0	0.0	0.0	0.0	0.0	0.0	0.0	0.0	0.0	0.0	0.0	0.0	0.0	0.0	0.0	0.0	0.0	0.0	0.0	0.0	0.0	0.0	0.0	0.0	0.0	0.0	0.0	0.0	0.0	0.0	0.0	0.0
denovo862	0.0	0.0	0.0	0.0	0.0	0.0	0.0	0.0	0.0	0.0	0.0	0.0	0.0	0.0	0.0	0.0	0.0	0.0	0.0	0.0	0.0	0.0	0.0	0.0	0.0	0.0	0.0	0.0	0.0	0.0	0.0	0.0	0.0	0.0	0.0	0.0	0.0	0.0	0.0	0.0	0.0	0.0	0.0	0.0	0.0	0.0	0.0	0.0	0.0
denovo2065	0.0	0.0	3.3660966743e-05	0.0	0.0	3.06175561067e-05	0.0	0.0	1.52555301297e-05	0.0	2.12413441523e-05	0.0	0.0	0.0	0.0	0.0	0.0	0.0	0.0	0.0	0.0	0.0	0.0	0.0	0.0	0.0	0.0	0.0	0.0	0.0	0.0	0.0	0.0	0.0	0.0	0.0	2.32347405841e-05	0.0	0.0	0.0	0.0	0.0	0.0	0.0	0.0	0.0	2.54090862893e-05	2.57844932058e-05	0.0
denovo503	0.00719295090811	0.00673258994319	0.00713612494951	0.00786880423592	0.00782630648826	0.00817488748048	0.00694172858819	0.00631765476328	0.00742944317315	0.00687381816323	0.00694591953779	0.00660686839026	0.00744948551212	0.00536390121709	0.00521172638436	0.0112332037587	0.0103045393603	0.0088612752088	0.00741038070831	0.00603621730382	0.00741256742757	0.00901203470473	0.0109293237067	0.0109133683316	0.0090494315747	0.00767188821796	0.00575608586161	0.010013926653	0.00764818355641	0.00706867073264	0.00971793539712	0.00597710071803	0.00907003222756	0.00963096870714	0.00821909310837	0.00585774058577	0.0102697553382	0.00996710204879	0.00414507772021	0.0135082830159	0.00762673844773	0.00599464555931	0.00661375661376	0.00708247658213	0.00788783181211	0.00522699628522	0.00866449842464	0.00727122708403	0.00586390290468
denovo1811	0.0	0.0	3.3660966743e-05	0.0	0.0	0.0	0.0	0.0	0.0	0.0	0.0	0.0	0.0	0.0	0.0	0.0	0.0	0.0	0.0	0.0	0.0	0.0	0.0	0.0	0.0	0.0	0.0	3.31586975264e-05	0.0	0.0	0.0	0.0	0.0	0.0	0.0	0.0	0.0	0.0	0.0	0.0	0.0	0.0	0.0	0.0	0.0	0.0	0.0	0.0	0.0
denovo1980	0.0	0.0	0.0	0.0	0.0	3.06175561067e-05	0.0	0.0	0.0	0.0	0.0	0.0	0.0	0.0	0.0	0.0	0.0	0.0	0.0	0.0	0.0	0.0	0.0	0.0	0.0	0.0	0.0	0.0	0.0	0.0	0.0	0.0	0.0	0.0	0.0	0.0	0.0	0.0	0.0	0.0	0.0	0.0	0.0	0.0	0.0	0.0	0.0	0.0	0.0
denovo2020	0.0	0.0	0.0	0.0	0.0	0.0	0.0	0.0	0.0	0.0	0.0	0.0	0.0	0.0	0.0	0.0	0.0	0.0	0.0	0.0	0.0	0.0	0.0	0.0	0.0	0.0	0.0	0.0	0.0	0.0	0.0	0.0	0.0	0.0	0.0	0.0	0.0	0.0	0.0	0.0	0.0	0.0	0.0	0.0	0.0	0.0	0.0	0.0	0.0
denovo1771	0.0	0.0	0.0	0.0	0.0	0.0	0.0	0.0	0.0	0.0	0.0	0.0	0.0	0.0	0.0	0.0	0.0	0.0	0.0	0.0	0.0	0.0	0.0	0.0	0.0	0.0	0.0	0.0	0.0	0.0	0.0	0.0	1.92979409097e-05	0.0	0.0	0.0	0.0	0.0	0.0	0.0	0.0	2.91002211617e-05	0.0	0.0	0.0	0.0	0.0	0.0	0.0
denovo2014	0.0	0.0	0.0	0.0	0.0	0.0	0.0	0.0	0.0	0.0	0.0	0.0	0.0	0.0	0.0	0.0	0.0	0.0	0.0	0.0	0.0	0.0	0.0	0.0	0.0	0.0	0.0	0.0	0.0	0.0	0.0	0.0	0.0	0.0	0.0	0.0	0.0	0.0	0.0	0.0	0.0	0.0	0.0	0.0	0.0	0.0	0.0	0.0	0.0
denovo1873	0.0	0.0	0.0	0.0	0.0	0.0	0.0	0.0	0.0	0.0	0.0	0.0	0.0	0.0	0.0	0.0	0.0	0.0	0.0	0.0	0.0	0.0	0.0	0.0	0.0	0.0	0.0	0.0	0.0	0.0	0.0	0.0	0.0	0.0	0.0	0.0	0.0	0.0	0.0	0.0	0.0	0.0	0.0	0.0	0.0	0.0	0.0	0.0	0.0
denovo188	0.0	3.00562051035e-05	0.0	0.0	0.0	0.0	0.0	0.0	0.0	0.0	2.12413441523e-05	0.0	0.0	2.72279249598e-05	0.0	0.0	0.0	0.0	0.0	0.0	0.0	0.0	0.0	0.0	0.0	2.91706776348e-05	0.0	0.0	0.0	0.0	0.0	0.0	0.0	0.0	0.0	0.0	0.0	0.0	0.0	0.0	4.07846975815e-05	0.0	0.0	0.0	0.0	0.0	0.0	0.0	0.0
denovo1976	0.0	0.0	0.0	0.0	0.0	0.0	0.0	0.0	0.0	0.0	0.0	0.0	0.0	0.0	0.0	0.0	0.0	0.0	0.0	0.0	0.0	0.0	0.0	0.0	0.0	0.0	0.0	0.0	0.0	0.0	0.0	0.0	0.0	0.0	0.0	0.0	0.0	0.0	0.0	0.0	0.0	0.0	0.0	0.0	0.0	0.0	0.0	0.0	0.0
denovo1228	0.0	0.0	0.0	0.0	0.0	0.0	0.0	0.0	0.0	0.0	0.0	0.0	0.0	0.0	0.0	0.0	0.0	0.0	0.0	0.0	0.0	0.0	0.0	0.0	0.0	0.0	3.99728184834e-05	6.63173950527e-05	0.0	2.55186669048e-05	0.0	0.0	0.0	0.0	0.0	0.0	0.0	0.0	0.0	0.0	0.0	0.0	0.0	0.0	0.0	0.0	0.0	0.0	0.0
denovo1797	5.13782207722e-05	6.01124102071e-05	0.0	3.67701132519e-05	0.0	0.0	3.25902750619e-05	0.0	3.05110602593e-05	5.11064547452e-05	8.4965376609e-05	0.0	0.0	2.72279249598e-05	3.25732899023e-05	6.12163692571e-05	0.0	0.0	3.08765862846e-05	0.0	1.78616082592e-05	5.59753708368e-05	3.31191627476e-05	2.17831703226e-05	0.0	8.75120329045e-05	0.0	0.0	4.15662149805e-05	2.55186669048e-05	0.0	0.0	0.0	0.0	9.30463370759e-05	3.09933364327e-05	0.000139408443505	0.0	3.34280461307e-05	3.87056819941e-05	0.0	0.0	0.0	0.0	0.0	9.86225714192e-05	2.54090862893e-05	0.0	2.72739669985e-05
denovo2072	0.0	0.0	0.0	0.0	0.0	0.0	0.0	0.0	0.0	0.0	0.0	0.0	0.0	0.0	0.0	0.0	0.0	0.0	0.0	0.0	0.0	0.0	0.0	0.0	0.0	0.0	0.0	0.0	0.0	0.0	0.0	0.0	0.0	0.0	0.0	0.0	0.0	0.0	0.0	0.0	0.0	0.0	0.0	0.0	0.0	0.0	0.0	0.0	0.0
denovo14	0.0	0.0	0.0	0.0	0.0	0.0	0.0	0.0	0.0	0.0	0.0	0.0	0.0	0.0	0.0	0.0	0.0	0.0	0.0	0.0	0.0	0.0	0.0	0.0	0.0	0.0	0.0	0.0	0.0	0.0	0.0	0.0	0.0	0.0	0.0	0.0	0.0	0.0	0.0	0.0	0.0	0.0	0.0	0.0	0.0	0.0	0.0	0.0	0.0
denovo1450	0.000950497084286	0.00111207958883	0.000841524168574	0.00125018385057	0.00100984599849	0.000857291570987	0.000977708251858	0.000963057128549	0.00109839816934	0.000894362958042	0.000700964357025	0.00107820421647	0.00117098936144	0.000762381898875	0.00120521172638	0.000979461908114	0.00107259145758	0.0012561961024	0.000957174174823	0.00119233922051	0.000875218804701	0.00111950741674	0.000861098231437	0.000893109983227	0.000529353936125	0.000466730842157	0.000399728184834	0.000530539160422	0.000665059439687	0.000433817337382	0.000702869541301	0.000465748107898	0.000559640286381	0.000623363670365	0.000372185348303	0.000743840074384	0.000557633774019	0.000260577831341	0.000434564599699	0.0006579965939	0.000938048044374	0.000669305086719	0.000529100529101	0.000647323128475	0.000515123710179	0.000361616095204	0.000533590812074	0.000464120877704	0.000409109504977
denovo700	0.0	0.0	0.0	0.0	0.0	0.0	0.0	0.0	0.0	0.0	0.0	0.0	0.0	0.0	0.0	0.0	0.0	0.0	0.0	0.0	0.0	0.0	0.0	0.0	0.0	0.0	0.0	0.0	0.0	0.0	0.0	0.0	0.0	0.0	0.0	0.0	0.0	0.0	0.0	0.0	0.0	0.0	0.0	0.0	0.0	0.0	0.0	0.0	0.0
denovo692	2.56891103861e-05	0.0	0.0	3.67701132519e-05	0.0	0.0	0.0	0.0	0.0	0.0	0.0	2.2940515244e-05	0.0	0.0	0.0	0.0	0.0	0.0	0.0	0.0	0.0	0.0	0.0	0.0	0.0	0.0	0.0	0.0	0.0	0.0	0.0	0.0	0.0	0.0	0.0	0.0	0.0	0.0	0.0	0.0	0.0	0.0	0.0	0.0	0.0	0.0	0.0	0.0	0.0
denovo1622	0.0	0.0	0.0	0.0	0.0	0.0	0.0	0.0	0.0	0.0	0.0	0.0	0.0	0.0	0.0	0.0	0.0	0.0	0.0	0.0	0.0	0.0	0.0	0.0	0.0	0.0	0.0	0.0	0.0	0.0	0.0	0.0	0.0	0.0	0.0	0.0	0.0	0.0	0.0	0.0	0.0	0.0	0.0	0.0	0.0	0.0	0.0	0.0	0.0
denovo563	0.0	0.0	0.0	0.0	0.0	0.0	0.0	0.0	0.0	0.0	0.0	0.0	0.0	0.0	0.0	0.0	0.0	0.0	3.08765862846e-05	0.0	0.0	0.0	0.0	0.0	0.0	0.0	0.0	0.0	0.0	0.0	0.0	0.0	0.0	0.0	0.0	0.0	0.0	0.0	0.0	0.0	0.0	0.0	0.0	0.0	0.0	0.0	0.0	0.0	0.0
denovo49	2.56891103861e-05	0.0	0.0	0.0	0.0	0.0	3.25902750619e-05	0.0	0.0	0.0	2.12413441523e-05	2.2940515244e-05	0.0	0.0	0.0	0.0	7.66136755411e-05	0.0	0.0	0.0	0.0	0.0	0.0	0.0	0.0	0.0	0.0	3.31586975264e-05	0.0	2.55186669048e-05	0.0	0.0	0.0	0.0	0.0	0.0	0.0	0.0	0.0	0.0	0.0	0.0	0.0	0.0	0.0	0.0	0.0	0.0	0.0
denovo1993	0.0	0.0	0.0	0.0	0.0	0.0	0.0	0.0	0.0	0.0	0.0	0.0	0.0	0.0	0.0	0.0	0.0	0.0	0.0	0.0	0.0	0.0	0.0	0.0	0.0	0.0	0.0	0.0	0.0	0.0	0.0	0.0	0.0	0.0	0.0	0.0	0.0	0.0	0.0	0.0	4.07846975815e-05	0.0	0.0	0.0	0.0	0.0	0.0	2.57844932058e-05	0.0
denovo1926	0.0	0.0	0.0	0.0	0.0	0.0	0.0	0.0	0.0	0.0	0.0	0.0	0.0	0.0	0.0	0.0	0.0	0.0	0.0	0.0	0.0	0.0	0.0	0.0	0.0	0.0	0.0	0.0	0.0	0.0	0.0	0.0	0.0	0.0	0.0	0.0	0.0	3.25722289176e-05	0.0	0.0	0.0	0.0	2.405002405e-05	0.0	0.0	0.0	0.0	0.0	0.0
denovo391	0.0	3.00562051035e-05	0.0	0.0	0.0	0.0	0.0	0.0	0.0	0.0	0.0	0.0	0.0	0.0	0.0	0.0	0.0	0.0	0.0	0.0	0.0	0.0	0.0	0.0	0.0	0.0	0.0	0.0	0.0	0.0	0.0	0.0	0.0	0.0	0.0	0.0	2.32347405841e-05	0.0	0.0	0.0	0.0	0.0	0.0	0.0	0.0	0.0	0.0	0.0	0.0
denovo2246	0.0	0.0	0.0	0.0	0.0	0.0	0.0	0.0	0.0	0.0	0.0	0.0	0.0	0.0	0.0	0.0	0.0	0.0	0.0	0.0	0.0	0.0	0.0	0.0	2.52073302916e-05	0.0	0.0	3.31586975264e-05	0.0	2.55186669048e-05	0.0	3.88123423249e-05	0.0	0.0	3.1015445692e-05	0.0	2.32347405841e-05	0.0	0.0	0.0	0.0	0.0	4.81000481e-05	0.0	1.60976159431e-05	0.0	0.0	0.0	0.0
denovo753	5.13782207722e-05	9.01686153106e-05	3.3660966743e-05	3.67701132519e-05	3.60659285173e-05	6.12351122133e-05	9.77708251858e-05	0.0	3.05110602593e-05	0.0	2.12413441523e-05	6.88215457319e-05	7.47440017939e-05	2.72279249598e-05	3.25732899023e-05	3.06081846286e-05	3.83068377705e-05	3.39512460107e-05	6.17531725692e-05	3.72606006409e-05	3.57232165184e-05	8.39630562552e-05	0.0	6.53495109678e-05	5.04146605833e-05	0.000116682710539	0.0	3.31586975264e-05	8.31324299609e-05	5.10373338097e-05	0.000122238181096	3.88123423249e-05	3.85958818194e-05	6.23363670365e-05	6.20308913839e-05	6.19866728653e-05	6.97042217524e-05	6.51444578352e-05	0.0	0.0	0.000122354092744	5.82004423234e-05	0.0001443001443	0.00011423349326	4.82928478292e-05	3.28741904731e-05	7.62272588678e-05	0.000103137972823	0.000190917768989
denovo861	0.0	0.0	0.0	0.0	0.0	0.0	0.0	0.0	0.0	0.0	0.0	0.0	0.0	0.0	0.0	0.0	0.0	0.0	0.0	0.0	0.0	0.0	0.0	0.0	0.0	0.0	0.0	0.0	0.0	0.0	3.0559545274e-05	0.0	0.0	0.0	0.0	0.0	0.0	0.0	0.0	0.0	0.0	0.0	0.0	0.0	0.0	0.0	0.0	0.0	0.0
denovo853	0.0	0.0	0.0	0.0	0.0	0.0	0.0	0.0	0.0	0.0	0.0	0.0	0.0	0.0	0.0	0.0	0.0	0.0	0.0	0.0	0.0	0.0	0.0	0.0	0.0	0.0	0.0	0.0	0.0	2.55186669048e-05	0.0	0.0	0.0	0.0	0.0	0.0	0.0	0.0	0.0	0.0	0.0	0.0	0.0	0.0	0.0	0.0	0.0	0.0	0.0
denovo722	0.0	0.0	0.0	0.0	0.0	0.0	0.0	0.0	0.0	0.0	0.0	0.0	0.0	0.0	0.0	0.0	0.0	0.0	0.0	3.72606006409e-05	0.0	0.0	0.0	0.0	0.0	0.0	0.0	0.0	0.0	0.0	0.0	0.0	0.0	0.0	0.0	0.0	0.0	0.0	0.0	0.0	0.0	0.0	0.0	3.80778310867e-05	0.0	0.0	0.0	0.0	0.0
denovo1870	0.0	0.0	0.0	0.0	0.0	0.0	0.0	0.0	0.0	0.0	0.0	0.0	0.0	0.0	0.0	0.0	0.0	0.0	0.0	0.0	0.0	0.0	0.0	0.0	0.0	0.0	0.0	0.0	0.0	0.0	0.0	0.0	0.0	0.0	0.0	0.0	0.0	0.0	0.0	0.0	0.0	0.0	0.0	0.0	0.0	0.0	0.0	0.0	0.0
denovo954	0.0	0.0	0.0	0.0	0.0	0.0	0.0	0.0	0.0	0.0	0.0	0.0	0.0	0.0	0.0	0.0	0.0	0.0	0.0	0.0	0.0	0.0	0.0	0.0	0.0	0.0	0.0	0.0	0.0	0.0	0.0	0.0	0.0	0.0	0.0	3.09933364327e-05	0.0	0.0	0.0	0.0	0.0	0.0	0.0	0.0	0.0	0.0	0.0	0.0	0.0
denovo1728	0.0	0.0	0.0	0.0	0.0	0.0	0.0	0.0	0.0	0.0	0.0	0.0	0.0	0.0	0.0	0.0	0.0	0.0	0.0	0.0	0.0	0.0	0.0	0.0	2.52073302916e-05	0.0	0.0	0.0	0.0	0.0	0.0	0.0	0.0	0.0	0.0	0.0	0.0	0.0	0.0	0.0	0.0	0.0	0.0	0.0	0.0	0.0	0.0	0.0	0.0
denovo1003	0.0	0.0	0.0	0.0	0.0	0.0	0.0	0.0	0.0	0.0	0.0	0.0	0.0	0.0	0.0	0.0	0.0	0.0	0.0	0.0	0.0	0.0	0.0	0.0	0.0	0.0	0.0	0.0	0.0	0.0	0.0	0.0	0.0	0.0	0.0	0.0	0.0	0.0	0.0	0.0	0.0	0.0	0.0	0.0	0.0	0.0	0.0	0.0	0.0
denovo725	0.0	0.0	0.0	0.0	0.0	0.0	0.0	0.0	0.0	0.0	0.0	0.0	0.0	0.0	0.0	0.0	0.0	0.0	0.0	0.0	0.0	0.0	0.0	0.0	0.0	0.0	0.0	0.0	0.0	0.0	0.0	0.0	0.0	0.0	0.0	0.0	0.0	0.0	0.0	0.0	0.0	0.0	0.0	0.0	0.0	0.0	0.0	0.0	0.0
denovo13	0.000488093097336	0.000480899281657	0.000235626767201	0.000514781585527	0.000432791142208	0.00073482134656	0.000782166601486	0.000539311991987	0.000564454614798	0.00048551132008	0.000318620162284	0.000367048243904	0.000523208012557	0.000435646799357	0.000228013029316	0.000520339138686	0.000459682053247	0.000271609968086	0.000432272207985	0.000335345405768	0.000410816989962	0.000419815281276	0.000364310790223	0.000239614873549	0.000680597917875	0.000525072197427	0.000399728184834	0.000464221765369	0.000789758084629	0.000510373338097	0.000886226812945	0.000349311080924	0.000405256759104	0.000592195486847	0.000434216239687	0.00046490004649	0.000557633774019	0.000488583433764	0.00046799264583	0.000851525003871	0.00028549288307	0.000465603538587	0.000865800865801	0.000266544817607	0.00062780702178	0.000328741904731	0.000584408984653	0.000283629425264	0.000381835537979
denovo1663	0.0	3.00562051035e-05	0.0	0.0	0.0	0.0	0.0	0.0	0.0	0.0	0.0	0.0	0.0	0.0	3.25732899023e-05	0.0	0.0	0.0	0.0	0.0	0.0	0.0	0.0	0.0	0.0	0.0	0.0	0.0	0.0	0.0	0.0	0.0	0.0	0.0	0.0	0.0	0.0	0.0	0.0	0.0	0.0	0.0	0.0	0.0	0.0	0.0	0.0	2.57844932058e-05	0.0
denovo121	0.000154134662317	0.0	6.73219334859e-05	0.00018385056626	3.60659285173e-05	0.0	9.77708251858e-05	3.8522285142e-05	0.000167810831426	2.55532273726e-05	8.4965376609e-05	4.58810304879e-05	9.96586690585e-05	0.0	0.000130293159609	6.12163692571e-05	0.000229841026623	0.0	6.17531725692e-05	0.000111781801923	5.35848247776e-05	2.79876854184e-05	3.31191627476e-05	0.000130699021936	0.0	8.75120329045e-05	7.99456369669e-05	0.000165793487632	0.0	0.000153112001429	0.0	0.000116437026975	3.85958818194e-05	6.23363670365e-05	3.1015445692e-05	0.0	9.29389623365e-05	0.0	3.34280461307e-05	0.0	0.0	5.82004423234e-05	7.21500721501e-05	3.80778310867e-05	4.82928478292e-05	6.57483809461e-05	0.0	0.0	5.4547933997e-05
denovo1908	0.0	0.0	0.0	0.0	0.0	0.0	0.0	0.0	0.0	0.0	0.0	0.0	0.0	0.0	0.0	3.06081846286e-05	0.0	0.0	0.0	0.0	0.0	0.0	3.31191627476e-05	0.0	0.0	0.0	0.0	0.0	0.0	0.0	0.0	0.0	0.0	0.0	0.0	0.0	0.0	0.0	0.0	0.0	0.0	0.0	0.0	0.0	0.0	0.0	0.0	0.0	5.4547933997e-05
denovo1947	0.0	0.0	0.0	0.0	0.0	0.0	0.0	0.0	0.0	0.0	0.0	0.0	2.49146672646e-05	0.0	0.0	0.0	0.0	0.0	0.0	0.0	0.0	0.0	0.0	0.0	0.0	0.0	0.0	0.0	0.0	0.0	0.0	0.0	0.0	0.0	0.0	0.0	0.0	0.0	0.0	0.0	0.0	0.0	0.0	0.0	0.0	0.0	0.0	0.0	0.0
denovo1422	0.0	0.0	0.0	0.0	0.0	0.0	0.0	0.0	0.0	0.0	0.0	0.0	0.0	0.0	0.0	0.0	0.0	0.0	0.0	0.0	0.0	0.0	0.0	0.0	0.0	0.0	0.0	0.0	0.0	0.0	0.0	0.0	0.0	0.0	0.0	0.0	0.0	0.0	0.0	0.0	0.0	0.0	0.0	0.0	0.0	0.0	0.0	0.0	0.0
denovo2131	2.56891103861e-05	0.0	0.0	0.0	0.0	0.0	0.0	3.8522285142e-05	1.52555301297e-05	0.0	0.0	0.0	0.0	0.0	0.0	0.0	0.0	0.0	0.0	0.0	1.78616082592e-05	2.79876854184e-05	0.0	0.0	5.04146605833e-05	0.000116682710539	7.99456369669e-05	6.63173950527e-05	4.15662149805e-05	7.65560007145e-05	3.0559545274e-05	0.0	3.85958818194e-05	3.11681835183e-05	6.20308913839e-05	3.09933364327e-05	6.97042217524e-05	3.25722289176e-05	0.000133712184523	0.0	8.15693951629e-05	5.82004423234e-05	2.405002405e-05	7.61556621735e-05	4.82928478292e-05	0.000131496761892	7.62272588678e-05	5.15689864116e-05	0.0
denovo278	0.000179823772703	0.000180337230621	0.000201965800458	0.000110310339756	0.000144263714069	9.185266832e-05	6.51805501238e-05	0.000231133710852	4.5766590389e-05	0.000153319364236	0.000106206720761	0.00011470257622	0.000149488003588	0.000190595474719	0.000130293159609	9.18245538857e-05	0.000383068377705	0.000305561214097	0.000216136103992	0.000149042402564	0.000250062515629	0.00016792611251	0.000198714976485	0.000217831703226	0.000201658642333	0.000262536098714	0.00011991845545	0.00036474567279	0.000249397289883	0.000153112001429	0.000275035907466	3.88123423249e-05	0.000231575290916	0.000280513651664	0.000372185348303	0.000340926700759	0.000232347405841	0.00013028891567	0.000267424369046	0.000193528409971	0.00028549288307	0.000320102432778	0.00021645021645	0.00011423349326	0.000144878543488	0.000262993523784	0.000228681776603	0.000283629425264	5.4547933997e-05
denovo2027	2.56891103861e-05	3.00562051035e-05	0.0	0.0	0.0	0.0	0.0	7.70445702839e-05	0.0	0.0	0.0	2.2940515244e-05	2.49146672646e-05	2.72279249598e-05	0.0	0.0	3.83068377705e-05	0.0	0.0	0.0	3.57232165184e-05	0.0	6.62383254951e-05	0.0	0.0	0.0	0.0	0.0	4.15662149805e-05	0.0	0.0	0.0	0.0	0.0	0.0	0.0	0.0	0.0	0.0	0.0	0.0	0.0	4.81000481e-05	0.0	0.0	0.0	0.0	2.57844932058e-05	0.0
denovo43	0.000128445551931	0.000120224820414	3.3660966743e-05	0.000110310339756	0.000108197785552	0.000214322892747	6.51805501238e-05	7.70445702839e-05	9.1533180778e-05	0.0	6.37240324568e-05	6.88215457319e-05	0.000124573336323	0.000272279249598	6.51465798046e-05	9.18245538857e-05	3.83068377705e-05	0.0	9.26297588539e-05	0.000186303003204	5.35848247776e-05	2.79876854184e-05	6.62383254951e-05	6.53495109678e-05	0.000126036651458	0.000175024065809	0.00011991845545	0.000132634790105	0.000166264859922	7.65560007145e-05	0.000183357271644	0.000155249369299	0.000328064995465	3.11681835183e-05	9.30463370759e-05	0.000123973345731	0.000209112665257	0.000162861144588	6.68560922614e-05	7.74113639882e-05	0.0	0.000145501105808	0.00021645021645	0.000152311324347	0.000177073775374	0.000131496761892	2.54090862893e-05	5.15689864116e-05	0.000190917768989
denovo943	0.0	0.0	0.0	0.0	0.0	0.0	0.0	0.0	1.52555301297e-05	0.0	0.0	0.0	0.0	0.0	0.0	0.0	0.0	0.0	0.0	0.0	0.0	0.0	0.0	0.0	2.52073302916e-05	0.0	0.0	0.0	0.0	0.0	0.0	0.0	0.0	3.11681835183e-05	0.0	0.0	0.0	0.0	0.0	0.0	0.0	0.0	0.0	0.0	3.21952318862e-05	0.0	0.0	0.0	0.0
denovo918	0.00133583374008	0.00192359712663	0.00127911673623	0.000735402265039	0.00133443935514	0.000704203790453	0.00153174292791	0.0011941908394	0.00147978642258	0.000741043593806	0.00106206720761	0.000894680094515	0.00129556269776	0.00155199172271	0.0014332247557	0.000887637354229	0.000804443593181	0.00139200108644	0.00154382931423	0.0016394664282	0.00146465187726	0.000923593618808	0.000960455719679	0.000980242664517	0.00128557384487	0.00096263236195	0.000879402006635	0.000895284833212	0.000623493224707	0.000816597340955	0.00155853680897	0.0012419949544	0.00144734556823	0.00112205460666	0.000961478816451	0.00127072679374	0.00120820651037	0.000846877951858	0.00137054989136	0.000890230685865	0.000652555161303	0.00069840530788	0.0011063011063	0.0011423349326	0.00103024742036	0.000821854761826	0.000813090761256	0.000876672768997	0.000627301240965
denovo1200	0.0	0.0	0.0	0.0	0.0	0.0	0.0	0.0	0.0	0.0	0.0	0.0	0.0	0.0	3.25732899023e-05	0.0	0.0	0.0	0.0	0.0	0.0	0.0	0.0	0.0	0.0	0.0	0.0	0.0	0.0	0.0	0.0	0.0	0.0	0.0	0.0	0.0	0.0	0.0	0.0	3.87056819941e-05	0.0	0.0	0.0	0.0	0.0	0.0	0.0	2.57844932058e-05	0.0
denovo1535	0.0	0.0	0.0	0.0	0.0	0.0	0.0	0.0	0.0	0.0	0.0	0.0	0.0	0.0	0.0	0.0	0.0	0.0	0.0	0.0	0.0	0.0	0.0	2.17831703226e-05	0.0	0.0	0.0	0.0	0.0	0.0	0.0	0.0	0.0	0.0	0.0	0.0	0.0	0.0	0.0	0.0	0.0	0.0	0.0	0.0	0.0	0.0	0.0	0.0	0.0
denovo1582	0.0	3.00562051035e-05	0.0	3.67701132519e-05	0.0	0.0	0.0	0.0	0.0	0.0	0.0	0.0	0.0	0.0	0.0	0.0	0.0	0.0	0.0	0.0	0.0	0.0	0.0	0.0	0.0	0.0	0.0	0.0	0.0	0.0	0.0	0.0	0.0	0.0	0.0	0.0	0.0	0.0	0.0	0.0	0.0	0.0	0.0	0.0	1.60976159431e-05	0.0	0.0	0.0	0.0
denovo330	0.0	0.0	0.0	0.0	0.0	3.06175561067e-05	0.0	0.0	0.0	0.0	0.0	0.0	0.0	0.0	0.0	0.0	0.0	0.0	0.0	0.0	0.0	0.0	0.0	0.0	0.0	0.0	0.0	0.0	0.0	0.0	0.0	0.0	0.0	0.0	0.0	0.0	0.0	0.0	0.0	0.0	0.0	0.0	0.0	0.0	0.0	0.0	0.0	0.0	0.0
denovo908	0.0	0.0	0.0	0.0	0.0	0.0	0.0	0.0	0.0	0.0	0.0	0.0	0.0	0.0	0.0	0.0	0.0	0.0	0.0	0.0	0.0	0.0	0.0	0.0	0.0	0.0	0.0	0.0	0.0	0.0	0.0	0.0	0.0	0.0	0.0	0.0	0.0	0.0	0.0	0.0	0.0	0.0	0.0	0.0	0.0	0.0	0.0	0.0	0.0
denovo160	0.000693605980425	0.000571067896967	0.000504914501144	0.000551551698779	0.000649186713312	0.000949144239307	0.000749576326424	0.000886012558265	0.000717009916095	0.000689937139061	0.000594757636263	0.000688215457319	0.000523208012557	0.000599014349116	0.000390879478827	0.000948853723486	0.000651216242099	0.000509268690161	0.000741038070831	0.000335345405768	0.000625156289072	0.000755667506297	0.000397429952971	0.000653495109678	0.000403317284666	0.000379218809253	0.00011991845545	0.000265269580211	0.000207831074902	0.000306224002858	0.000580631360205	0.000465748107898	0.00067542793184	0.000436354569256	0.000186092674152	0.000557880055788	0.000720276958108	0.000618872349435	0.000233996322915	0.000503173865924	0.000448631673396	0.000261901990455	0.00026455026455	0.00022846698652	0.000338049934805	0.000361616095204	0.000406545380628	0.000567258850527	0.00103641074594
denovo1212	0.0	0.0	3.3660966743e-05	0.0	0.0	0.0	0.0	0.0	0.0	0.0	0.0	0.0	0.0	0.0	0.0	0.0	0.0	0.0	0.0	0.0	0.0	0.0	0.0	0.0	0.0	2.91706776348e-05	0.0	0.0	0.0	0.0	0.0	0.0	0.0	0.0	0.0	0.0	0.0	0.0	0.0	0.0	0.0	0.0	0.0	3.80778310867e-05	0.0	0.0	0.0	0.0	0.0
denovo2067	0.0	0.0	0.0	0.0	0.0	0.0	0.0	0.0	0.0	0.0	0.0	0.0	0.0	0.0	0.0	0.0	0.0	0.0	0.0	0.0	0.0	0.0	0.0	0.0	0.0	0.0	0.0	0.0	0.0	0.0	0.0	0.0	0.0	3.11681835183e-05	0.0	0.0	0.0	0.0	0.0	3.87056819941e-05	0.0	0.0	0.0	0.0	0.0	0.0	0.0	0.0	0.0
denovo1730	2.56891103861e-05	0.0	0.0	0.0	3.60659285173e-05	0.0	0.0	0.0	0.0	2.55532273726e-05	0.0	0.0	0.0	0.0	0.0	0.0	0.0	6.79024920215e-05	3.08765862846e-05	0.0	1.78616082592e-05	0.0	3.31191627476e-05	2.17831703226e-05	0.000100829321167	0.000145853388174	0.000159891273934	0.0	0.000124698644941	7.65560007145e-05	0.000183357271644	0.000271686396274	5.78938227291e-05	3.11681835183e-05	3.1015445692e-05	9.2980009298e-05	6.97042217524e-05	0.00013028891567	3.34280461307e-05	7.74113639882e-05	0.0	5.82004423234e-05	9.62000962001e-05	0.00011423349326	6.43904637723e-05	9.86225714192e-05	2.54090862893e-05	7.73534796174e-05	0.000245465702986
denovo193	0.0	3.00562051035e-05	0.0	0.0	0.0	0.0	0.0	0.0	0.0	0.0	0.0	0.0	0.0	0.0	0.0	0.0	0.0	0.0	0.0	0.0	0.0	0.0	0.0	0.0	0.0	0.0	0.0	0.0	4.15662149805e-05	0.0	0.0	0.0	0.0	0.0	0.0	0.0	0.0	0.0	0.0	0.0	0.0	0.0	0.0	0.0	0.0	0.0	0.0	0.0	0.0
denovo702	0.0	0.0	3.3660966743e-05	3.67701132519e-05	0.0	0.0	0.0	0.0	4.5766590389e-05	2.55532273726e-05	2.12413441523e-05	4.58810304879e-05	0.0	0.0	0.0	0.0	0.0	6.79024920215e-05	0.0	0.0	1.78616082592e-05	0.0	0.0	2.17831703226e-05	0.0	0.0	0.0	0.0	4.15662149805e-05	0.0	0.0	0.0	0.0	0.0	3.1015445692e-05	0.0	4.64694811682e-05	0.0	3.34280461307e-05	0.0	0.0	0.0	0.0	0.0	1.60976159431e-05	3.28741904731e-05	0.0	0.0	0.0
denovo761	0.0	0.0	0.0	0.0	3.60659285173e-05	0.0	0.0	0.0	0.0	0.0	0.0	0.0	0.0	0.0	0.0	0.0	0.0	0.0	0.0	0.0	0.0	0.0	0.0	0.0	0.0	2.91706776348e-05	0.0	0.0	0.0	0.0	0.0	0.0	0.0	0.0	0.0	0.0	0.0	0.0	0.0	0.0	0.0	0.0	0.0	0.0	0.0	0.0	2.54090862893e-05	0.0	0.0
denovo1277	0.0	0.0	0.0	0.0	0.0	0.0	0.0	0.0	1.52555301297e-05	0.0	0.0	0.0	0.0	0.0	0.0	0.0	0.0	0.0	0.0	0.0	0.0	0.0	0.0	0.0	0.0	0.0	0.0	0.0	0.0	0.0	0.0	0.0	0.0	0.0	0.0	0.0	0.0	0.0	0.0	0.0	0.0	0.0	0.0	0.0	0.0	0.0	0.0	0.0	0.0
denovo1366	0.0	0.0	0.0	0.0	0.0	0.0	0.0	0.0	0.0	0.0	0.0	2.2940515244e-05	0.0	0.0	0.0	0.0	0.0	0.0	0.0	0.0	0.0	0.0	0.0	0.0	0.0	0.0	0.0	0.0	0.0	0.0	0.0	0.0	0.0	0.0	0.0	0.0	0.0	0.0	0.0	0.0	0.0	0.0	0.0	0.0	1.60976159431e-05	0.0	0.0	0.0	0.0
denovo389	0.0	0.0	0.0	0.0	0.0	0.0	0.0	0.0	0.0	0.0	0.0	0.0	0.0	0.0	0.0	0.0	0.0	0.0	0.0	0.0	0.0	0.0	0.0	0.0	0.0	0.0	0.0	0.0	0.0	2.55186669048e-05	0.0	0.0	0.0	0.0	0.0	0.0	0.0	0.0	0.0	0.0	0.0	0.0	0.0	0.0	0.0	0.0	0.0	0.0	0.0
denovo607	0.0	6.01124102071e-05	3.3660966743e-05	3.67701132519e-05	7.21318570347e-05	0.0	0.0	0.0	4.5766590389e-05	2.55532273726e-05	4.24826883045e-05	4.58810304879e-05	0.0	0.0	0.0	3.06081846286e-05	3.83068377705e-05	0.0	0.0	0.0	0.0	0.0	0.0	4.35663406452e-05	0.0	5.83413552697e-05	0.00011991845545	9.94760925791e-05	0.0	2.55186669048e-05	3.0559545274e-05	0.0	0.0	0.0	0.0	0.0	0.0	0.0	0.0	0.0	0.0	0.0	4.81000481e-05	0.0	0.0	0.0	0.0	0.0	5.4547933997e-05
denovo55	0.0	3.00562051035e-05	3.3660966743e-05	0.0	0.0	0.0	3.25902750619e-05	3.8522285142e-05	3.05110602593e-05	0.0	0.0	0.0	2.49146672646e-05	0.0	0.0	3.06081846286e-05	3.83068377705e-05	3.39512460107e-05	3.08765862846e-05	3.72606006409e-05	5.35848247776e-05	0.0	0.0	0.0	7.56219908749e-05	5.83413552697e-05	0.0	0.0	4.15662149805e-05	7.65560007145e-05	0.0	0.000116437026975	0.0	3.11681835183e-05	3.1015445692e-05	3.09933364327e-05	2.32347405841e-05	0.0	0.0	0.0	4.07846975815e-05	0.0	4.81000481e-05	0.0	6.43904637723e-05	3.28741904731e-05	0.0	0.0	0.000136369834992
denovo1625	0.0	0.0	0.0	0.0	0.0	0.0	0.0	0.0	0.0	0.0	0.0	0.0	0.0	0.0	0.0	0.0	0.0	0.0	0.0	0.0	0.0	0.0	0.0	0.0	0.0	0.0	3.99728184834e-05	0.0	0.0	0.0	0.0	0.0	0.0	0.0	0.0	0.0	0.0	0.0	0.0	0.0	0.0	0.0	0.0	0.0	0.0	0.0	0.0	0.0	0.0
denovo1617	0.0	0.0	0.0	0.0	0.0	0.0	0.0	0.0	0.0	0.0	0.0	0.0	0.0	0.0	0.0	0.0	0.0	0.0	0.0	0.0	1.78616082592e-05	0.0	0.0	0.0	0.0	0.0	0.0	0.0	0.0	0.0	0.0	3.88123423249e-05	0.0	0.0	0.0	0.0	0.0	0.0	0.0	0.0	0.0	0.0	0.0	0.0	0.0	0.0	0.0	0.0	0.0
denovo1889	0.0	0.0	0.0	0.0	0.0	0.0	0.0	0.0	0.0	0.0	0.0	0.0	0.0	0.0	0.0	0.0	0.0	0.0	0.0	0.0	0.0	0.0	0.0	0.0	0.0	0.0	0.0	0.0	0.0	0.0	0.0	0.0	0.0	0.0	0.0	0.0	0.0	0.0	0.0	0.0	0.0	0.0	0.0	0.0	0.0	0.0	0.0	0.0	0.0
denovo241	0.0	0.0	0.0	0.0	0.0	0.0	0.0	0.0	0.0	0.0	0.0	0.0	0.0	0.0	0.0	0.0	0.0	0.0	0.0	0.0	0.0	0.0	0.0	0.0	0.0	0.0	3.99728184834e-05	0.0	0.0	0.0	3.0559545274e-05	0.0	0.0	0.0	0.0	0.0	0.0	0.0	0.0	0.0	0.0	0.0	0.0	0.0	0.0	0.0	0.0	0.0	0.0
denovo1116	0.0	0.0	0.0	0.0	0.0	0.0	0.0	0.0	0.0	0.0	2.12413441523e-05	0.0	0.0	0.0	0.0	0.0	0.0	0.0	0.0	0.0	0.0	0.0	0.0	0.0	0.0	0.0	0.0	0.0	0.0	0.0	0.0	0.0	0.0	0.0	0.0	0.0	0.0	0.0	0.0	0.0	0.0	0.0	0.0	0.0	0.0	0.0	0.0	2.57844932058e-05	0.0
denovo1815	0.0	0.0	0.0	0.0	0.0	0.0	0.0	0.0	0.0	0.0	0.0	0.0	0.0	0.0	0.0	0.0	0.0	0.0	0.0	0.0	0.0	0.0	0.0	0.0	0.0	0.0	0.0	0.0	0.0	0.0	0.0	0.0	0.0	0.0	0.0	0.0	0.0	0.0	0.0	0.0	0.0	0.0	0.0	3.80778310867e-05	1.60976159431e-05	0.0	0.0	0.0	0.0
denovo1191	0.0	0.0	0.0	0.0	0.0	0.0	0.0	0.0	0.0	0.0	0.0	0.0	2.49146672646e-05	0.0	0.0	0.0	0.0	0.0	0.0	0.0	0.0	0.0	0.0	2.17831703226e-05	0.0	0.0	3.99728184834e-05	0.0	0.0	0.0	0.0	0.0	0.0	0.0	0.0	0.0	0.0	0.0	0.0	0.0	0.0	0.0	0.0	3.80778310867e-05	0.0	0.0	0.0	0.0	0.0
denovo1660	0.0	0.0	0.0	0.0	0.0	0.0	0.0	0.0	0.0	0.0	0.0	0.0	0.0	0.0	0.0	0.0	0.0	0.0	0.0	0.0	0.0	0.0	0.0	0.0	0.0	2.91706776348e-05	0.0	0.0	0.0	0.0	0.0	0.0	0.0	0.0	0.0	0.0	0.0	0.0	0.0	0.0	0.0	0.0	0.0	0.0	0.0	0.0	0.0	0.0	0.0
denovo1272	0.0	0.0	0.0	0.0	0.0	0.0	0.0	0.0	1.52555301297e-05	0.0	0.0	0.0	2.49146672646e-05	0.0	0.0	0.0	0.0	0.0	3.08765862846e-05	0.0	0.0	0.0	0.0	0.0	0.0	0.0	0.0	0.0	0.0	0.0	0.0	0.0	0.0	3.11681835183e-05	0.0	0.0	0.0	0.0	0.0	3.87056819941e-05	0.0	0.0	0.0	0.0	0.0	0.0	0.0	0.0	0.0
denovo1247	2.56891103861e-05	0.0	0.0	0.0	0.0	0.0	0.0	0.0	0.0	0.0	0.0	0.0	0.0	0.0	0.0	0.0	0.0	0.0	0.0	0.0	0.0	0.0	0.0	0.0	2.52073302916e-05	0.0	0.0	0.0	0.0	0.0	0.0	0.0	1.92979409097e-05	0.0	0.0	0.0	4.64694811682e-05	0.0	0.0	0.0	0.0	0.0	4.81000481e-05	0.0	0.0	3.28741904731e-05	0.0	0.0	0.0
denovo2135	0.0	0.0	0.0	0.0	0.0	0.0	0.0	0.0	0.0	0.0	0.0	0.0	0.0	0.0	0.0	0.0	0.0	0.0	0.0	0.0	0.0	0.0	0.0	0.0	0.0	0.0	0.0	0.0	0.0	0.0	0.0	0.0	0.0	0.0	0.0	0.0	0.0	0.0	0.0	0.0	0.0	0.0	0.0	0.0	0.0	0.0	0.0	0.0	0.0
denovo1038	0.0	0.0	0.0	0.0	0.0	0.0	0.0	0.0	0.0	0.0	0.0	0.0	0.0	0.0	0.0	0.0	0.0	0.0	0.0	0.0	0.0	0.0	0.0	0.0	0.0	0.0	0.0	0.0	0.0	0.0	0.0	0.0	0.0	0.0	0.0	0.0	0.0	0.0	0.0	0.0	0.0	0.0	0.0	0.0	0.0	0.0	0.0	0.0	0.0
denovo1966	0.0	0.0	0.0	0.0	0.0	0.0	3.25902750619e-05	0.0	0.0	0.0	0.0	0.0	0.0	0.0	0.0	0.0	3.83068377705e-05	0.0	0.0	0.0	0.0	0.0	0.0	0.0	0.0	2.91706776348e-05	0.0	0.0	0.0	0.0	0.0	0.0	0.0	0.0	0.0	3.09933364327e-05	0.0	0.0	0.0	0.0	0.0	0.0	0.0	0.0	0.0	0.0	0.0	0.0	0.0
denovo1249	0.0	0.0	0.0	0.0	0.0	0.0	0.0	0.0	0.0	0.0	0.0	0.0	0.0	0.0	0.0	0.0	0.0	0.0	0.0	0.0	0.0	0.0	0.0	0.0	0.0	0.0	0.0	0.0	0.0	0.0	0.0	0.0	0.0	0.0	0.0	0.0	0.0	0.0	0.0	0.0	0.0	0.0	0.0	0.0	0.0	0.0	0.0	0.0	0.0
denovo2145	0.00128445551931	0.00111207958883	0.00114447286926	0.000735402265039	0.000649186713312	0.000765438902667	0.00101029852692	0.00104010169883	0.00135774218154	0.000741043593806	0.000594757636263	0.000642334426831	0.00122081869597	0.000952977373594	0.00107491856678	0.0008570291696	0.00118751197089	0.000814829904257	0.0012041868651	0.00119233922051	0.00105383488729	0.00069969213546	0.000695502417699	0.000849543642582	0.0033273675985	0.0025086782766	0.00223847783507	0.00222163273427	0.00199517831906	0.00201597468548	0.00302539498212	0.00178536774694	0.00219996526371	0.00230644558035	0.00245022020966	0.00145668681234	0.00257905620484	0.00188918927722	0.00193882667558	0.00236104660164	0.00195766548391	0.00171691304854	0.0018278018278	0.00137080191912	0.00199610437694	0.00161083533318	0.0014229088322	0.00157285408555	0.00136369834992
denovo187	0.0	0.0	0.0	0.0	0.0	0.0	0.0	0.0	0.0	0.0	0.0	0.0	0.0	0.0	0.0	0.0	3.83068377705e-05	0.0	0.0	0.0	0.0	0.0	0.0	0.0	0.0	0.0	0.0	0.0	0.0	0.0	0.0	0.0	0.0	0.0	0.0	0.0	0.0	0.0	0.0	0.0	0.0	0.0	0.0	0.0	0.0	0.0	0.0	0.0	0.0
denovo1280	0.0	0.0	0.0	0.0	0.0	0.0	0.0	0.0	0.0	0.0	0.0	0.0	0.0	0.0	0.0	0.0	0.0	0.0	0.0	0.0	0.0	0.0	0.0	0.0	0.0	0.0	0.0	0.0	0.0	0.0	0.0	0.0	0.0	0.0	0.0	3.09933364327e-05	0.0	0.0	0.0	0.0	0.0	0.0	0.0	0.0	0.0	0.0	0.0	0.0	0.0
denovo1097	0.0	3.00562051035e-05	0.0	0.0	3.60659285173e-05	0.0	3.25902750619e-05	0.0	0.0	0.0	2.12413441523e-05	4.58810304879e-05	0.0	0.0	0.0	0.0	0.0	3.39512460107e-05	0.0	0.0	0.0	0.0	0.0	2.17831703226e-05	0.0	2.91706776348e-05	0.0	0.0	4.15662149805e-05	7.65560007145e-05	0.0	0.0	1.92979409097e-05	3.11681835183e-05	0.0	0.0	2.32347405841e-05	0.0	0.0	0.0	0.0	0.0	2.405002405e-05	0.0	0.0	0.0	5.08181725785e-05	0.0	0.0
denovo170	0.0	0.0	0.0	0.0	0.0	0.0	0.0	0.0	0.0	0.0	0.0	0.0	0.0	0.0	0.0	0.0	0.0	0.0	0.0	0.0	0.0	0.0	0.0	0.0	0.0	0.0	0.0	0.0	0.0	0.0	0.0	0.0	0.0	0.0	0.0	0.0	0.0	0.0	0.0	0.0	0.0	0.0	0.0	0.0	0.0	0.0	0.0	0.0	0.0
denovo1750	0.0	0.0	0.0	0.0	0.0	0.0	0.0	0.0	0.0	0.0	0.0	0.0	0.0	0.0	0.0	0.0	0.0	0.0	0.0	0.0	0.0	0.0	0.0	0.0	0.0	0.0	0.0	0.0	0.0	0.0	0.0	0.0	0.0	0.0	0.0	0.0	0.0	0.0	0.0	0.0	0.0	0.0	0.0	0.0	0.0	0.0	0.0	0.0	0.0
denovo22	0.0	0.0	0.0	0.0	0.0	0.0	0.0	0.0	0.0	0.0	0.0	0.0	0.0	0.0	0.0	0.0	0.0	0.0	0.0	0.0	0.0	0.0	0.0	0.0	0.0	0.0	0.0	0.0	0.0	0.0	0.0	0.0	0.0	0.0	0.0	0.0	0.0	0.0	0.0	0.0	0.0	0.0	0.0	0.0	0.0	3.28741904731e-05	0.0	0.0	0.0
denovo515	0.0	0.0	0.0	0.0	0.0	0.0	0.0	0.0	0.0	0.0	0.0	0.0	0.0	0.0	0.0	0.0	0.0	0.0	0.0	0.0	0.0	0.0	0.0	0.0	0.0	2.91706776348e-05	0.0	0.0	0.0	0.0	0.0	0.0	0.0	0.0	0.0	0.0	0.0	0.0	0.0	0.0	0.0	0.0	0.0	0.0	0.0	0.0	0.0	0.0	0.0
denovo626	0.0	0.0	0.0	0.0	0.0	0.0	0.0	0.0	0.0	0.0	0.0	0.0	0.0	0.0	0.0	0.0	0.0	0.0	0.0	0.0	0.0	0.0	0.0	0.0	0.0	0.0	0.0	0.0	0.0	0.0	0.0	0.0	0.0	0.0	0.0	0.0	0.0	0.0	0.0	0.0	0.0	0.0	0.0	0.0	0.0	0.0	0.0	0.0	0.0
denovo2049	5.13782207722e-05	6.01124102071e-05	3.3660966743e-05	0.00018385056626	0.0	0.000153087780533	3.25902750619e-05	3.8522285142e-05	4.5766590389e-05	0.000127766136863	4.24826883045e-05	0.000137643091464	0.0	8.16837748795e-05	3.25732899023e-05	3.06081846286e-05	0.000114920513312	0.000101853738032	3.08765862846e-05	7.45212012818e-05	5.35848247776e-05	2.79876854184e-05	6.62383254951e-05	6.53495109678e-05	0.000100829321167	0.000175024065809	0.000159891273934	6.63173950527e-05	8.31324299609e-05	7.65560007145e-05	9.16786358219e-05	0.000194061711624	0.000289469113646	0.000155840917591	0.000124061782768	3.09933364327e-05	2.32347405841e-05	6.51444578352e-05	3.34280461307e-05	7.74113639882e-05	0.000163138790326	8.7300663485e-05	4.81000481e-05	0.00011423349326	0.000112683311602	0.000164370952365	0.000127045431446	7.73534796174e-05	5.4547933997e-05
denovo826	0.0	0.0	0.0	0.0	0.0	0.0	0.0	0.0	1.52555301297e-05	0.0	0.0	0.0	0.0	0.0	0.0	0.0	0.0	0.0	0.0	0.0	0.0	0.0	0.0	0.0	0.0	2.91706776348e-05	0.0	0.0	0.0	0.0	0.0	0.0	0.0	0.0	0.0	0.0	0.0	0.0	0.0	0.0	0.0	0.0	0.0	0.0	0.0	0.0	0.0	0.0	0.0
denovo1434	0.0	0.0	0.0	0.0	0.0	0.0	0.0	3.8522285142e-05	0.0	0.0	2.12413441523e-05	0.0	0.0	0.0	0.0	0.0	0.0	0.0	0.0	0.0	0.0	0.0	0.0	0.0	0.0	0.0	0.0	0.0	0.0	0.0	0.0	0.0	0.0	0.0	0.0	0.0	0.0	0.0	0.0	0.0	0.0	0.0	0.0	0.0	0.0	0.0	0.0	0.0	0.0
denovo843	0.0	0.0	0.0	0.0	0.0	0.0	0.0	0.0	0.0	0.0	0.0	0.0	0.0	0.0	0.0	0.0	0.0	0.0	0.0	0.0	0.0	0.0	0.0	0.0	0.0	0.0	0.0	0.0	0.0	0.0	0.0	0.0	0.0	0.0	0.0	0.0	0.0	0.0	0.0	0.0	0.0	0.0	0.0	0.0	0.0	0.0	0.0	0.0	0.0
denovo681	2.56891103861e-05	0.0	0.0	3.67701132519e-05	0.0	0.0	0.0	0.0	0.0	0.0	0.0	0.0	4.98293345292e-05	0.0	3.25732899023e-05	0.0	0.0	0.0	3.08765862846e-05	0.0	0.0	0.0	0.0	0.0	0.0	0.0	0.0	0.0	0.0	0.0	0.0	0.0	0.0	0.0	0.0	0.0	0.0	0.0	0.0	0.0	0.0	0.0	2.405002405e-05	3.80778310867e-05	0.0	0.0	0.0	0.0	0.0
denovo1	2.56891103861e-05	0.0	0.0	0.0	0.0	0.0	0.0	3.8522285142e-05	0.0	0.0	2.12413441523e-05	0.0	0.0	2.72279249598e-05	3.25732899023e-05	0.0	0.0	0.0	0.0	0.0	0.0	0.0	0.0	0.0	0.0	0.0	0.0	0.0	0.0	0.0	0.0	3.88123423249e-05	0.0	0.0	0.0	0.0	0.0	3.25722289176e-05	0.0	0.0	0.0	0.0	0.0	0.0	0.0	0.0	0.0	0.0	0.0
denovo522	0.0	0.0	0.0	0.0	0.0	0.0	0.0	0.0	0.0	0.0	0.0	0.0	0.0	0.0	0.0	0.0	0.0	0.0	0.0	0.0	0.0	0.0	0.0	0.0	0.0	0.0	0.0	0.0	0.0	0.0	0.0	0.0	0.0	0.0	0.0	0.0	0.0	0.0	0.0	0.0	0.0	0.0	0.0	0.0	0.0	0.0	0.0	0.0	0.0
denovo2182	0.00454697253834	0.00393736286856	0.00467887437727	0.00463303426975	0.00324593356656	0.00462325097211	0.00400860383262	0.00389075079934	0.00411899313501	0.00350079215005	0.00429075151876	0.00445045995733	0.00426040810225	0.00511884989245	0.00465798045603	0.00498913409446	0.00394560429037	0.00448156447342	0.00358168400902	0.00435949027498	0.00457257171436	0.00403022670025	0.00443796780817	0.00470516478968	0.00539436868241	0.00507569790846	0.006035895591	0.00702964387559	0.00561143902236	0.00604792405645	0.00476728906274	0.00613235008733	0.00486308110925	0.00573494576736	0.00567582656163	0.00601270726794	0.00657543158531	0.00602586234976	0.0059836202574	0.00534138411519	0.00513887189526	0.00651844954022	0.0045695045695	0.00514050719671	0.00508684663801	0.00502975114238	0.00609818070942	0.00616249387618	0.00259102686486
denovo216	0.0	0.0	0.0	0.0	3.60659285173e-05	3.06175561067e-05	0.0	0.0	0.0	5.11064547452e-05	0.0	0.0	0.0	0.0	3.25732899023e-05	0.0	0.0	3.39512460107e-05	0.0	0.0	0.0	0.0	0.0	0.0	2.52073302916e-05	0.0	0.0	6.63173950527e-05	0.0	0.0	9.16786358219e-05	0.0	0.0	0.0	0.0	0.0	0.0	6.51444578352e-05	0.0	3.87056819941e-05	4.07846975815e-05	0.0	4.81000481e-05	0.0	0.0	3.28741904731e-05	0.0	2.57844932058e-05	0.000136369834992
denovo1002	0.00172117039587	0.00210393435725	0.00225528477178	0.00202235622886	0.00223608756807	0.00174520069808	0.00172728457828	0.00242690396394	0.00212051868802	0.00260642919201	0.0023153065126	0.00188112225001	0.00214266138476	0.00187872682223	0.00296416938111	0.00220378929326	0.00218348975292	0.00213892849868	0.00222311421249	0.00227289663909	0.0021433929911	0.00251889168766	0.00182155395112	0.00204761801033	0.00307529429558	0.00417140690178	0.00447695567014	0.00450958286359	0.00556987280738	0.00387883736954	0.00302539498212	0.00353192315156	0.0047665914047	0.00342850018701	0.00459028596241	0.0045560204556	0.0039499058993	0.00355037295202	0.00427878990473	0.00476079888528	0.00464945552429	0.00477243627052	0.00319865319865	0.00323661564237	0.00392781829011	0.00401065123771	0.00353186299421	0.00422865688575	0.00106368471294
denovo988	0.0	0.0	3.3660966743e-05	0.0	0.0	0.0	0.0	0.0	0.0	0.0	0.0	0.0	0.0	0.0	0.0	0.0	0.0	0.0	0.0	0.0	0.0	0.0	0.0	0.0	0.0	0.0	0.0	0.0	0.0	0.0	0.0	0.0	0.0	0.0	0.0	0.0	0.0	0.0	0.0	0.0	0.0	0.0	0.0	0.0	0.0	0.0	0.0	0.0	0.0
denovo1834	0.0	0.0	0.0	0.0	0.0	0.0	0.0	0.0	1.52555301297e-05	0.0	0.0	0.0	0.0	0.0	0.0	0.0	0.0	0.0	0.0	0.0	0.0	0.0	0.0	0.0	0.0	0.0	0.0	0.0	0.0	0.0	0.0	0.0	0.0	0.0	0.0	0.0	0.0	0.0	0.0	0.0	0.0	0.0	0.0	0.0	0.0	0.0	0.0	0.0	0.0
denovo2100	0.000179823772703	0.000180337230621	6.73219334859e-05	7.35402265039e-05	7.21318570347e-05	0.000153087780533	6.51805501238e-05	0.000154089140568	0.000137299771167	0.000178872591608	0.000148689409066	4.58810304879e-05	7.47440017939e-05	5.44558499197e-05	9.77198697068e-05	9.18245538857e-05	0.000153227351082	0.000101853738032	6.17531725692e-05	0.000149042402564	0.000107169649555	0.000223901483347	0.000298072464728	0.000152482192258	7.56219908749e-05	0.000116682710539	0.0	3.31586975264e-05	4.15662149805e-05	5.10373338097e-05	0.0	3.88123423249e-05	3.85958818194e-05	9.35045505548e-05	9.30463370759e-05	6.19866728653e-05	6.97042217524e-05	3.25722289176e-05	3.34280461307e-05	7.74113639882e-05	0.000122354092744	0.000203701548132	4.81000481e-05	3.80778310867e-05	6.43904637723e-05	0.0	5.08181725785e-05	7.73534796174e-05	2.72739669985e-05
denovo892	0.0	0.0	0.0	0.0	0.0	0.0	0.0	0.0	0.0	0.0	0.0	0.0	0.0	0.0	0.0	0.0	0.0	0.0	0.0	0.0	0.0	0.0	0.0	0.0	0.0	0.0	0.0	0.0	0.0	0.0	0.0	0.0	0.0	0.0	0.0	0.0	0.0	0.0	0.0	0.0	0.0	0.0	0.0	0.0	0.0	0.0	0.0	0.0	0.0
denovo264	0.0	0.0	0.0	0.0	0.0	3.06175561067e-05	0.0	3.8522285142e-05	0.0	0.0	0.0	2.2940515244e-05	0.0	2.72279249598e-05	0.0	0.0	0.0	0.0	0.0	0.0	3.57232165184e-05	0.0	0.0	0.0	0.0	5.83413552697e-05	0.0	0.0	0.0	0.0	0.0	3.88123423249e-05	0.0	6.23363670365e-05	6.20308913839e-05	0.0	0.0	3.25722289176e-05	0.0	3.87056819941e-05	0.0	0.0	0.0	0.0	0.0	3.28741904731e-05	2.54090862893e-05	0.0	0.0
denovo351	0.0	0.0	0.0	0.0	0.0	0.0	0.0	0.0	0.0	0.0	0.0	0.0	0.0	0.0	0.0	0.0	0.0	0.0	0.0	0.0	0.0	0.0	0.0	0.0	0.0	0.0	0.0	0.0	0.0	0.0	0.0	0.0	0.0	0.0	0.0	0.0	0.0	0.0	0.0	0.0	0.0	0.0	0.0	0.0	0.0	3.28741904731e-05	0.0	0.0	0.0
denovo1193	7.70673311583e-05	3.00562051035e-05	0.0	0.0	0.000108197785552	3.06175561067e-05	3.25902750619e-05	7.70445702839e-05	0.0	2.55532273726e-05	0.0	0.0	4.98293345292e-05	0.0	3.25732899023e-05	6.12163692571e-05	0.0	6.79024920215e-05	3.08765862846e-05	0.0	1.78616082592e-05	5.59753708368e-05	3.31191627476e-05	0.0	5.04146605833e-05	2.91706776348e-05	0.0	3.31586975264e-05	0.0	5.10373338097e-05	3.0559545274e-05	3.88123423249e-05	3.85958818194e-05	3.11681835183e-05	6.20308913839e-05	0.0	2.32347405841e-05	6.51444578352e-05	3.34280461307e-05	0.0	0.0	0.0	0.0	7.61556621735e-05	3.21952318862e-05	6.57483809461e-05	5.08181725785e-05	2.57844932058e-05	5.4547933997e-05
denovo496	2.56891103861e-05	3.00562051035e-05	3.3660966743e-05	7.35402265039e-05	7.21318570347e-05	3.06175561067e-05	3.25902750619e-05	0.0	6.10221205187e-05	2.55532273726e-05	0.000106206720761	4.58810304879e-05	0.0	0.0	3.25732899023e-05	3.06081846286e-05	0.0	0.0	0.0	3.72606006409e-05	1.78616082592e-05	5.59753708368e-05	9.93574882427e-05	2.17831703226e-05	2.52073302916e-05	2.91706776348e-05	0.0	0.0	4.15662149805e-05	2.55186669048e-05	0.0	0.0	0.0	0.0	3.1015445692e-05	0.0	0.0	0.0	0.0	3.87056819941e-05	0.000122354092744	0.0	2.405002405e-05	0.0	0.0	0.0	0.0	0.0	0.0
denovo603	0.0	0.0	0.0	3.67701132519e-05	0.0	3.06175561067e-05	3.25902750619e-05	3.8522285142e-05	3.05110602593e-05	0.0	2.12413441523e-05	6.88215457319e-05	2.49146672646e-05	5.44558499197e-05	6.51465798046e-05	3.06081846286e-05	0.0	0.0	3.08765862846e-05	0.0	1.78616082592e-05	2.79876854184e-05	3.31191627476e-05	0.0	2.52073302916e-05	2.91706776348e-05	0.0	0.0	0.0	0.000102074667619	0.0	3.88123423249e-05	1.92979409097e-05	6.23363670365e-05	9.30463370759e-05	6.19866728653e-05	2.32347405841e-05	3.25722289176e-05	3.34280461307e-05	3.87056819941e-05	8.15693951629e-05	0.0	2.405002405e-05	0.0	3.21952318862e-05	0.000131496761892	5.08181725785e-05	0.0	0.000136369834992
denovo1182	0.0	0.0	0.0	0.0	0.0	0.0	0.0	0.0	0.0	0.0	0.0	0.0	0.0	0.0	0.0	0.0	0.0	0.0	0.0	0.0	0.0	0.0	0.0	0.0	0.0	0.0	0.0	0.0	0.0	2.55186669048e-05	0.0	3.88123423249e-05	0.0	0.0	3.1015445692e-05	0.0	0.0	0.0	0.0	0.0	0.0	0.0	0.0	0.0	0.0	0.0	0.0	0.0	0.0
denovo708	0.0	0.0	0.0	0.0	0.0	0.0	0.0	0.0	0.0	0.0	2.12413441523e-05	0.0	0.0	0.0	0.0	0.0	0.0	0.0	0.0	0.0	0.0	0.0	0.0	0.0	0.0	0.0	0.0	0.0	0.0	0.0	0.0	0.0	0.0	0.0	0.0	0.0	0.0	0.0	0.0	0.0	0.0	0.0	0.0	0.0	0.0	0.0	0.0	0.0	0.0
denovo1780	0.0	0.0	0.0	0.0	0.0	0.0	0.0	0.0	0.0	0.0	0.0	0.0	0.0	0.0	0.0	0.0	0.0	0.0	0.0	0.0	0.0	0.0	0.0	0.0	0.0	0.0	0.0	0.0	0.0	0.0	0.0	0.0	0.0	0.0	0.0	0.0	0.0	0.0	0.0	0.0	0.0	0.0	0.0	0.0	0.0	0.0	0.0	0.0	0.0
denovo1865	0.0	0.0	0.0	0.0	0.0	0.0	0.0	0.0	0.0	2.55532273726e-05	0.0	0.0	0.0	0.0	0.0	0.0	0.0	0.0	0.0	0.0	0.0	0.0	0.0	0.0	0.0	0.0	0.0	0.0	0.0	0.0	0.0	0.0	0.0	0.0	0.0	0.0	0.0	0.0	0.0	0.0	0.0	0.0	0.0	0.0	0.0	0.0	0.0	0.0	0.0
denovo893	0.000359647545406	0.000330618256139	0.000504914501144	0.000514781585527	0.000396725213691	0.000489880897707	0.000456263850867	0.000731923417697	0.000366132723112	0.00048551132008	0.000509792259654	0.000550572365855	0.000348805341705	0.000353963024478	0.000618892508143	0.000703988246457	0.000804443593181	0.000543219936172	0.000370519035415	0.000335345405768	0.000375093773443	0.000671704450042	0.000662383254951	0.000479229747097	0.000126036651458	0.000145853388174	0.000199864092417	6.63173950527e-05	0.000166264859922	0.000153112001429	9.16786358219e-05	0.000116437026975	5.78938227291e-05	0.000124672734073	0.000217108119844	0.000123973345731	0.000209112665257	0.000195433373506	0.000133712184523	0.000116117045982	8.15693951629e-05	8.7300663485e-05	0.00016835016835	7.61556621735e-05	6.43904637723e-05	0.000131496761892	0.000152454517736	0.000128922466029	0.000109095867994
denovo678	0.0	0.0	0.0	0.0	0.0	0.0	0.0	0.0	1.52555301297e-05	0.0	0.0	0.0	0.0	0.0	0.0	0.0	0.0	0.0	3.08765862846e-05	0.0	0.0	0.0	0.0	0.0	0.0	0.0	3.99728184834e-05	0.0	4.15662149805e-05	0.0	0.0	3.88123423249e-05	0.0	3.11681835183e-05	0.0	0.0	0.0	3.25722289176e-05	0.0	0.0	4.07846975815e-05	0.0	2.405002405e-05	0.0	0.0	0.0	2.54090862893e-05	0.0	0.0
denovo1112	0.0	0.0	0.0	0.0	0.0	0.0	0.0	0.0	0.0	0.0	0.0	0.0	0.0	2.72279249598e-05	0.0	0.0	0.0	0.0	0.0	0.0	0.0	0.0	0.0	0.0	0.0	0.0	0.0	0.0	0.0	0.0	0.0	0.0	0.0	0.0	0.0	0.0	0.0	0.0	0.0	0.0	0.0	0.0	0.0	0.0	0.0	0.0	2.54090862893e-05	0.0	0.0
denovo1784	0.0	0.0	0.0	0.0	3.60659285173e-05	0.0	0.0	0.0	0.0	0.0	0.0	0.0	0.0	0.0	0.0	0.0	0.0	0.0	0.0	0.0	0.0	0.0	0.0	0.0	0.0	0.0	0.0	0.0	0.0	0.0	0.0	0.0	0.0	0.0	0.0	0.0	0.0	0.0	0.0	0.0	0.0	0.0	0.0	0.0	0.0	0.0	0.0	0.0	0.0
denovo1030	0.0	0.0	0.0	0.0	0.0	0.0	0.0	0.0	0.0	0.0	0.0	0.0	0.0	0.0	0.0	0.0	0.0	0.0	0.0	0.0	0.0	0.0	0.0	0.0	0.0	0.0	0.0	0.0	0.0	0.0	0.0	0.0	0.0	0.0	0.0	0.0	0.0	0.0	0.0	0.0	0.0	0.0	0.0	0.0	0.0	0.0	0.0	0.0	0.0
denovo798	0.0	0.0	0.0	0.0	0.0	0.0	0.0	0.0	0.0	0.0	0.0	0.0	0.0	0.0	0.0	0.0	0.0	0.0	0.0	0.0	0.0	0.0	0.0	0.0	0.0	0.0	0.0	3.31586975264e-05	0.0	2.55186669048e-05	0.0	0.0	0.0	0.0	0.0	0.0	0.0	0.0	0.0	0.0	0.0	0.0	0.0	0.0	0.0	0.0	0.0	0.0	0.0
denovo1287	0.0	3.00562051035e-05	0.000100982900229	0.000147080453008	3.60659285173e-05	3.06175561067e-05	6.51805501238e-05	0.0	1.52555301297e-05	2.55532273726e-05	8.4965376609e-05	0.0	4.98293345292e-05	5.44558499197e-05	3.25732899023e-05	9.18245538857e-05	0.0	3.39512460107e-05	0.0	0.0	1.78616082592e-05	0.0	3.31191627476e-05	4.35663406452e-05	2.52073302916e-05	5.83413552697e-05	3.99728184834e-05	6.63173950527e-05	4.15662149805e-05	5.10373338097e-05	0.0	3.88123423249e-05	1.92979409097e-05	3.11681835183e-05	0.0	3.09933364327e-05	2.32347405841e-05	3.25722289176e-05	0.0	3.87056819941e-05	0.0	2.91002211617e-05	0.0	3.80778310867e-05	3.21952318862e-05	0.0	0.0	0.0	2.72739669985e-05
denovo727	0.0009248079739	0.000721348922485	0.000942507068803	0.000772172378291	0.000901648212933	0.00104099690763	0.000586624951115	0.000886012558265	0.00122044241037	0.000613277456943	0.000615998980415	0.000573512881099	0.000946757356056	0.000544558499197	0.000651465798046	0.00131615193903	0.000612909404329	0.000679024920215	0.00108068051996	0.000633430210895	0.000785910763405	0.000755667506297	0.000596144929456	0.000675278280001	0.00123515918429	0.00096263236195	0.000839429188152	0.00135950659858	0.00178734724416	0.000867634674765	0.00168077499007	0.00100912090045	0.00123506821822	0.00149607280888	0.000806401587991	0.000867813420115	0.00127791073213	0.0013028891567	0.000835701153268	0.00209010682768	0.00134589502019	0.000378302875102	0.000601250601251	0.000837712283908	0.000853173644983	0.00105197409514	0.00109259071044	0.00100559523503	0.00128187644893
denovo858	2.56891103861e-05	0.0	0.0	0.0	0.0	0.0	0.0	0.0	0.0	0.0	0.0	0.0	0.0	0.0	0.0	0.0	0.0	0.0	3.08765862846e-05	0.0	0.0	0.0	0.0	0.0	0.0	0.0	0.0	0.0	0.0	0.0	0.0	0.0	0.0	0.0	0.0	3.09933364327e-05	2.32347405841e-05	0.0	0.0	0.0	0.0	2.91002211617e-05	2.405002405e-05	0.0	0.0	3.28741904731e-05	0.0	0.0	0.0
denovo108	5.13782207722e-05	0.0	0.000134643866972	7.35402265039e-05	7.21318570347e-05	0.000122470224427	9.77708251858e-05	0.0	4.5766590389e-05	5.11064547452e-05	6.37240324568e-05	9.17620609759e-05	0.0	8.16837748795e-05	0.0	9.18245538857e-05	3.83068377705e-05	0.000101853738032	0.000123506345138	7.45212012818e-05	1.78616082592e-05	5.59753708368e-05	3.31191627476e-05	0.000108915851613	2.52073302916e-05	8.75120329045e-05	0.0	6.63173950527e-05	0.0	2.55186669048e-05	6.11190905479e-05	0.0	1.92979409097e-05	6.23363670365e-05	3.1015445692e-05	0.0	6.97042217524e-05	0.0	0.0	0.0	8.15693951629e-05	0.0	4.81000481e-05	0.0	1.60976159431e-05	3.28741904731e-05	7.62272588678e-05	0.000103137972823	2.72739669985e-05
denovo297	0.0	0.0	0.0	0.0	0.0	0.0	0.0	0.0	0.0	0.0	0.0	0.0	0.0	0.0	0.0	0.0	0.0	0.0	0.0	0.0	0.0	0.0	0.0	0.0	0.0	0.0	0.0	0.0	0.0	0.0	0.0	0.0	0.0	0.0	0.0	0.0	0.0	0.0	0.0	0.0	0.0	0.0	0.0	0.0	0.0	0.0	0.0	0.0	0.0
denovo130	0.0	0.0	3.3660966743e-05	3.67701132519e-05	0.0	0.0	0.0	0.0	0.0	0.0	2.12413441523e-05	2.2940515244e-05	0.0	0.0	0.0	3.06081846286e-05	0.0	0.0	0.0	0.0	0.0	0.0	0.0	2.17831703226e-05	0.0	5.83413552697e-05	0.0	3.31586975264e-05	0.0	2.55186669048e-05	3.0559545274e-05	0.0	0.0	0.0	0.0	0.0	4.64694811682e-05	0.0	0.0	0.0	0.0	0.0	0.0	0.0	0.0	0.0	2.54090862893e-05	5.15689864116e-05	0.0
denovo538	0.0	0.0	0.0	0.0	0.0	0.0	0.0	0.0	0.0	0.0	0.0	0.0	0.0	0.0	0.0	0.0	0.0	0.0	0.0	0.0	0.0	0.0	0.0	0.0	0.0	0.0	0.0	0.0	0.0	0.0	0.0	0.0	0.0	0.0	0.0	0.0	0.0	0.0	0.0	0.0	0.0	0.0	0.0	0.0	0.0	0.0	0.0	0.0	0.0
denovo619	0.0	0.0	0.0	0.0	0.0	3.06175561067e-05	0.0	0.0	0.0	0.0	0.0	0.0	0.0	0.0	0.0	0.0	0.0	0.0	0.0	0.0	1.78616082592e-05	0.0	0.0	0.0	0.0	0.0	0.0	0.0	0.0	0.0	0.0	0.0	0.0	0.0	0.0	0.0	2.32347405841e-05	0.0	0.0	0.0	0.0	0.0	0.0	0.0	0.0	0.0	0.0	0.0	0.0
denovo494	0.0	0.0	0.0	0.0	0.0	0.0	0.0	0.0	0.0	2.55532273726e-05	0.0	0.0	0.0	0.0	0.0	0.0	0.0	0.0	0.0	0.0	1.78616082592e-05	0.0	0.0	0.0	0.0	0.0	0.0	0.0	0.0	0.0	0.0	0.0	0.0	0.0	0.0	0.0	0.0	0.0	0.0	0.0	0.0	0.0	0.0	0.0	0.0	0.0	0.0	0.0	0.0
denovo530	0.000282580214247	0.000360674461243	0.000134643866972	0.000110310339756	0.000216395571104	9.185266832e-05	0.00016295137531	0.000346700566278	0.000198321891686	0.000204425818981	0.000339861506436	0.000183524121952	0.000249146672646	0.000217823399679	0.000195439739414	0.000183649107771	0.000383068377705	6.79024920215e-05	0.000154382931423	0.000372606006409	0.000196477690851	0.000195913797929	0.000264953301981	0.000196048532903	0.0003024879635	0.000262536098714	0.000239836910901	0.000232110882685	0.000249397289883	0.000280705335953	9.16786358219e-05	0.000116437026975	0.000192979409097	0.000124672734073	0.00015507722846	0.000185960018596	0.000255582146425	0.000260577831341	0.000233996322915	7.74113639882e-05	8.15693951629e-05	8.7300663485e-05	0.0002405002405	0.000647323128475	0.000289757086975	0.0	0.000203272690314	0.000180491452441	0.000600027273967
denovo1581	0.0	0.0	0.0	0.0	0.0	0.0	0.0	0.0	0.0	0.0	0.0	0.0	0.0	0.0	0.0	0.0	0.0	0.0	0.0	0.0	0.0	0.0	0.0	0.0	0.0	0.0	0.0	0.0	0.0	0.0	0.0	0.0	0.0	0.0	0.0	0.0	0.0	0.0	0.0	0.0	0.0	0.0	0.0	0.0	0.0	0.0	0.0	0.0	0.0
denovo482	0.0	0.0	0.0	0.0	0.0	0.0	0.0	0.0	0.0	0.0	0.0	0.0	0.0	0.0	0.0	0.0	0.0	0.0	0.0	0.0	0.0	0.0	3.31191627476e-05	0.0	0.0	0.0	0.0	0.0	0.0	0.0	0.0	0.0	0.0	0.0	3.1015445692e-05	0.0	0.0	0.0	0.0	0.0	0.0	0.0	0.0	0.0	0.0	0.0	0.0	2.57844932058e-05	0.0
denovo526	0.000102756441544	0.0	3.3660966743e-05	3.67701132519e-05	0.0	0.0	9.77708251858e-05	0.0	1.52555301297e-05	2.55532273726e-05	0.0	0.0	2.49146672646e-05	0.0	0.0	6.12163692571e-05	0.0	3.39512460107e-05	0.0	3.72606006409e-05	1.78616082592e-05	8.39630562552e-05	3.31191627476e-05	0.0	0.0	2.91706776348e-05	3.99728184834e-05	0.0	4.15662149805e-05	2.55186669048e-05	6.11190905479e-05	0.0	0.0	0.0	0.0	0.0	0.0	3.25722289176e-05	0.0	0.0	4.07846975815e-05	8.7300663485e-05	0.0	0.0	1.60976159431e-05	0.0	0.0	2.57844932058e-05	0.0
denovo1026	0.0	0.0	0.0	0.0	0.0	0.0	0.0	0.0	0.0	0.0	0.0	0.0	0.0	0.0	0.0	0.0	0.0	0.0	0.0	0.0	0.0	0.0	0.0	0.0	0.0	0.0	0.0	0.0	0.0	0.0	0.0	0.0	0.0	0.0	0.0	0.0	0.0	0.0	0.0	0.0	0.0	0.0	0.0	0.0	0.0	0.0	0.0	0.0	0.0
denovo238	0.0	0.0	0.0	0.0	0.0	0.0	0.0	0.0	1.52555301297e-05	0.0	0.0	0.0	0.0	0.0	0.0	0.0	0.0	0.0	0.0	0.0	0.0	0.0	0.0	0.0	0.0	0.0	0.0	0.0	0.0	0.0	0.0	3.88123423249e-05	0.0	0.0	0.0	0.0	0.0	0.0	0.0	0.0	0.0	0.0	2.405002405e-05	0.0	0.0	0.0	0.0	0.0	0.0
denovo116	0.00783517866776	0.00793483814734	0.00747273461694	0.00786880423592	0.00699679013236	0.00658277456293	0.00785425628992	0.00782002388382	0.00802440884821	0.00902028926253	0.00681847147287	0.00786859672868	0.00879487754441	0.00854956843739	0.00872964169381	0.00967218634263	0.0104194598736	0.00909893393088	0.00879982709112	0.0077502049333	0.00782338441753	0.00901203470473	0.00665695171226	0.00816868887098	0.00433566081016	0.00457979638867	0.00563616740616	0.00424431328337	0.00523734308754	0.0047209533774	0.00507288451548	0.00434698234038	0.00505606051834	0.00433237750904	0.00459028596241	0.00514489384782	0.00487929552267	0.00482068987981	0.00551562761157	0.00503173865924	0.00583221175415	0.00462693516471	0.00586820586821	0.00502627370345	0.00576294650762	0.00470100923765	0.0040146356337	0.00466699327025	0.00340924587481
denovo1506	0.0	0.0	0.0	0.0	0.0	0.0	0.0	0.0	0.0	0.0	0.0	0.0	0.0	0.0	0.0	0.0	0.0	0.0	0.0	0.0	0.0	0.0	0.0	0.0	0.0	0.0	0.0	0.0	0.0	0.0	0.0	0.0	0.0	0.0	0.0	0.0	0.0	0.0	0.0	0.0	0.0	0.0	0.0	0.0	0.0	0.0	0.0	0.0	0.0
denovo1057	0.0	0.0	0.0	0.0	0.0	0.0	0.0	0.0	0.0	0.0	0.0	0.0	0.0	0.0	0.0	0.0	0.0	0.0	0.0	0.0	0.0	0.0	0.0	0.0	0.0	0.0	0.0	0.0	0.0	0.0	0.0	0.0	0.0	0.0	0.0	0.0	0.0	0.0	0.0	0.0	0.0	0.0	0.0	0.0	0.0	0.0	0.0	0.0	0.0
denovo609	0.00711588357695	0.00574073517478	0.00720344688299	0.00735402265039	0.0081148339164	0.00606227610912	0.00622474253683	0.00801263530953	0.0070938215103	0.00572392293147	0.00675474744042	0.00504691335367	0.00697610683409	0.00797778201323	0.00697068403909	0.00658075969514	0.00643554874545	0.0072655666463	0.00741038070831	0.00789924733587	0.00680527274676	0.00766862580465	0.00672319003776	0.00670921645936	0.0054195760127	0.00495901519792	0.00447695567014	0.00613435904238	0.00569457145232	0.00479750937811	0.00513400360603	0.00574422666408	0.00563499874563	0.00592195486847	0.00620308913839	0.00508290717496	0.00457724389507	0.00547213445816	0.00521477519639	0.00584455798111	0.00648476691545	0.00517983936678	0.00649350649351	0.00567359683192	0.00486148001481	0.00525987047569	0.00625063522716	0.00538895908001	0.0113186963044
denovo2177	2.56891103861e-05	0.0	0.0	0.0	0.0	0.0	0.0	0.0	0.0	0.0	0.0	0.0	2.49146672646e-05	0.0	0.0	0.0	3.83068377705e-05	0.0	3.08765862846e-05	0.0	0.0	2.79876854184e-05	0.0	0.0	0.0	0.0	0.0	0.0	0.0	0.0	0.0	0.0	0.0	3.11681835183e-05	0.0	0.0	2.32347405841e-05	0.0	0.0	3.87056819941e-05	0.0	2.91002211617e-05	2.405002405e-05	0.0	0.0	0.0	2.54090862893e-05	0.0	0.0
denovo764	0.0	0.0	0.0	0.0	0.0	0.0	0.0	0.0	0.0	0.0	0.0	0.0	0.0	0.0	0.0	0.0	0.0	0.0	0.0	0.0	0.0	0.0	0.0	0.0	0.0	0.0	0.0	0.0	0.0	0.0	0.0	0.0	0.0	0.0	3.1015445692e-05	0.0	0.0	0.0	0.0	0.0	0.0	0.0	0.0	0.0	0.0	0.0	0.0	2.57844932058e-05	0.0
denovo123	2.56891103861e-05	0.0	0.0	0.0	0.0	0.0	0.0	0.0	1.52555301297e-05	0.0	2.12413441523e-05	0.0	0.0	0.0	0.0	0.0	0.0	0.0	0.0	0.0	0.0	0.0	0.0	0.0	2.52073302916e-05	0.0	3.99728184834e-05	0.0	4.15662149805e-05	2.55186669048e-05	0.0	0.0	1.92979409097e-05	3.11681835183e-05	3.1015445692e-05	3.09933364327e-05	0.0	0.0	0.0	0.0	4.07846975815e-05	0.0	2.405002405e-05	0.0	6.43904637723e-05	3.28741904731e-05	2.54090862893e-05	0.0	0.0
denovo1059	0.0	3.00562051035e-05	6.73219334859e-05	3.67701132519e-05	0.0	3.06175561067e-05	0.0	0.0	6.10221205187e-05	2.55532273726e-05	2.12413441523e-05	2.2940515244e-05	2.49146672646e-05	0.0	6.51465798046e-05	3.06081846286e-05	0.0	0.0	0.0	3.72606006409e-05	7.14464330368e-05	2.79876854184e-05	6.62383254951e-05	4.35663406452e-05	2.52073302916e-05	2.91706776348e-05	3.99728184834e-05	0.0	0.0	0.0	3.0559545274e-05	7.76246846497e-05	3.85958818194e-05	6.23363670365e-05	0.0	3.09933364327e-05	2.32347405841e-05	0.0	0.0	3.87056819941e-05	8.15693951629e-05	8.7300663485e-05	4.81000481e-05	7.61556621735e-05	4.82928478292e-05	6.57483809461e-05	2.54090862893e-05	0.0	2.72739669985e-05
denovo2242	0.00323682790865	0.00327612635629	0.0036017234415	0.0038240917782	0.00317380170953	0.00511313186981	0.00283535393039	0.00273508224508	0.00317315026697	0.00362855828691	0.00348358044097	0.00394576862196	0.00256621072826	0.00261388079614	0.00351791530945	0.00422392947874	0.00379237693928	0.0038025395532	0.00305678204218	0.00290632684999	0.00309005822884	0.00411418975651	0.00380870371597	0.00396453699871	0.00168889112954	0.00166272862519	0.00151896710237	0.00208899794416	0.00224457560895	0.00196493735167	0.00183357271644	0.00178536774694	0.00169821880005	0.00239995013091	0.00179889585013	0.00192158685883	0.00206789191199	0.00254063385557	0.0020725388601	0.00290292614956	0.00232472776214	0.00171691304854	0.0015392015392	0.00118041276369	0.00170634728997	0.00184095466649	0.00170240878138	0.00170177655158	0.000790945042956
denovo1591	0.0	0.0	0.0	0.0	0.0	0.0	0.0	0.0	0.0	0.0	0.0	0.0	2.49146672646e-05	0.0	0.0	0.0	0.0	0.0	0.0	0.0	1.78616082592e-05	0.0	0.0	0.0	0.0	0.0	0.0	0.0	0.0	0.0	0.0	0.0	0.0	0.0	0.0	0.0	0.0	0.0	0.0	0.0	0.0	0.0	0.0	0.0	1.60976159431e-05	0.0	0.0	0.0	0.0
denovo1796	2.56891103861e-05	3.00562051035e-05	6.73219334859e-05	0.0	3.60659285173e-05	3.06175561067e-05	3.25902750619e-05	3.8522285142e-05	6.10221205187e-05	2.55532273726e-05	6.37240324568e-05	6.88215457319e-05	2.49146672646e-05	0.000108911699839	3.25732899023e-05	3.06081846286e-05	0.0	3.39512460107e-05	0.0	0.0	1.78616082592e-05	2.79876854184e-05	9.93574882427e-05	2.17831703226e-05	2.52073302916e-05	0.0	3.99728184834e-05	0.0	0.000166264859922	2.55186669048e-05	3.0559545274e-05	0.0	1.92979409097e-05	0.0	3.1015445692e-05	0.0	2.32347405841e-05	0.0	0.0	3.87056819941e-05	0.0	0.0	9.62000962001e-05	3.80778310867e-05	3.21952318862e-05	3.28741904731e-05	7.62272588678e-05	5.15689864116e-05	5.4547933997e-05
denovo1425	0.0	0.0	0.0	0.0	0.0	0.0	0.0	0.0	0.0	0.0	0.0	0.0	0.0	0.0	0.0	0.0	0.0	0.0	0.0	0.0	0.0	0.0	0.0	0.0	2.52073302916e-05	0.000145853388174	0.0	3.31586975264e-05	4.15662149805e-05	0.0	3.0559545274e-05	0.0	3.85958818194e-05	3.11681835183e-05	6.20308913839e-05	3.09933364327e-05	4.64694811682e-05	6.51444578352e-05	0.000100284138392	3.87056819941e-05	4.07846975815e-05	0.0	0.0	7.61556621735e-05	4.82928478292e-05	3.28741904731e-05	0.0	0.0	0.0
denovo1364	0.000128445551931	0.0	0.0	3.67701132519e-05	0.0	3.06175561067e-05	0.0	3.8522285142e-05	1.52555301297e-05	2.55532273726e-05	6.37240324568e-05	4.58810304879e-05	2.49146672646e-05	0.0	9.77198697068e-05	0.0	0.0	0.0	0.0	3.72606006409e-05	1.78616082592e-05	5.59753708368e-05	0.0	0.0	2.52073302916e-05	5.83413552697e-05	0.0	0.0	4.15662149805e-05	2.55186669048e-05	0.0	0.0	0.0	0.0	3.1015445692e-05	0.0	0.000255582146425	0.0	0.0	0.0	0.0	0.0	4.81000481e-05	7.61556621735e-05	0.0	0.0	2.54090862893e-05	5.15689864116e-05	0.0
denovo1616	0.0	0.0	0.0	0.0	0.0	0.0	0.0	0.0	0.0	0.0	2.12413441523e-05	0.0	0.0	2.72279249598e-05	0.0	0.0	0.0	0.0	0.0	0.0	0.0	0.0	0.0	0.0	0.0	0.0	0.0	0.0	0.0	2.55186669048e-05	0.0	0.0	0.0	3.11681835183e-05	0.0	6.19866728653e-05	0.0	0.0	0.0	0.0	0.0	0.0	2.405002405e-05	0.0	0.0	0.0	0.0	0.0	5.4547933997e-05
denovo971	0.0	3.00562051035e-05	3.3660966743e-05	0.0	0.0	0.0	0.0	0.0	1.52555301297e-05	0.0	0.0	0.0	0.0	0.0	0.0	0.0	0.0	0.0	0.0	0.0	1.78616082592e-05	0.0	0.0	0.0	0.0	0.0	0.0	0.0	0.0	0.0	0.0	0.0	0.0	0.0	0.0	0.0	0.0	0.0	0.0	0.0	0.0	0.0	0.0	0.0	0.0	0.0	0.0	0.0	0.0
denovo2202	5.13782207722e-05	0.000120224820414	0.000134643866972	0.000147080453008	3.60659285173e-05	6.12351122133e-05	0.0	0.000115566855426	9.1533180778e-05	2.55532273726e-05	2.12413441523e-05	2.2940515244e-05	2.49146672646e-05	2.72279249598e-05	0.0	3.06081846286e-05	3.83068377705e-05	3.39512460107e-05	3.08765862846e-05	7.45212012818e-05	1.78616082592e-05	0.0	3.31191627476e-05	4.35663406452e-05	0.000201658642333	0.000204194743444	0.00011991845545	0.000165793487632	0.000290963504863	0.000102074667619	9.16786358219e-05	3.88123423249e-05	0.000115787645458	0.000124672734073	0.000124061782768	6.19866728653e-05	4.64694811682e-05	0.00013028891567	3.34280461307e-05	3.87056819941e-05	0.0	2.91002211617e-05	2.405002405e-05	0.000266544817607	0.000112683311602	0.0	7.62272588678e-05	2.57844932058e-05	0.0
denovo2173	0.0	3.00562051035e-05	0.0	0.0	0.0	0.0	3.25902750619e-05	0.0	1.52555301297e-05	0.0	0.0	2.2940515244e-05	0.0	0.0	0.0	0.0	0.0	0.0	0.0	0.0	0.0	0.0	3.31191627476e-05	2.17831703226e-05	7.56219908749e-05	8.75120329045e-05	7.99456369669e-05	0.0	4.15662149805e-05	0.000102074667619	0.0	0.000155249369299	7.71917636388e-05	6.23363670365e-05	3.1015445692e-05	6.19866728653e-05	9.29389623365e-05	0.00013028891567	0.000167140230654	7.74113639882e-05	4.07846975815e-05	0.000203701548132	7.21500721501e-05	0.00011423349326	6.43904637723e-05	9.86225714192e-05	5.08181725785e-05	0.000103137972823	2.72739669985e-05
denovo1997	0.000154134662317	6.01124102071e-05	0.000100982900229	0.000110310339756	3.60659285173e-05	3.06175561067e-05	9.77708251858e-05	7.70445702839e-05	0.000106788710908	2.55532273726e-05	6.37240324568e-05	0.00011470257622	4.98293345292e-05	8.16837748795e-05	3.25732899023e-05	6.12163692571e-05	7.66136755411e-05	0.000169756230054	9.26297588539e-05	0.000186303003204	0.000142892866074	0.000111950741674	0.000165595813738	0.000130699021936	5.04146605833e-05	5.83413552697e-05	0.00011991845545	0.000198952185158	4.15662149805e-05	0.000102074667619	0.000122238181096	0.000116437026975	7.71917636388e-05	9.35045505548e-05	9.30463370759e-05	0.000216953355029	9.29389623365e-05	0.00013028891567	0.000167140230654	0.000116117045982	8.15693951629e-05	5.82004423234e-05	2.405002405e-05	3.80778310867e-05	9.65856956585e-05	0.0	5.08181725785e-05	7.73534796174e-05	5.4547933997e-05
denovo1025	0.0	0.0	0.0	0.0	0.0	0.0	0.0	0.0	0.0	0.0	0.0	0.0	0.0	0.0	0.0	0.0	0.0	0.0	0.0	0.0	0.0	0.0	0.0	0.0	0.0	0.0	0.0	0.0	0.0	0.0	0.0	3.88123423249e-05	0.0	3.11681835183e-05	0.0	0.0	0.0	0.0	0.0	0.0	0.0	0.0	0.0	3.80778310867e-05	0.0	0.0	0.0	0.0	0.0
denovo146	0.0	0.0	0.0	0.0	0.0	0.0	0.0	0.0	0.0	2.55532273726e-05	0.0	0.0	0.0	2.72279249598e-05	0.0	0.0	0.0	3.39512460107e-05	6.17531725692e-05	0.0	0.0	0.0	0.0	0.0	2.52073302916e-05	0.0	0.0	0.0	0.0	5.10373338097e-05	0.0	0.0	0.0	0.0	3.1015445692e-05	3.09933364327e-05	0.0	0.0	0.0	3.87056819941e-05	0.0	0.0	4.81000481e-05	0.0	1.60976159431e-05	0.0	0.0	2.57844932058e-05	0.0
denovo895	0.0	0.0	3.3660966743e-05	0.0	0.0	0.0	0.0	0.0	0.0	0.0	0.0	0.0	4.98293345292e-05	0.0	3.25732899023e-05	3.06081846286e-05	0.0	0.0	3.08765862846e-05	0.0	3.57232165184e-05	2.79876854184e-05	3.31191627476e-05	2.17831703226e-05	0.0	0.0	0.0	0.0	0.0	0.0	0.0	0.0	0.0	0.0	0.0	0.0	0.0	0.0	0.0	0.0	0.0	0.0	0.0	0.0	0.0	0.0	0.0	0.0	0.0
denovo557	0.0	0.0	0.0	0.0	0.0	0.0	0.0	0.0	0.0	0.0	0.0	0.0	0.0	0.0	0.0	0.0	0.0	0.0	0.0	0.0	0.0	0.0	0.0	0.0	0.0	0.0	0.0	3.31586975264e-05	0.0	0.0	0.0	0.0	1.92979409097e-05	3.11681835183e-05	0.0	0.0	0.0	0.0	0.0	0.0	0.0	0.0	0.0	0.0	1.60976159431e-05	6.57483809461e-05	0.0	2.57844932058e-05	2.72739669985e-05
denovo463	0.0	0.0	0.0	0.0	0.0	0.0	0.0	0.0	0.0	0.0	0.0	0.0	0.0	0.0	0.0	0.0	0.0	0.0	0.0	0.0	0.0	0.0	0.0	0.0	0.0	0.0	0.0	0.0	0.0	0.0	0.0	0.0	0.0	0.0	0.0	0.0	0.0	0.0	0.0	0.0	0.0	2.91002211617e-05	0.0	0.0	0.0	0.0	0.0	0.0	0.0
denovo870	2.56891103861e-05	6.01124102071e-05	0.0	0.0	7.21318570347e-05	3.06175561067e-05	9.77708251858e-05	0.0	7.62776506484e-05	0.0	2.12413441523e-05	6.88215457319e-05	7.47440017939e-05	0.0	3.25732899023e-05	0.0	0.0	0.0	3.08765862846e-05	0.0	0.0	5.59753708368e-05	0.0	0.0	5.04146605833e-05	5.83413552697e-05	0.0	0.0	4.15662149805e-05	5.10373338097e-05	0.0	3.88123423249e-05	3.85958818194e-05	0.0	3.1015445692e-05	3.09933364327e-05	2.32347405841e-05	0.0	3.34280461307e-05	3.87056819941e-05	0.0	8.7300663485e-05	2.405002405e-05	0.0	4.82928478292e-05	0.0	7.62272588678e-05	2.57844932058e-05	2.72739669985e-05
denovo1990	5.13782207722e-05	3.00562051035e-05	3.3660966743e-05	0.0	0.0	3.06175561067e-05	0.0	0.000115566855426	0.0	2.55532273726e-05	2.12413441523e-05	2.2940515244e-05	0.0	2.72279249598e-05	6.51465798046e-05	6.12163692571e-05	3.83068377705e-05	0.0	0.0	0.0	1.78616082592e-05	5.59753708368e-05	0.0	0.0	0.0	0.0	3.99728184834e-05	0.0	0.0	2.55186669048e-05	0.0	7.76246846497e-05	0.0	0.0	0.0	6.19866728653e-05	2.32347405841e-05	0.0	0.0	0.0	0.0	0.0	2.405002405e-05	3.80778310867e-05	1.60976159431e-05	0.0	2.54090862893e-05	0.0	0.0
denovo1910	2.56891103861e-05	0.0	6.73219334859e-05	7.35402265039e-05	3.60659285173e-05	0.0	6.51805501238e-05	0.0	0.0	0.0	0.0	2.2940515244e-05	2.49146672646e-05	0.0	3.25732899023e-05	6.12163692571e-05	0.0	3.39512460107e-05	3.08765862846e-05	3.72606006409e-05	5.35848247776e-05	2.79876854184e-05	3.31191627476e-05	2.17831703226e-05	2.52073302916e-05	5.83413552697e-05	0.0	0.0	4.15662149805e-05	0.000102074667619	6.11190905479e-05	7.76246846497e-05	3.85958818194e-05	0.0	6.20308913839e-05	0.0	0.0	9.77166867529e-05	3.34280461307e-05	3.87056819941e-05	0.0	2.91002211617e-05	2.405002405e-05	3.80778310867e-05	4.82928478292e-05	0.0	2.54090862893e-05	0.0	0.0
denovo2043	0.0	0.0	0.0	0.0	0.0	0.0	0.0	0.0	0.0	0.0	0.0	0.0	0.0	0.0	0.0	0.0	0.0	0.0	0.0	0.0	0.0	0.0	0.0	0.0	0.0	0.0	0.0	0.0	0.0	0.0	0.0	0.0	0.0	0.0	0.0	0.0	0.0	0.0	0.0	0.0	0.0	0.0	0.0	0.0	0.0	0.0	0.0	0.0	0.0
denovo1753	0.0	0.0	0.0	0.0	0.0	0.0	0.0	0.0	0.0	0.0	0.0	0.0	0.0	0.0	0.0	0.0	0.0	0.0	0.0	0.0	0.0	0.0	0.0	0.0	0.0	0.0	0.0	0.0	0.0	0.0	0.0	0.0	0.0	0.0	0.0	0.0	0.0	0.0	0.0	0.0	0.0	0.0	0.0	0.0	0.0	0.0	0.0	0.0	0.0
denovo2253	0.0	0.0	0.0	0.0	0.0	0.0	0.0	0.0	0.0	0.0	0.0	0.0	0.0	0.0	0.0	0.0	0.0	0.0	0.0	0.0	0.0	0.0	0.0	0.0	0.0	0.0	0.0	0.0	0.0	0.0	0.0	0.0	0.0	0.0	0.0	0.0	0.0	0.0	0.0	0.0	0.0	0.0	0.0	0.0	0.0	0.0	0.0	0.0	0.0
denovo487	0.0	0.0	0.0	0.0	3.60659285173e-05	0.0	0.0	0.0	0.0	5.11064547452e-05	0.0	0.0	0.0	0.0	0.0	0.0	0.0	0.0	0.0	0.0	0.0	0.0	0.0	0.0	0.0	0.0	0.0	0.0	0.0	0.0	0.0	0.0	0.0	0.0	0.0	0.0	0.0	0.0	0.0	0.0	0.0	0.0	0.0	0.0	0.0	0.0	0.0	0.0	0.0
denovo1371	0.0	0.0	0.0	0.0	0.0	0.0	0.0	0.0	0.0	0.0	0.0	0.0	0.0	0.0	0.0	3.06081846286e-05	0.0	0.0	0.0	0.0	0.0	0.0	0.0	0.0	0.0	0.0	0.0	0.0	0.0	0.0	0.0	0.0	0.0	0.0	0.0	0.0	0.0	0.0	0.0	0.0	0.0	0.0	0.0	0.0	0.0	0.0	0.0	0.0	0.0
denovo1687	0.0	0.0	3.3660966743e-05	7.35402265039e-05	0.0	0.0	0.0	3.8522285142e-05	0.0	0.0	2.12413441523e-05	2.2940515244e-05	0.0	2.72279249598e-05	0.0	0.0	0.0	0.0	3.08765862846e-05	0.0	0.0	2.79876854184e-05	3.31191627476e-05	6.53495109678e-05	0.0	0.0	0.0	3.31586975264e-05	0.0	5.10373338097e-05	0.0	0.0	0.0	0.0	0.0	3.09933364327e-05	2.32347405841e-05	6.51444578352e-05	0.0	0.0	0.0	0.0	0.0	3.80778310867e-05	0.0	0.0	0.0	0.0	0.0
denovo177	0.0	0.0	0.0	0.0	0.0	0.0	0.0	0.0	0.0	0.0	0.0	0.0	0.0	0.0	0.0	0.0	0.0	0.0	0.0	0.0	0.0	0.0	0.0	0.0	0.0	0.0	0.0	0.0	0.0	0.0	0.0	0.0	0.0	0.0	0.0	0.0	0.0	0.0	0.0	0.0	0.0	0.0	0.0	0.0	0.0	0.0	0.0	0.0	0.0
denovo1330	0.0	6.01124102071e-05	0.0	3.67701132519e-05	0.0	3.06175561067e-05	0.0	0.0	4.5766590389e-05	0.00010221290949	4.24826883045e-05	2.2940515244e-05	2.49146672646e-05	0.0	0.0	0.0	0.0	3.39512460107e-05	3.08765862846e-05	3.72606006409e-05	0.0	5.59753708368e-05	0.0	2.17831703226e-05	0.0	0.0	0.0	0.0	0.0	5.10373338097e-05	0.0	7.76246846497e-05	3.85958818194e-05	0.0	0.0	0.0	2.32347405841e-05	0.0	6.68560922614e-05	7.74113639882e-05	8.15693951629e-05	0.0	0.0	0.0	6.43904637723e-05	3.28741904731e-05	5.08181725785e-05	2.57844932058e-05	5.4547933997e-05
denovo1564	0.0	0.0	0.0	0.0	0.0	0.0	0.0	0.0	0.0	0.0	0.0	0.0	0.0	0.0	0.0	0.0	0.0	0.0	0.0	0.0	0.0	0.0	0.0	0.0	0.0	0.0	0.0	0.0	0.0	0.0	0.0	0.0	0.0	0.0	0.0	0.0	0.0	0.0	0.0	0.0	0.0	0.0	0.0	3.80778310867e-05	0.0	0.0	0.0	0.0	0.0
denovo1967	0.014103321602	0.0149679901416	0.0140366231318	0.0193410795705	0.0178887005446	0.018094975659	0.0143071307522	0.0159097037636	0.0149961861175	0.0185260898451	0.0162496282765	0.0203482370214	0.0164436803946	0.0146213957034	0.0172964169381	0.0239356003795	0.022869182149	0.0246486046038	0.0159323185229	0.0135255980326	0.0158075233094	0.0167646235656	0.0160959130953	0.0225455812839	0.00214262307479	0.00315043318456	0.0019186952872	0.00255321970953	0.00257710532879	0.00222012402072	0.00207804907863	0.00182418008927	0.00177541056369	0.00230644558035	0.00189194218721	0.00207655354099	0.00183554450615	0.00218233933748	0.00264081564433	0.00356092274346	0.00273257473796	0.0034920265394	0.00189995189995	0.00232274769629	0.00196390914506	0.0020710739998	0.00203272690314	0.00306835469149	0.000436383471976
denovo1832	0.0	0.0	0.0	0.0	0.0	0.0	0.0	0.0	0.0	0.0	0.0	0.0	0.0	0.0	0.0	0.0	0.0	0.0	0.0	0.0	0.0	0.0	0.0	0.0	0.0	0.0	0.0	0.0	0.0	0.0	0.0	0.0	3.85958818194e-05	0.0	0.0	0.0	0.0	0.0	0.0	0.0	0.0	0.0	0.0	0.0	0.0	0.0	0.0	0.0	0.0
denovo986	0.0	0.0	0.0	3.67701132519e-05	0.0	0.0	0.0	0.0	0.0	0.0	2.12413441523e-05	0.0	0.0	0.0	0.0	0.0	0.0	0.0	0.0	7.45212012818e-05	0.0	0.0	0.0	0.0	0.0	0.0	0.0	0.0	0.0	2.55186669048e-05	0.0	0.0	0.0	0.0	0.0	3.09933364327e-05	2.32347405841e-05	0.0	0.0	0.0	0.0	0.0	2.405002405e-05	0.0	0.0	0.0	0.0	0.0	0.0
denovo1891	2.56891103861e-05	0.0	0.0	0.0	0.0	0.0	0.0	0.0	0.0	2.55532273726e-05	0.0	0.0	0.0	0.0	0.0	0.0	0.0	0.0	0.0	0.0	0.0	0.0	0.0	0.0	0.0	0.0	0.0	0.0	0.0	0.0	0.0	0.0	0.0	0.0	0.0	0.0	0.0	0.0	0.0	0.0	0.0	0.0	2.405002405e-05	0.0	0.0	0.0	0.0	0.0	0.0
denovo554	0.0	0.0	0.0	0.0	3.60659285173e-05	0.0	0.0	0.0	0.0	0.0	0.0	0.0	0.0	0.0	0.0	0.0	0.0	0.0	0.0	0.0	0.0	0.0	0.0	0.0	0.0	2.91706776348e-05	0.0	3.31586975264e-05	0.0	0.0	0.0	0.0	0.0	0.0	0.0	0.0	0.0	0.0	0.0	0.0	4.07846975815e-05	0.0	0.0	3.80778310867e-05	3.21952318862e-05	0.0	0.0	0.0	0.0
denovo1703	0.0	0.0	0.0	0.0	0.0	0.0	0.0	0.0	0.0	0.0	0.0	0.0	0.0	0.0	0.0	0.0	0.0	0.0	0.0	0.0	0.0	0.0	0.0	0.0	0.0	0.0	0.0	0.0	0.0	0.0	0.0	0.0	0.0	0.0	0.0	0.0	0.0	0.0	0.0	0.0	0.0	0.0	0.0	0.0	0.0	0.0	0.0	0.0	0.0
denovo1673	2.56891103861e-05	6.01124102071e-05	6.73219334859e-05	0.000147080453008	0.000108197785552	9.185266832e-05	0.0	3.8522285142e-05	6.10221205187e-05	0.000127766136863	4.24826883045e-05	0.0	9.96586690585e-05	2.72279249598e-05	6.51465798046e-05	3.06081846286e-05	0.000191534188853	6.79024920215e-05	9.26297588539e-05	7.45212012818e-05	5.35848247776e-05	8.39630562552e-05	6.62383254951e-05	0.000152482192258	2.52073302916e-05	0.000145853388174	0.00011991845545	9.94760925791e-05	0.0	5.10373338097e-05	3.0559545274e-05	0.000116437026975	7.71917636388e-05	0.000155840917591	6.20308913839e-05	3.09933364327e-05	9.29389623365e-05	0.000162861144588	3.34280461307e-05	0.000154822727976	0.000122354092744	2.91002211617e-05	7.21500721501e-05	0.00011423349326	0.000128780927545	6.57483809461e-05	5.08181725785e-05	2.57844932058e-05	2.72739669985e-05
denovo497	0.0	0.0	0.0	0.0	0.0	0.0	0.0	0.0	0.0	0.0	0.0	0.0	0.0	0.0	0.0	0.0	0.0	0.0	0.0	0.0	0.0	0.0	0.0	0.0	0.0	0.0	0.0	0.0	0.0	0.0	0.0	0.0	0.0	0.0	0.0	0.0	0.0	0.0	0.0	0.0	0.0	0.0	0.0	0.0	0.0	0.0	0.0	0.0	0.0
denovo2052	0.0	0.0	0.0	0.0	0.0	0.0	0.0	0.0	0.0	0.0	0.0	0.0	0.0	0.0	0.0	0.0	0.0	0.0	0.0	0.0	0.0	0.0	0.0	0.0	0.0	0.0	0.0	0.0	0.0	0.0	0.0	0.0	0.0	3.11681835183e-05	0.0	0.0	0.0	0.0	0.0	0.0	0.0	0.0	0.0	0.0	0.0	0.0	0.0	0.0	0.0
denovo2231	0.0	0.0	0.0	0.0	0.0	0.0	0.0	0.0	0.0	0.0	0.0	0.0	0.0	0.0	0.0	0.0	0.0	0.0	0.0	0.0	0.0	0.0	0.0	0.0	0.0	0.0	0.0	0.0	0.0	0.0	0.0	0.0	0.0	0.0	0.0	0.0	0.0	0.0	0.0	0.0	0.0	0.0	0.0	0.0	0.0	0.0	0.0	0.0	0.0
denovo1925	0.000205512883089	0.000120224820414	0.000134643866972	7.35402265039e-05	0.000108197785552	0.000153087780533	0.000130361100248	0.000115566855426	0.000122044241037	0.000204425818981	0.00019117209737	0.000137643091464	9.96586690585e-05	5.44558499197e-05	6.51465798046e-05	0.000122432738514	0.000268147864394	3.39512460107e-05	0.000154382931423	0.000111781801923	0.000125031257814	2.79876854184e-05	6.62383254951e-05	0.000174265362581	0.000403317284666	0.000495901519792	0.000359755366351	0.000563697857948	0.000581927009726	0.000433817337382	0.00030559545274	0.000543372792548	0.000405256759104	0.000623363670365	0.000682339805223	0.000712846737951	0.000302051627594	0.0005537278916	0.000601704830353	0.000890230685865	0.000815693951629	0.000669305086719	0.000793650793651	0.000875790114995	0.000660002253666	0.000460238666623	0.000736863502388	0.00100559523503	0.00155461611891
denovo890	0.0	0.0	0.0	0.0	0.0	0.0	0.0	0.0	0.0	0.0	2.12413441523e-05	0.0	0.0	0.0	0.0	0.0	0.0	0.0	0.0	0.0	0.0	0.0	0.0	0.0	0.0	0.0	0.0	0.0	0.0	0.0	0.0	0.0	0.0	0.0	0.0	0.0	0.0	0.0	0.0	0.0	0.0	0.0	0.0	0.0	0.0	0.0	0.0	0.0	0.0
denovo1138	0.0	3.00562051035e-05	0.0	0.0	0.0	0.0	0.0	0.0	0.0	0.0	0.0	0.0	2.49146672646e-05	0.0	0.0	0.0	0.0	0.0	3.08765862846e-05	0.0	0.0	0.0	0.0	0.0	0.0	0.0	0.0	0.0	0.0	5.10373338097e-05	3.0559545274e-05	0.0	0.0	3.11681835183e-05	0.0	0.0	0.0	3.25722289176e-05	3.34280461307e-05	0.0	0.0	0.0	0.0	0.0	0.0	0.0	0.0	0.0	5.4547933997e-05
denovo142	0.0	0.0	0.0	0.0	0.0	0.0	0.0	0.0	0.0	0.0	0.0	0.0	0.0	2.72279249598e-05	0.0	0.0	0.0	0.0	0.0	0.0	0.0	0.0	3.31191627476e-05	0.0	0.0	0.0	0.0	0.0	0.0	0.0	0.0	0.0	0.0	0.0	0.0	0.0	0.0	0.0	0.0	0.0	0.0	0.0	0.0	0.0	0.0	0.0	0.0	0.0	0.0
denovo634	2.56891103861e-05	0.0	0.0	3.67701132519e-05	0.0	6.12351122133e-05	0.0	0.0	3.05110602593e-05	5.11064547452e-05	0.0	4.58810304879e-05	2.49146672646e-05	5.44558499197e-05	0.0	3.06081846286e-05	7.66136755411e-05	3.39512460107e-05	0.0	3.72606006409e-05	0.0	0.0	0.0	0.0	2.52073302916e-05	2.91706776348e-05	0.0	0.0	0.0	0.0	3.0559545274e-05	0.000116437026975	0.0	0.0	3.1015445692e-05	3.09933364327e-05	2.32347405841e-05	0.0	0.0	0.0	0.0	0.0	0.0	0.0	1.60976159431e-05	0.0	0.0	0.0	0.0
denovo1630	0.00734708557043	0.00841573742899	0.0090884610206	0.00797911457567	0.0078984383453	0.00970576528581	0.00837570069091	0.00778150159867	0.00739893211289	0.00937803444575	0.00926122605038	0.00747860796953	0.00819692553006	0.00737876766412	0.00798045602606	0.00948853723486	0.00972993679372	0.00882732396279	0.00725599777689	0.00685595051792	0.00730539777802	0.010299468234	0.0111611578459	0.00773302546453	0.00443649013133	0.00434643096759	0.00391733621138	0.0049074872339	0.00461384986283	0.00426161737311	0.00485896769856	0.00275567630507	0.00463150581833	0.00617130033662	0.00468333229949	0.00477297381063	0.00441460071098	0.00416924530146	0.0033762326592	0.00499303297724	0.00534279538317	0.00462693516471	0.0039442039442	0.00274160383825	0.00402440398577	0.00460238666623	0.00609818070942	0.00389345847407	0.00316378017183
denovo23	0.0	0.0	0.0	0.0	0.0	0.0	0.0	0.0	0.0	0.0	0.0	0.0	0.0	0.0	0.0	0.0	0.0	0.0	0.0	0.0	0.0	0.0	0.0	0.0	2.52073302916e-05	0.0	0.0	0.0	0.0	2.55186669048e-05	0.0	3.88123423249e-05	0.0	0.0	0.0	0.0	0.0	0.0	3.34280461307e-05	0.0	0.0	0.0	0.0	0.0	0.0	0.0	0.0	2.57844932058e-05	2.72739669985e-05
denovo699	0.0	0.0	0.0	0.0	0.0	0.0	0.0	0.0	0.0	0.0	0.0	0.0	0.0	0.0	0.0	0.0	0.0	0.0	0.0	0.0	0.0	0.0	0.0	0.0	0.0	0.0	0.0	0.0	0.0	0.0	0.0	0.0	0.0	0.0	0.0	0.0	2.32347405841e-05	0.0	0.0	0.0	0.0	0.0	0.0	0.0	0.0	0.0	0.0	0.0	0.0
denovo780	5.13782207722e-05	6.01124102071e-05	3.3660966743e-05	3.67701132519e-05	0.000108197785552	0.0	3.25902750619e-05	0.0	3.05110602593e-05	0.0	0.0	0.0	2.49146672646e-05	0.0	0.0	0.0	0.0	0.0	0.0	0.0	0.0	0.0	0.0	2.17831703226e-05	0.0	0.0	0.0	0.0	4.15662149805e-05	7.65560007145e-05	0.0	0.0	0.0	3.11681835183e-05	0.0	0.0	4.64694811682e-05	0.0	0.0	0.0	0.0	0.0	0.0	0.0	0.0	3.28741904731e-05	0.0	0.0	2.72739669985e-05
denovo1754	2.56891103861e-05	0.0	0.0	0.0	0.0	0.0	0.0	3.8522285142e-05	0.0	0.0	0.0	2.2940515244e-05	0.0	2.72279249598e-05	0.0	0.0	0.0	0.0	3.08765862846e-05	0.0	0.0	0.0	0.0	0.0	0.0	5.83413552697e-05	0.0	0.0	0.0	0.0	0.0	0.0	0.0	3.11681835183e-05	0.0	0.0	0.0	0.0	3.34280461307e-05	0.0	0.0	0.0	2.405002405e-05	0.0	0.0	0.0	2.54090862893e-05	0.0	0.0
denovo313	0.0	0.0	0.0	0.0	3.60659285173e-05	0.0	0.0	0.0	0.0	2.55532273726e-05	0.0	0.0	0.0	2.72279249598e-05	0.0	3.06081846286e-05	0.0	0.0	0.0	0.0	0.0	0.0	0.0	0.0	0.0	0.0	0.0	0.0	0.0	0.0	0.0	0.0	0.0	0.0	0.0	0.0	0.0	0.0	0.0	0.0	0.0	0.0	0.0	0.0	0.0	0.0	0.0	0.0	0.0
denovo2160	0.0	0.0	0.0	0.0	0.0	0.0	0.0	0.0	1.52555301297e-05	0.0	0.0	0.0	0.0	0.0	0.0	0.0	0.0	0.0	0.0	0.0	0.0	0.0	0.0	0.0	0.0	0.0	3.99728184834e-05	0.0	0.0	0.0	0.0	0.0	0.0	0.0	0.0	0.0	0.0	0.0	0.0	0.0	4.07846975815e-05	0.0	0.0	0.0	0.0	0.0	0.0	0.0	0.0
denovo1403	0.0	0.0	0.0	0.0	0.0	0.0	3.25902750619e-05	0.0	6.10221205187e-05	0.0	4.24826883045e-05	0.0	0.0	0.0	0.0	3.06081846286e-05	0.0	3.39512460107e-05	0.0	0.0	3.57232165184e-05	2.79876854184e-05	3.31191627476e-05	2.17831703226e-05	0.0	0.0	0.0	3.31586975264e-05	4.15662149805e-05	0.0	0.0	3.88123423249e-05	0.0	3.11681835183e-05	0.0	6.19866728653e-05	0.0	0.0	0.0	0.0	0.0	0.0	2.405002405e-05	0.0	3.21952318862e-05	6.57483809461e-05	0.0	2.57844932058e-05	2.72739669985e-05
denovo1113	0.0	0.0	0.0	0.0	0.0	0.0	0.0	0.0	0.0	0.0	0.0	0.0	0.0	0.0	0.0	0.0	0.0	0.0	0.0	0.0	0.0	0.0	0.0	0.0	0.0	0.0	0.0	0.0	0.0	0.0	0.0	0.0	0.0	0.0	0.0	0.0	0.0	0.0	0.0	0.0	0.0	0.0	0.0	0.0	0.0	0.0	0.0	0.0	0.0
denovo1810	0.000102756441544	0.000240449640828	0.000235626767201	0.000220620679512	0.000144263714069	0.000244940448853	0.00016295137531	0.000231133710852	0.000106788710908	0.000178872591608	6.37240324568e-05	9.17620609759e-05	0.000174402670852	2.72279249598e-05	0.000130293159609	0.000153040923143	0.000114920513312	6.79024920215e-05	0.000185259517708	7.45212012818e-05	0.000107169649555	0.000335852225021	0.0	4.35663406452e-05	0.000252073302916	0.000175024065809	0.000239836910901	0.000232110882685	0.000124698644941	0.000204149335239	0.000458393179109	0.000194061711624	0.000192979409097	0.000405186385737	9.30463370759e-05	0.000185960018596	0.000139408443505	0.000260577831341	0.000167140230654	0.000425762501935	0.000163138790326	0.000378302875102	0.00012025012025	0.000152311324347	0.000160976159431	0.000361616095204	0.000228681776603	0.000128922466029	8.18219009955e-05
denovo1004	0.0	0.0	3.3660966743e-05	0.0	0.0	0.0	3.25902750619e-05	0.0	0.0	0.0	0.0	0.0	2.49146672646e-05	0.0	0.0	0.0	0.0	0.0	0.0	0.0	1.78616082592e-05	0.0	0.0	4.35663406452e-05	2.52073302916e-05	0.0	0.0	3.31586975264e-05	0.0	0.0	0.0	0.0	0.0	0.0	0.0	0.0	0.0	0.0	0.0	0.0	0.0	0.0	0.0	0.0	0.0	0.0	0.0	0.0	0.0
denovo963	0.0	0.0	0.0	0.0	0.0	0.0	0.0	0.0	0.0	0.0	0.0	0.0	0.0	2.72279249598e-05	0.0	0.0	0.0	0.0	0.0	0.0	0.0	0.0	0.0	0.0	0.0	0.0	0.0	0.0	0.0	0.0	0.0	3.88123423249e-05	3.85958818194e-05	0.0	0.0	0.0	0.0	0.0	0.0	0.0	0.0	0.0	0.0	0.0	0.0	0.0	0.0	0.0	0.0
denovo1147	0.0	0.0	0.0	0.0	0.0	0.0	0.0	0.0	0.0	0.0	0.0	0.0	0.0	0.0	0.0	0.0	0.0	0.0	0.0	0.0	0.0	0.0	0.0	0.0	0.0	0.0	0.0	0.0	0.0	0.0	0.0	0.0	0.0	0.0	0.0	0.0	0.0	0.0	0.0	0.0	0.0	0.0	0.0	0.0	0.0	0.0	0.0	0.0	0.0
denovo776	0.0	0.0	0.0	0.0	0.0	0.0	0.0	3.8522285142e-05	0.0	0.0	0.0	0.0	0.0	0.0	0.0	0.0	0.0	0.0	0.0	0.0	0.0	0.0	0.0	0.0	0.00015124398175	2.91706776348e-05	3.99728184834e-05	6.63173950527e-05	0.0	2.55186669048e-05	6.11190905479e-05	0.0	0.000115787645458	0.0	9.30463370759e-05	9.2980009298e-05	9.29389623365e-05	0.00013028891567	0.0	0.0	8.15693951629e-05	5.82004423234e-05	7.21500721501e-05	0.0	8.04880797154e-05	6.57483809461e-05	2.54090862893e-05	0.0	0.0
denovo306	2.56891103861e-05	0.0	3.3660966743e-05	0.0	0.0	3.06175561067e-05	0.0	0.0	0.0	0.0	2.12413441523e-05	0.0	0.0	2.72279249598e-05	3.25732899023e-05	3.06081846286e-05	0.0	0.0	0.0	0.0	0.0	0.0	3.31191627476e-05	4.35663406452e-05	5.04146605833e-05	2.91706776348e-05	0.0	0.0	0.0	0.0	0.0	3.88123423249e-05	1.92979409097e-05	3.11681835183e-05	3.1015445692e-05	3.09933364327e-05	2.32347405841e-05	0.0	3.34280461307e-05	0.0	4.07846975815e-05	5.82004423234e-05	2.405002405e-05	0.0	1.60976159431e-05	0.0	0.0	0.0	2.72739669985e-05
denovo1656	0.0	0.0	0.0	0.0	0.0	0.0	0.0	0.0	0.0	2.55532273726e-05	0.0	0.0	0.0	0.0	0.0	0.0	0.0	0.0	0.0	0.0	0.0	0.0	0.0	0.0	0.0	0.0	0.0	0.0	4.15662149805e-05	0.0	0.0	0.0	0.0	6.23363670365e-05	0.0	0.0	0.0	3.25722289176e-05	0.0	0.0	0.0	0.0	0.0	7.61556621735e-05	0.0	0.0	2.54090862893e-05	0.0	0.0
denovo2028	0.00218357438282	0.0025848336389	0.00262555540595	0.00224297690837	0.00252461499621	0.00248002204464	0.00332420805632	0.00254247081937	0.0022120518688	0.00347523892268	0.00350482178512	0.00328049367989	0.00194334404664	0.00228714569663	0.00166123778502	0.00272412843194	0.00294962650833	0.003157465879	0.00290239911075	0.00249646024294	0.00221483942414	0.002742793171	0.0027157713453	0.00324569237807	0.001209951854	0.000875120329045	0.00131910300995	0.00122687180848	0.0014963837393	0.00130145201215	0.00116126272041	0.000853871531147	0.00133155792277	0.00105971823962	0.00167483406737	0.00216953355029	0.00116173702921	0.00140060584346	0.00143740598362	0.00108375909584	0.00167217260084	0.0017460132697	0.0022607022607	0.00156119107456	0.00154537113054	0.00197245142838	0.00210895416201	0.00250109584096	0.00280921860085
denovo663	0.0	0.0	0.0	0.0	0.0	0.0	0.0	0.0	0.0	0.0	0.0	0.0	0.0	2.72279249598e-05	0.0	0.0	0.0	0.0	0.0	0.0	0.0	0.0	0.0	0.0	0.0	0.0	0.0	0.0	0.0	0.0	0.0	3.88123423249e-05	1.92979409097e-05	0.0	0.0	0.0	0.0	0.0	0.0	0.0	0.0	0.0	0.0	0.0	0.0	0.0	0.0	0.0	0.0
denovo2103	0.0	0.0	0.0	0.0	0.0	0.0	0.0	0.0	0.0	0.0	0.0	0.0	0.0	0.0	0.0	0.0	0.0	0.0	0.0	0.0	0.0	0.0	0.0	0.0	0.0	0.0	0.0	0.0	0.0	0.0	0.0	0.0	0.0	0.0	0.0	0.0	0.0	0.0	0.0	0.0	0.0	0.0	0.0	0.0	0.0	0.0	0.0	0.0	0.0
denovo483	0.0	0.0	0.0	0.0	0.0	0.0	0.0	0.0	0.0	0.0	0.0	0.0	4.98293345292e-05	0.0	0.0	0.0	0.0	0.0	0.0	0.0	0.0	0.0	0.0	0.0	0.0	0.0	0.0	3.31586975264e-05	0.0	2.55186669048e-05	0.0	0.0	0.0	0.0	3.1015445692e-05	0.0	0.0	0.0	0.0	3.87056819941e-05	0.0	0.0	0.0	0.0	0.0	0.0	0.0	0.0	0.0
denovo2001	0.0	0.0	0.0	0.0	0.0	0.0	0.0	0.0	0.0	0.0	0.0	0.0	0.0	0.0	0.0	0.0	0.0	0.0	0.0	0.0	1.78616082592e-05	0.0	0.0	0.0	0.0	0.0	0.0	0.0	0.0	0.0	0.0	0.0	0.0	0.0	0.0	0.0	0.0	0.0	0.0	3.87056819941e-05	0.0	0.0	0.0	0.0	0.0	0.0	0.0	0.0	0.0
denovo39	0.0	0.0	0.0	0.0	0.0	0.0	0.0	0.0	0.0	0.0	0.0	0.0	0.0	0.0	0.0	0.0	0.0	0.0	0.0	0.0	0.0	0.0	0.0	0.0	0.0	0.0	0.0	0.0	0.0	0.0	0.0	0.0	0.0	3.11681835183e-05	0.0	0.0	0.0	3.25722289176e-05	0.0	0.0	0.0	0.0	0.0	3.80778310867e-05	0.0	0.0	0.0	0.0	2.72739669985e-05
denovo531	0.0	0.0	0.0	0.0	0.0	0.0	0.0	0.0	0.0	0.0	0.0	0.0	0.0	0.0	0.0	0.0	0.0	0.0	0.0	0.0	0.0	0.0	0.0	0.0	0.0	0.0	0.0	0.0	0.0	0.0	0.0	0.0	0.0	0.0	0.0	0.0	0.0	0.0	0.0	0.0	0.0	0.0	0.0	0.0	0.0	0.0	2.54090862893e-05	0.0	0.0
denovo1841	0.0	0.0	0.0	3.67701132519e-05	0.0	0.0	0.0	0.0	0.0	0.0	0.0	0.0	0.0	0.0	0.0	0.0	0.0	0.0	0.0	0.0	0.0	0.0	0.0	0.0	0.0	0.0	0.0	0.0	0.0	0.0	0.0	0.0	0.0	0.0	0.0	0.0	0.0	0.0	0.0	0.0	0.0	0.0	0.0	0.0	0.0	0.0	0.0	0.0	0.0
denovo734	0.0327793048527	0.0352859847916	0.0341322202774	0.0369907339315	0.0377610271576	0.039894675607	0.0413244687785	0.0481143341423	0.0412662090008	0.0187560688915	0.01841624538	0.0155766098507	0.0436255823803	0.0465869796063	0.0488925081433	0.025955740565	0.0240950009577	0.025225775786	0.0436594930065	0.0500037260601	0.0387596899225	0.0294710327456	0.0215274557859	0.0211950247239	0.0336769932696	0.0397304629387	0.032577847064	0.03458452152	0.033959597639	0.0366192870084	0.052654096507	0.050184358626	0.0434203670468	0.057193616756	0.0481359717139	0.0412831241283	0.0463997769465	0.0579459952445	0.0444927294	0.0473370490788	0.0502467474204	0.0443196368292	0.0492303992304	0.0523570177443	0.0408074564157	0.0557546270423	0.0471592641529	0.0459479668927	0.0090822310105
denovo1999	0.0	0.0	0.0	0.0	0.0	0.0	0.0	0.0	0.0	0.0	0.0	0.0	0.0	0.0	0.0	0.0	0.0	0.0	0.0	0.0	0.0	0.0	0.0	0.0	0.0	2.91706776348e-05	0.0	0.0	0.0	0.0	0.0	0.0	0.0	0.0	0.0	0.0	0.0	0.0	0.0	0.0	0.0	0.0	0.0	0.0	1.60976159431e-05	0.0	0.0	0.0	0.0
denovo1649	0.0	3.00562051035e-05	0.0	0.0	0.0	0.0	3.25902750619e-05	0.0	0.0	0.0	0.0	0.0	2.49146672646e-05	0.0	0.0	0.0	0.0	0.0	0.0	0.0	0.0	0.0	0.0	0.0	0.0	0.0	0.0	0.0	0.0	0.0	0.0	0.0	0.0	0.0	0.0	0.0	0.0	0.0	0.0	0.0	0.0	0.0	2.405002405e-05	0.0	0.0	0.0	0.0	0.0	0.0
denovo1619	0.0	0.0	0.0	3.67701132519e-05	0.0	0.0	0.0	0.0	0.0	0.0	0.0	0.0	0.0	0.0	0.0	0.0	0.0	0.0	0.0	0.0	0.0	0.0	0.0	0.0	0.0	0.0	0.0	0.0	0.0	0.0	0.0	0.0	0.0	0.0	0.0	3.09933364327e-05	0.0	0.0	0.0	0.0	0.0	0.0	0.0	0.0	0.0	0.0	0.0	0.0	0.0
denovo69	0.0	0.0	0.0	0.0	0.0	0.0	0.0	0.0	0.0	0.0	0.0	0.0	0.0	0.0	0.0	0.0	0.0	0.0	0.0	0.0	0.0	0.0	0.0	0.0	0.0	0.0	0.0	0.0	0.0	0.0	0.0	0.0	0.0	0.0	0.0	0.0	0.0	0.0	0.0	0.0	0.0	0.0	0.0	0.0	1.60976159431e-05	0.0	0.0	0.0	0.0
denovo2117	0.0	0.0	0.0	0.0	0.0	0.0	0.0	0.0	0.0	2.55532273726e-05	0.0	0.0	0.0	0.0	3.25732899023e-05	0.0	0.0	0.0	0.0	0.0	0.0	0.0	3.31191627476e-05	0.0	0.0	0.0	0.0	0.0	0.0	0.0	0.0	0.0	0.0	0.0	0.0	0.0	0.0	0.0	0.0	0.0	0.0	0.0	0.0	0.0	0.0	0.0	0.0	0.0	0.0
denovo164	2.56891103861e-05	3.00562051035e-05	0.0	0.0	0.0	0.0	0.0	3.8522285142e-05	0.0	0.0	0.0	0.0	0.0	2.72279249598e-05	0.0	0.0	0.0	0.0	6.17531725692e-05	0.0	0.0	2.79876854184e-05	0.0	0.0	2.52073302916e-05	0.0	0.0	3.31586975264e-05	0.0	5.10373338097e-05	0.0	0.0	0.0	6.23363670365e-05	6.20308913839e-05	0.0	0.0	0.0	3.34280461307e-05	3.87056819941e-05	0.0	2.91002211617e-05	0.0	3.80778310867e-05	0.0	0.0	2.54090862893e-05	2.57844932058e-05	0.0
denovo1461	0.0	0.0	0.0	0.0	0.0	0.0	0.0	0.0	0.0	0.0	0.0	0.0	0.0	0.0	0.0	0.0	0.0	0.0	0.0	0.0	0.0	0.0	0.0	0.0	0.0	0.0	0.0	0.0	0.0	0.0	0.0	0.0	0.0	0.0	0.0	0.0	0.0	0.0	0.0	0.0	0.0	0.0	0.0	0.0	0.0	0.0	0.0	0.0	0.0
denovo245	0.0	0.0	3.3660966743e-05	0.0	0.0	0.0	0.0	0.0	0.0	0.0	2.12413441523e-05	0.0	0.0	0.0	0.0	0.0	0.0	0.0	0.0	0.0	0.0	0.0	0.0	0.0	0.0	0.0	0.0	0.0	0.0	0.0	0.0	0.0	0.0	0.0	0.0	0.0	0.0	0.0	3.34280461307e-05	0.0	0.0	0.0	0.0	0.0	0.0	0.0	0.0	0.0	0.0
denovo323	0.0	3.00562051035e-05	0.0	0.0	0.0	3.06175561067e-05	0.0	0.0	1.52555301297e-05	0.0	0.0	0.0	0.0	0.0	0.0	0.0	0.0	0.0	3.08765862846e-05	0.0	1.78616082592e-05	0.0	0.0	0.0	2.52073302916e-05	2.91706776348e-05	3.99728184834e-05	0.0	0.0	0.0	6.11190905479e-05	0.0	0.0	0.0	3.1015445692e-05	3.09933364327e-05	2.32347405841e-05	0.0	0.0	3.87056819941e-05	4.07846975815e-05	0.0	0.0	0.0	0.0	0.0	2.54090862893e-05	5.15689864116e-05	0.0
denovo1542	0.00059084953888	0.000330618256139	0.000538575467887	0.000478011472275	0.00054098892776	0.00064296867824	0.000488854125929	0.000423745136562	0.000655987795576	0.000817703275924	0.000998343175156	0.00103232318598	0.000772354685203	0.000571786424157	0.00042345276873	0.000734596431086	0.000574602566558	0.000712976166225	0.000679284898262	0.000670690811536	0.000464401814739	0.000923593618808	0.000861098231437	0.00111094168645	0.00110912253283	0.000875120329045	0.000999320462086	0.000928443530738	0.000956022944551	0.00084211600786	0.000977905448767	0.00116437026975	0.000733321754569	0.0017142500935	0.00136467961045	0.00111576011158	0.000697042217524	0.000488583433764	0.000802273107137	0.00119987614182	0.00142746441535	0.00119310906763	0.0010582010582	0.000990023608255	0.000869271260926	0.00210394819028	0.00154995426364	0.00121187118067	0.000681849174962
denovo36	0.0	0.0	0.0	0.0	0.0	3.06175561067e-05	0.0	0.0	0.0	0.0	0.0	0.0	0.0	0.0	0.0	0.0	0.0	0.0	0.0	0.0	0.0	0.0	0.0	0.0	0.0	0.0	0.0	0.0	0.0	0.0	0.0	0.0	0.0	0.0	0.0	0.0	0.0	0.0	0.0	0.0	0.0	0.0	0.0	0.0	0.0	0.0	0.0	0.0	0.0
denovo819	0.0	0.0	0.0	0.0	0.0	0.0	3.25902750619e-05	0.0	0.0	0.0	0.0	0.0	0.0	0.0	0.0	0.0	0.0	0.0	0.0	0.0	0.0	0.0	3.31191627476e-05	0.0	0.0	0.0	0.0	0.0	0.0	0.0	0.0	0.0	0.0	0.0	0.0	0.0	0.0	0.0	0.0	0.0	0.0	0.0	0.0	0.0	1.60976159431e-05	0.0	0.0	0.0	0.0
denovo2010	0.0	0.0	0.0	0.0	0.0	0.0	0.0	0.0	0.0	0.0	0.0	0.0	0.0	0.0	0.0	0.0	0.0	0.0	0.0	0.0	0.0	0.0	0.0	0.0	0.0	0.0	0.0	0.0	0.0	0.0	0.0	0.0	0.0	0.0	0.0	0.0	0.0	0.0	0.0	0.0	0.0	0.0	0.0	0.0	0.0	0.0	0.0	0.0	0.0
denovo1079	0.0	0.0	0.0	0.0	0.0	0.0	0.0	0.0	0.0	0.0	2.12413441523e-05	0.0	0.0	0.0	0.0	0.0	0.0	0.0	0.0	0.0	0.0	0.0	0.0	0.0	0.0	0.0	0.0	0.0	0.0	0.0	0.0	0.0	0.0	0.0	0.0	0.0	0.0	0.0	0.0	0.0	0.0	0.0	0.0	0.0	0.0	0.0	0.0	0.0	0.0
denovo18	0.0	0.0	0.0	0.0	0.0	0.0	0.0	0.0	0.0	0.0	0.0	0.0	0.0	0.0	0.0	0.0	0.0	0.0	0.0	0.0	0.0	0.0	0.0	0.0	2.52073302916e-05	2.91706776348e-05	0.0	0.0	0.0	2.55186669048e-05	0.0	3.88123423249e-05	0.0	3.11681835183e-05	0.0	3.09933364327e-05	0.0	0.0	0.0	0.0	0.0	0.0	0.0	3.80778310867e-05	3.21952318862e-05	0.0	0.0	0.0	0.0
denovo1339	0.0	0.0	0.0	0.0	0.0	0.0	0.0	0.0	0.0	0.0	0.0	0.0	0.0	0.0	0.0	0.0	0.0	0.0	0.0	0.0	0.0	0.0	0.0	0.0	0.0	0.0	0.0	0.0	0.0	0.0	0.0	0.0	0.0	0.0	0.0	0.0	0.0	0.0	0.0	0.0	0.0	0.0	0.0	0.0	0.0	0.0	0.0	0.0	0.0
denovo1938	0.0	0.0	0.0	0.0	0.0	0.0	0.0	0.0	0.0	0.0	0.0	0.0	0.0	0.0	0.0	0.0	0.0	0.0	0.0	0.0	0.0	0.0	0.0	0.0	2.52073302916e-05	0.0	0.0	0.0	0.0	0.0	0.0	0.0	0.0	0.0	0.0	0.0	0.0	0.0	0.0	0.0	0.0	0.0	0.0	0.0	0.0	0.0	0.0	0.0	0.0
denovo1255	5.13782207722e-05	6.01124102071e-05	0.0	7.35402265039e-05	3.60659285173e-05	6.12351122133e-05	9.77708251858e-05	7.70445702839e-05	1.52555301297e-05	0.00010221290949	0.000127448064914	6.88215457319e-05	2.49146672646e-05	5.44558499197e-05	3.25732899023e-05	6.12163692571e-05	0.000191534188853	3.39512460107e-05	6.17531725692e-05	3.72606006409e-05	3.57232165184e-05	5.59753708368e-05	0.0	6.53495109678e-05	7.56219908749e-05	8.75120329045e-05	0.0	9.94760925791e-05	4.15662149805e-05	0.000102074667619	0.0	3.88123423249e-05	7.71917636388e-05	0.0	6.20308913839e-05	6.19866728653e-05	6.97042217524e-05	3.25722289176e-05	6.68560922614e-05	7.74113639882e-05	8.15693951629e-05	0.00017460132697	7.21500721501e-05	3.80778310867e-05	6.43904637723e-05	3.28741904731e-05	0.0	5.15689864116e-05	5.4547933997e-05
denovo1598	0.000128445551931	9.01686153106e-05	0.000168304833715	0.000110310339756	0.000180329642587	3.06175561067e-05	0.000130361100248	7.70445702839e-05	0.000198321891686	0.000306638728471	6.37240324568e-05	0.000160583606708	9.96586690585e-05	0.000163367549759	6.51465798046e-05	0.000183649107771	0.000114920513312	0.000339512460107	0.000185259517708	0.000111781801923	0.000142892866074	0.000111950741674	0.000165595813738	0.000152482192258	2.52073302916e-05	8.75120329045e-05	7.99456369669e-05	0.0	8.31324299609e-05	7.65560007145e-05	0.0	0.0	0.000115787645458	6.23363670365e-05	9.30463370759e-05	3.09933364327e-05	0.000116173702921	0.000162861144588	0.000100284138392	0.000193528409971	4.07846975815e-05	2.91002211617e-05	4.81000481e-05	3.80778310867e-05	9.65856956585e-05	3.28741904731e-05	5.08181725785e-05	5.15689864116e-05	0.0
denovo848	5.13782207722e-05	0.0	0.0	0.0	0.0	3.06175561067e-05	0.0	3.8522285142e-05	0.0	0.0	2.12413441523e-05	0.0	4.98293345292e-05	0.0	0.0	0.0	7.66136755411e-05	0.0	6.17531725692e-05	3.72606006409e-05	0.0	0.0	3.31191627476e-05	0.0	5.04146605833e-05	2.91706776348e-05	0.0	6.63173950527e-05	0.0	5.10373338097e-05	0.0	0.000116437026975	1.92979409097e-05	3.11681835183e-05	0.0	3.09933364327e-05	4.64694811682e-05	0.0	0.0	3.87056819941e-05	8.15693951629e-05	2.91002211617e-05	2.405002405e-05	3.80778310867e-05	1.60976159431e-05	6.57483809461e-05	2.54090862893e-05	2.57844932058e-05	0.0
denovo613	0.0	0.0	0.0	0.0	0.0	0.0	0.0	0.0	0.0	2.55532273726e-05	0.0	0.0	0.0	0.0	0.0	0.0	0.0	0.0	0.0	0.0	1.78616082592e-05	2.79876854184e-05	0.0	0.0	5.04146605833e-05	0.0	0.0	0.0	4.15662149805e-05	0.0	9.16786358219e-05	3.88123423249e-05	3.85958818194e-05	3.11681835183e-05	0.0	3.09933364327e-05	4.64694811682e-05	0.0	0.0	0.0	8.15693951629e-05	2.91002211617e-05	0.0	0.0	0.0	3.28741904731e-05	5.08181725785e-05	2.57844932058e-05	2.72739669985e-05
denovo1455	0.0	0.0	3.3660966743e-05	0.0	0.0	3.06175561067e-05	3.25902750619e-05	0.0	0.0	2.55532273726e-05	0.0	0.0	0.0	0.0	0.0	0.0	3.83068377705e-05	0.0	0.0	0.0	1.78616082592e-05	0.0	3.31191627476e-05	2.17831703226e-05	0.0	0.0	0.0	3.31586975264e-05	0.0	2.55186669048e-05	0.0	0.0	1.92979409097e-05	0.0	0.0	0.0	0.0	0.0	0.0	0.0	0.0	0.0	0.0	0.0	0.0	0.0	2.54090862893e-05	0.0	0.0
denovo320	0.0	0.0	0.0	0.0	0.0	0.0	0.0	0.0	0.0	0.0	0.0	0.0	0.0	0.0	0.0	0.0	0.0	0.0	0.0	0.0	0.0	0.0	0.0	0.0	0.0	0.0	0.0	0.0	0.0	0.0	0.0	0.0	0.0	3.11681835183e-05	0.0	0.0	0.000116173702921	0.0	0.0	0.0	0.0	0.0	4.81000481e-05	0.0	0.0	0.0	0.0	2.57844932058e-05	2.72739669985e-05
denovo788	0.0	0.0	0.0	0.0	0.0	0.0	0.0	0.0	0.0	0.0	2.12413441523e-05	0.0	0.0	0.0	0.0	0.0	0.0	0.0	0.0	0.0	0.0	0.0	0.0	0.0	0.0	0.0	0.0	0.0	0.0	0.0	0.0	0.0	0.0	0.0	0.0	0.0	0.0	0.0	0.0	0.0	0.0	0.0	0.0	0.0	0.0	0.0	0.0	0.0	0.0
denovo1578	0.0	0.0	0.0	0.0	0.0	0.0	0.0	0.0	0.0	0.0	0.0	0.0	0.0	0.0	0.0	0.0	0.0	0.0	0.0	0.0	0.0	0.0	0.0	0.0	0.0	0.0	0.0	0.0	0.0	0.0	0.0	0.0	0.0	0.0	0.0	0.0	0.0	0.0	0.0	0.0	0.0	0.0	0.0	0.0	0.0	0.0	0.0	0.0	0.0
denovo673	0.0	0.0	0.0	0.0	0.0	0.0	0.0	0.0	0.0	0.0	0.0	0.0	0.0	0.0	0.0	0.0	0.0	0.0	0.0	0.0	0.0	0.0	0.0	0.0	0.0	0.0	0.0	0.0	0.0	0.0	0.0	0.0	0.0	0.0	0.0	0.0	0.0	0.0	0.0	0.0	0.0	0.0	0.0	0.0	0.0	0.0	0.0	0.0	0.0
denovo540	0.0	0.0	0.0	0.0	0.0	0.0	0.0	0.0	0.0	0.0	0.0	0.0	0.0	0.0	0.0	0.0	0.0	0.0	0.0	0.0	0.0	0.0	0.0	0.0	0.0	0.0	0.0	0.0	0.0	0.0	0.0	0.0	0.0	0.0	0.0	0.0	0.0	0.0	0.0	0.0	0.0	0.0	0.0	0.0	0.0	0.0	0.0	0.0	0.0
denovo1697	2.56891103861e-05	6.01124102071e-05	3.3660966743e-05	3.67701132519e-05	7.21318570347e-05	6.12351122133e-05	0.000130361100248	0.000115566855426	3.05110602593e-05	5.11064547452e-05	0.0	6.88215457319e-05	9.96586690585e-05	5.44558499197e-05	0.0	3.06081846286e-05	7.66136755411e-05	0.0	3.08765862846e-05	7.45212012818e-05	5.35848247776e-05	2.79876854184e-05	0.00013247665099	2.17831703226e-05	7.56219908749e-05	0.0	0.000199864092417	3.31586975264e-05	0.0	7.65560007145e-05	3.0559545274e-05	0.000194061711624	5.78938227291e-05	0.0	0.0	0.0	9.29389623365e-05	0.0	0.0	7.74113639882e-05	0.000122354092744	0.0	4.81000481e-05	0.0	8.04880797154e-05	6.57483809461e-05	7.62272588678e-05	5.15689864116e-05	0.000245465702986
denovo1724	0.0	3.00562051035e-05	0.0	0.0	0.0	0.0	0.0	0.0	4.5766590389e-05	2.55532273726e-05	2.12413441523e-05	0.0	0.0	0.0	0.0	0.0	0.0	0.0	0.0	0.0	0.0	0.0	0.0	0.0	0.0	2.91706776348e-05	3.99728184834e-05	0.0	0.0	2.55186669048e-05	0.0	3.88123423249e-05	0.0	0.0	0.0	0.0	0.0	0.0	0.0	0.0	0.0	0.0	0.0	0.0	0.0	0.0	0.0	0.0	0.0
denovo608	0.0	0.0	0.0	0.0	0.0	0.0	0.0	0.0	1.52555301297e-05	0.0	0.0	0.0	2.49146672646e-05	0.0	0.0	0.0	0.0	0.0	0.0	0.0	0.0	0.0	0.0	0.0	0.0	0.0	0.0	0.0	0.0	0.0	0.0	0.0	0.0	0.0	0.0	0.0	0.0	0.0	0.0	0.0	0.0	0.0	0.0	0.0	0.0	0.0	0.0	0.0	0.0
denovo1748	0.0	0.0	0.0	0.0	3.60659285173e-05	0.0	0.0	0.0	0.0	0.0	0.0	0.0	0.0	0.0	0.0	3.06081846286e-05	0.0	0.0	0.0	0.0	0.0	0.0	0.0	0.0	2.52073302916e-05	0.0	0.0	0.0	0.0	2.55186669048e-05	0.0	0.0	0.0	0.0	0.0	0.0	0.0	0.0	0.0	0.0	0.0	0.0	0.0	0.0	1.60976159431e-05	0.0	2.54090862893e-05	0.0	0.0
denovo1950	7.70673311583e-05	3.00562051035e-05	6.73219334859e-05	7.35402265039e-05	0.000180329642587	3.06175561067e-05	3.25902750619e-05	7.70445702839e-05	1.52555301297e-05	7.66596821179e-05	6.37240324568e-05	2.2940515244e-05	0.000124573336323	8.16837748795e-05	3.25732899023e-05	6.12163692571e-05	7.66136755411e-05	3.39512460107e-05	6.17531725692e-05	3.72606006409e-05	5.35848247776e-05	8.39630562552e-05	0.0	6.53495109678e-05	2.52073302916e-05	0.0	0.00011991845545	3.31586975264e-05	4.15662149805e-05	2.55186669048e-05	0.0	7.76246846497e-05	0.0	0.0	0.0	0.0	9.29389623365e-05	6.51444578352e-05	6.68560922614e-05	7.74113639882e-05	0.0	2.91002211617e-05	4.81000481e-05	3.80778310867e-05	1.60976159431e-05	0.0	2.54090862893e-05	2.57844932058e-05	5.4547933997e-05
denovo558	0.000102756441544	0.000180337230621	0.0	7.35402265039e-05	0.000144263714069	6.12351122133e-05	9.77708251858e-05	3.8522285142e-05	4.5766590389e-05	7.66596821179e-05	8.4965376609e-05	6.88215457319e-05	0.000124573336323	5.44558499197e-05	6.51465798046e-05	9.18245538857e-05	0.000114920513312	0.000101853738032	3.08765862846e-05	0.000149042402564	5.35848247776e-05	8.39630562552e-05	3.31191627476e-05	6.53495109678e-05	5.04146605833e-05	2.91706776348e-05	0.0	0.0	4.15662149805e-05	0.0	3.0559545274e-05	0.0	3.85958818194e-05	0.0	0.0	0.0	0.0	0.0	0.0	0.0	0.0	0.0	0.0	7.61556621735e-05	3.21952318862e-05	3.28741904731e-05	0.0	2.57844932058e-05	2.72739669985e-05
denovo1579	0.0	0.0	0.0	0.0	0.0	3.06175561067e-05	0.0	0.0	0.0	0.0	0.0	0.0	0.0	0.0	0.0	0.0	0.0	0.0	0.0	0.0	0.0	0.0	0.0	0.0	0.0	0.0	0.0	0.0	0.0	0.0	0.0	0.0	0.0	0.0	0.0	0.0	0.0	0.0	0.0	0.0	0.0	0.0	0.0	0.0	0.0	0.0	0.0	0.0	2.72739669985e-05
denovo791	0.0	0.0	0.0	0.0	0.0	0.0	0.0	0.0	0.0	0.0	0.0	0.0	0.0	0.0	0.0	0.0	0.0	0.0	0.0	0.0	0.0	0.0	0.0	0.0	0.0	0.0	0.0	0.0	0.0	0.0	0.0	0.0	0.0	0.0	0.0	0.0	0.0	0.0	0.0	0.0	0.0	0.0	0.0	0.0	0.0	0.0	0.0	0.0	0.0
denovo2224	0.0	0.0	0.0	0.0	0.0	0.0	0.0	0.0	0.0	0.0	0.0	0.0	0.0	0.0	0.0	0.0	0.0	0.0	0.0	0.0	0.0	0.0	0.0	0.0	0.0	0.0	0.0	3.31586975264e-05	0.0	0.0	0.0	0.0	0.0	0.0	0.0	0.0	0.0	0.0	0.0	0.0	0.0	0.0	0.0	0.0	0.0	0.0	0.0	0.0	0.0
denovo1378	0.0	0.0	0.0	3.67701132519e-05	3.60659285173e-05	0.0	0.0	0.0	0.0	0.0	2.12413441523e-05	0.0	0.0	0.0	0.0	0.0	0.0	0.0	0.0	0.0	0.0	0.0	0.0	0.0	0.0	0.0	0.0	0.0	0.0	2.55186669048e-05	0.0	3.88123423249e-05	0.0	0.0	0.0	0.0	0.0	3.25722289176e-05	3.34280461307e-05	0.0	4.07846975815e-05	0.0	2.405002405e-05	3.80778310867e-05	0.0	0.0	0.0	0.0	2.72739669985e-05
denovo26	0.0	0.0	0.0	0.0	0.0	0.0	0.0	0.0	0.0	0.0	0.0	0.0	0.0	0.0	0.0	0.0	0.0	0.0	0.0	0.0	1.78616082592e-05	0.0	6.62383254951e-05	0.0	0.0	0.0	0.0	0.0	0.0	0.0	0.0	0.0	0.0	0.0	0.0	0.0	0.0	0.0	0.0	0.0	0.0	0.0	0.0	0.0	0.0	0.0	0.0	0.0	0.0
denovo1075	0.0	0.0	0.0	0.0	0.0	0.0	0.0	0.0	0.0	0.0	0.0	0.0	0.0	0.0	0.0	0.0	0.0	0.0	0.0	0.0	0.0	0.0	0.0	0.0	0.0	0.0	0.0	0.0	0.0	0.0	0.0	0.0	0.0	0.0	0.0	0.0	0.0	0.0	0.0	0.0	0.0	0.0	0.0	0.0	0.0	0.0	0.0	2.57844932058e-05	2.72739669985e-05
denovo1539	0.0	0.0	3.3660966743e-05	0.0	0.0	0.0	0.0	0.0	0.0	0.0	0.0	0.0	0.0	0.0	0.0	0.0	0.0	0.0	0.0	0.0	1.78616082592e-05	0.0	0.0	0.0	2.52073302916e-05	0.0	0.0	0.0	0.0	0.0	0.0	0.0	1.92979409097e-05	0.0	0.0	0.0	2.32347405841e-05	3.25722289176e-05	0.0	0.0	0.0	2.91002211617e-05	2.405002405e-05	3.80778310867e-05	0.0	0.0	0.0	2.57844932058e-05	8.18219009955e-05
denovo1439	0.0	0.0	0.0	0.0	0.0	0.0	0.0	0.0	1.52555301297e-05	2.55532273726e-05	0.0	2.2940515244e-05	0.0	0.0	0.0	0.0	0.0	0.0	0.0	0.0	0.0	0.0	0.0	2.17831703226e-05	0.0	0.0	0.0	0.0	0.0	0.0	0.0	3.88123423249e-05	0.0	3.11681835183e-05	0.0	0.0	0.0	0.0	0.0	0.0	0.0	2.91002211617e-05	0.0	0.0	0.0	0.0	0.0	0.0	0.0
denovo1919	0.0	0.0	0.0	0.0	0.0	0.0	0.0	0.0	0.0	0.0	0.0	0.0	0.0	0.0	0.0	0.0	3.83068377705e-05	0.0	0.0	0.0	0.0	0.0	0.0	0.0	0.0	0.0	0.0	0.0	0.0	0.0	0.0	0.0	0.0	0.0	0.0	0.0	0.0	0.0	0.0	0.0	0.0	0.0	0.0	0.0	0.0	3.28741904731e-05	0.0	0.0	0.0
denovo547	0.0	0.0	0.0	0.0	0.0	0.0	0.0	0.0	0.0	0.0	0.0	0.0	0.0	0.0	0.0	0.0	0.0	0.0	0.0	0.0	0.0	0.0	0.0	0.0	0.0	0.0	0.0	0.0	0.0	0.0	0.0	0.0	0.0	0.0	0.0	0.0	0.0	0.0	0.0	0.0	0.0	0.0	0.0	0.0	0.0	0.0	0.0	0.0	0.0
denovo1493	0.0	0.0	0.0	0.0	0.0	0.0	0.0	0.0	0.0	0.0	0.0	0.0	0.0	0.0	0.0	0.0	0.0	0.0	0.0	0.0	0.0	0.0	0.0	0.0	0.0	0.0	0.0	0.0	0.0	0.0	0.0	0.0	0.0	0.0	0.0	0.0	0.0	0.0	0.0	0.0	0.0	0.0	0.0	0.0	0.0	0.0	0.0	0.0	0.0
denovo1623	0.0	0.0	0.0	0.0	0.0	0.0	0.0	0.0	0.0	0.0	0.0	0.0	0.0	0.0	0.0	0.0	0.0	0.0	0.0	0.0	0.0	0.0	0.0	0.0	0.0	0.0	0.0	0.0	0.0	0.0	0.0	0.0	0.0	0.0	0.0	0.0	0.0	0.0	0.0	0.0	0.0	0.0	0.0	0.0	0.0	0.0	0.0	0.0	0.0
denovo1743	0.0	0.0	0.0	0.0	0.0	0.0	0.0	0.0	0.0	0.0	0.0	0.0	0.0	0.0	0.0	0.0	0.0	0.0	0.0	0.0	0.0	0.0	0.0	0.0	0.0	0.0	0.0	3.31586975264e-05	0.0	0.0	3.0559545274e-05	0.0	1.92979409097e-05	0.0	3.1015445692e-05	3.09933364327e-05	0.0	0.0	0.0	0.0	0.0	0.0	0.0	0.0	0.0	0.0	0.0	0.0	0.0
denovo424	0.0	0.0	0.0	0.0	0.0	0.0	0.0	0.0	0.0	0.0	0.0	0.0	0.0	0.0	0.0	0.0	0.0	0.0	0.0	0.0	0.0	0.0	0.0	0.0	0.0	0.0	0.0	0.0	0.0	0.0	3.0559545274e-05	0.0	0.0	0.0	0.0	0.0	2.32347405841e-05	0.0	0.0	0.0	0.0	0.0	0.0	0.0	0.0	0.0	0.0	0.0	0.0
denovo1981	0.0	0.0	0.0	0.0	0.0	0.0	0.0	0.0	0.0	2.55532273726e-05	0.0	0.0	0.0	0.0	0.0	0.0	0.0	0.0	0.0	0.0	0.0	0.0	0.0	0.0	0.0	0.0	0.0	0.0	0.0	0.0	0.0	0.0	0.0	0.0	0.0	0.0	0.0	0.0	0.0	0.0	0.0	0.0	0.0	0.0	0.0	0.0	0.0	0.0	0.0
denovo1137	0.0	0.0	0.0	0.0	0.0	0.0	0.0	0.0	0.0	0.0	0.0	0.0	0.0	0.0	0.0	0.0	0.0	0.0	0.0	0.0	0.0	0.0	0.0	0.0	0.0	0.0	0.0	0.0	0.0	0.0	0.0	0.0	0.0	0.0	0.0	0.0	0.0	0.0	0.0	0.0	0.0	0.0	0.0	0.0	0.0	0.0	0.0	0.0	0.0
denovo161	2.56891103861e-05	0.0	3.3660966743e-05	0.0	0.0	0.0	0.0	0.0	0.0	2.55532273726e-05	2.12413441523e-05	2.2940515244e-05	2.49146672646e-05	2.72279249598e-05	0.0	0.0	0.0	3.39512460107e-05	0.0	0.0	1.78616082592e-05	2.79876854184e-05	0.0	0.0	0.0	0.0	7.99456369669e-05	0.000132634790105	4.15662149805e-05	2.55186669048e-05	9.16786358219e-05	3.88123423249e-05	1.92979409097e-05	0.0	3.1015445692e-05	6.19866728653e-05	2.32347405841e-05	6.51444578352e-05	0.0	7.74113639882e-05	0.0	2.91002211617e-05	7.21500721501e-05	0.0	1.60976159431e-05	0.0	0.0	5.15689864116e-05	0.0
denovo901	0.0	0.0	0.0	0.0	0.0	0.0	0.0	0.0	0.0	0.0	0.0	0.0	0.0	0.0	0.0	0.0	0.0	0.0	0.0	0.0	0.0	0.0	0.0	0.0	0.0	0.0	0.0	0.0	0.0	0.0	0.0	0.0	0.0	0.0	0.0	0.0	0.0	0.0	0.0	0.0	0.0	0.0	0.0	0.0	0.0	0.0	0.0	0.0	0.0
denovo277	0.0	0.0	0.0	0.0	0.0	0.0	0.0	0.0	0.0	0.0	0.0	0.0	0.0	0.0	0.0	0.0	0.0	0.0	3.08765862846e-05	0.0	0.0	0.0	0.0	0.0	0.0	0.0	0.0	0.0	0.0	0.0	0.0	0.0	0.0	0.0	3.1015445692e-05	0.0	0.0	0.0	0.0	0.0	0.0	0.0	0.0	0.0	0.0	0.0	0.0	0.0	0.0
denovo2062	0.0	0.0	0.0	0.0	0.0	0.0	0.0	0.0	0.0	0.0	0.0	0.0	0.0	0.0	0.0	0.0	0.0	0.0	0.0	0.0	0.0	0.0	0.0	0.0	0.0	0.0	0.0	0.0	4.15662149805e-05	0.0	0.0	0.0	0.0	0.0	0.0	0.0	0.0	0.0	0.0	0.0	0.0	0.0	0.0	0.0	0.0	0.0	0.0	0.0	0.0
denovo488	0.0	0.0	0.0	0.0	3.60659285173e-05	0.0	0.0	0.0	0.0	0.0	0.0	0.0	2.49146672646e-05	2.72279249598e-05	3.25732899023e-05	0.0	0.0	0.0	0.0	0.0	0.0	2.79876854184e-05	0.0	0.0	0.0	0.0	0.0	0.0	0.0	0.0	0.0	0.0	0.0	0.0	0.0	0.0	2.32347405841e-05	0.0	0.0	0.0	0.0	2.91002211617e-05	0.0	0.0	0.0	0.0	0.0	0.0	0.0
denovo16	0.0	0.0	0.0	0.0	0.0	0.0	3.25902750619e-05	0.0	0.0	0.0	0.0	0.0	0.0	0.0	0.0	0.0	0.0	0.0	0.0	0.0	0.0	0.0	0.0	0.0	0.0	0.0	0.0	0.0	0.0	0.0	0.0	0.0	0.0	0.0	0.0	0.0	0.0	0.0	0.0	0.0	0.0	0.0	0.0	0.0	0.0	0.0	0.0	0.0	0.0
denovo1571	2.56891103861e-05	6.01124102071e-05	0.000100982900229	0.000147080453008	0.000144263714069	9.185266832e-05	0.000130361100248	0.000115566855426	4.5766590389e-05	2.55532273726e-05	0.000106206720761	0.000137643091464	7.47440017939e-05	0.0	0.0	3.06081846286e-05	7.66136755411e-05	3.39512460107e-05	9.26297588539e-05	7.45212012818e-05	3.57232165184e-05	2.79876854184e-05	9.93574882427e-05	2.17831703226e-05	0.0	0.0	7.99456369669e-05	0.0	0.0	0.0	3.0559545274e-05	0.0	1.92979409097e-05	0.0	0.0	0.0	2.32347405841e-05	3.25722289176e-05	3.34280461307e-05	0.0	8.15693951629e-05	5.82004423234e-05	2.405002405e-05	0.0	3.21952318862e-05	3.28741904731e-05	5.08181725785e-05	0.0	0.0
denovo1092	0.0	3.00562051035e-05	0.0	0.0	7.21318570347e-05	0.0	0.0	0.0	0.0	5.11064547452e-05	4.24826883045e-05	0.0	0.0	0.0	0.0	3.06081846286e-05	3.83068377705e-05	0.0	0.0	0.0	0.0	0.0	0.0	0.0	0.0	2.91706776348e-05	0.0	0.0	4.15662149805e-05	2.55186669048e-05	0.0	0.0	3.85958818194e-05	3.11681835183e-05	0.0	0.0	6.97042217524e-05	0.0	0.0	0.0	0.0	0.0	0.0	3.80778310867e-05	0.0	6.57483809461e-05	0.0	2.57844932058e-05	2.72739669985e-05
denovo2123	0.0	0.0	0.0	0.0	0.0	0.0	0.0	0.0	0.0	0.0	2.12413441523e-05	0.0	0.0	0.0	0.0	0.0	0.0	0.0	0.0	0.0	0.0	0.0	0.0	0.0	0.0	0.0	0.0	0.0	0.0	0.0	0.0	0.0	0.0	0.0	0.0	0.0	0.0	0.0	0.0	0.0	0.0	0.0	0.0	0.0	0.0	0.0	0.0	0.0	0.0
denovo1934	0.0	0.0	0.0	0.0	0.0	0.0	0.0	0.0	0.0	0.0	0.0	0.0	0.0	0.0	0.0	0.0	0.0	0.0	0.0	0.0	0.0	0.0	0.0	0.0	0.0	0.0	0.0	0.0	0.0	0.0	0.0	0.0	0.0	0.0	0.0	0.0	0.0	0.0	0.0	0.0	0.0	0.0	0.0	0.0	0.0	0.0	0.0	0.0	0.0
denovo1204	0.0	0.0	0.0	0.0	7.21318570347e-05	0.0	3.25902750619e-05	0.0	0.0	0.0	2.12413441523e-05	0.0	0.0	0.0	0.0	0.0	0.0	6.79024920215e-05	0.0	0.0	0.0	0.0	0.0	0.0	0.0	0.0	0.0	0.0	0.0	0.0	0.0	0.0	0.0	0.0	0.0	0.0	0.0	0.0	0.0	0.0	0.0	0.0	2.405002405e-05	0.0	0.0	0.0	0.0	0.0	0.0
denovo394	0.0	0.0	0.0	0.0	0.0	3.06175561067e-05	0.0	0.0	1.52555301297e-05	0.0	0.0	0.0	0.0	0.0	0.0	0.0	0.0	0.0	0.0	0.0	0.0	2.79876854184e-05	0.0	0.0	0.0	0.0	0.0	0.0	0.0	2.55186669048e-05	0.0	0.0	0.0	0.0	0.0	0.0	0.0	0.0	0.0	0.0	0.0	0.0	2.405002405e-05	0.0	0.0	0.0	0.0	2.57844932058e-05	0.0
denovo1779	0.0	0.0	0.0	0.0	0.0	0.0	0.0	0.0	0.0	0.0	0.0	0.0	0.0	0.0	0.0	0.0	0.0	0.0	0.0	0.0	0.0	0.0	0.0	0.0	0.0	0.0	3.99728184834e-05	0.0	0.0	0.0	0.0	0.0	0.0	0.0	3.1015445692e-05	0.0	2.32347405841e-05	0.0	0.0	0.0	0.0	0.0	0.0	0.0	0.0	0.0	2.54090862893e-05	0.0	0.0
denovo189	0.000359647545406	0.000330618256139	0.000538575467887	0.000441241359023	0.000288527428139	0.000214322892747	0.000456263850867	0.00019261142571	0.000259344012204	0.000562171002198	0.000318620162284	0.00034410772866	0.000249146672646	0.000408418874398	0.000228013029316	0.000581555507943	0.000536295728788	0.000237658722075	0.000494025380554	0.000260824204486	0.000410816989962	0.00069969213546	0.000794859905942	0.000849543642582	5.04146605833e-05	8.75120329045e-05	0.000159891273934	0.000132634790105	0.000124698644941	0.000153112001429	9.16786358219e-05	0.0	5.78938227291e-05	0.00018700910111	0.000186092674152	0.000154966682163	0.000116173702921	0.000228005602423	0.000100284138392	0.000116117045982	0.000122354092744	0.000116400884647	0.00012025012025	0.000152311324347	0.000144878543488	6.57483809461e-05	7.62272588678e-05	0.000180491452441	0.000218191735988
denovo1078	0.0	0.0	0.0	0.0	0.0	0.0	0.0	0.0	0.0	0.0	0.0	0.0	0.0	0.0	0.0	0.0	0.0	0.0	0.0	0.0	0.0	0.0	0.0	0.0	0.0	0.0	0.0	0.0	0.0	0.0	0.0	0.0	0.0	0.0	0.0	0.0	0.0	0.0	0.0	0.0	0.0	0.0	0.0	0.0	0.0	0.0	0.0	0.0	0.0
denovo1647	0.00241477637629	0.00234438399808	0.00276019927292	0.0018385056626	0.00209182385401	0.00223508159579	0.00260722200495	0.00142532455025	0.00224256292906	0.00176317268871	0.00172054887633	0.00185818173476	0.00229214938834	0.00204209437199	0.00208469055375	0.00247926295491	0.00222179659069	0.00237658722075	0.00213048445364	0.0026455026455	0.00189333047548	0.00193115029387	0.0020865072531	0.00215653386194	0.000983085881374	0.000991803039585	0.00103929328057	0.00106107832084	0.00137168509436	0.000969709342384	0.000947345903493	0.000815059188822	0.00113857851367	0.000935045505548	0.000930463370759	0.00167364016736	0.000952624363949	0.000651444578352	0.000701988968745	0.00139340455179	0.00118275622986	0.00145501105808	0.000986050986051	0.000837712283908	0.00103024742036	0.00075610638088	0.000914727106413	0.00100559523503	0.00106368471294
denovo686	0.0	0.0	0.0	0.0	0.0	0.0	0.0	0.0	0.0	2.55532273726e-05	0.0	0.0	0.0	0.0	0.0	0.0	0.0	0.0	0.0	0.0	0.0	0.0	0.0	0.0	0.0	0.0	0.0	0.0	0.0	0.0	0.0	0.0	0.0	0.0	0.0	0.0	0.0	0.0	0.0	0.0	0.0	0.0	0.0	0.0	0.0	0.0	0.0	0.0	0.0
denovo863	0.0	0.0	0.0	0.0	0.0	0.0	0.0	0.0	0.0	0.0	0.0	0.0	0.0	0.0	0.0	0.0	0.0	0.0	0.0	0.0	0.0	0.0	0.0	0.0	2.52073302916e-05	0.0	3.99728184834e-05	0.0	0.0	0.0	0.0	3.88123423249e-05	0.0	0.0	3.1015445692e-05	0.0	0.0	0.0	3.34280461307e-05	0.0	4.07846975815e-05	0.0	0.0	3.80778310867e-05	0.0	0.0	0.0	0.0	0.0
denovo159	0.0	0.0	0.0	0.0	0.0	0.0	0.0	0.0	0.0	0.0	0.0	0.0	0.0	0.0	0.0	0.0	0.0	0.0	0.0	0.0	0.0	0.0	0.0	0.0	0.0	0.0	0.0	0.0	0.0	0.0	0.0	0.0	0.0	0.0	0.0	0.0	0.0	0.0	0.0	0.0	0.0	0.0	0.0	0.0	0.0	0.0	0.0	2.57844932058e-05	0.0
denovo2066	0.0	0.0	3.3660966743e-05	0.0	3.60659285173e-05	0.0	0.0	0.0	1.52555301297e-05	0.0	0.0	2.2940515244e-05	0.0	0.0	0.0	0.0	0.0	0.0	0.0	0.0	1.78616082592e-05	0.0	0.0	0.0	0.0	0.0	0.0	0.0	0.0	0.0	0.0	0.0	3.85958818194e-05	0.0	0.0	0.0	4.64694811682e-05	0.0	0.0	0.0	8.15693951629e-05	0.0	2.405002405e-05	0.0	1.60976159431e-05	0.0	0.0	0.0	0.0
denovo1979	0.0	0.0	0.0	0.0	0.0	0.0	0.0	0.0	0.0	0.0	0.0	0.0	0.0	0.0	0.0	0.0	0.0	0.0	0.0	0.0	0.0	0.0	0.0	0.0	0.0	0.0	0.0	3.31586975264e-05	0.0	2.55186669048e-05	0.0	0.0	0.0	0.0	0.0	0.0	0.0	0.0	0.0	0.0	0.0	0.0	0.0	3.80778310867e-05	0.0	0.0	0.0	0.0	0.0
denovo2044	0.0	0.0	0.0	0.0	0.0	0.0	0.0	0.0	0.0	2.55532273726e-05	0.0	0.0	0.0	0.0	0.0	0.0	0.0	0.0	0.0	0.0	0.0	0.0	0.0	0.0	0.0	0.0	0.0	0.0	0.0	0.0	0.0	0.0	3.85958818194e-05	0.0	0.0	0.0	0.0	0.0	0.0	0.0	0.0	0.0	0.0	0.0	0.0	0.0	0.0	0.0	0.0
denovo359	0.0	0.0	0.0	0.0	0.0	0.0	0.0	0.0	0.0	0.0	0.0	0.0	0.0	0.0	0.0	0.0	0.0	0.0	0.0	0.0	0.0	0.0	0.0	0.0	0.0	0.0	0.0	0.0	0.0	0.0	0.0	0.0	0.0	0.0	0.0	0.0	0.0	0.0	0.0	0.0	0.0	0.0	0.0	0.0	0.0	0.0	0.0	0.0	0.0
denovo2227	2.56891103861e-05	3.00562051035e-05	0.0	0.0	0.0	3.06175561067e-05	0.0	0.0	3.05110602593e-05	0.0	0.0	0.0	0.0	0.0	3.25732899023e-05	0.0	0.0	0.0	0.0	3.72606006409e-05	1.78616082592e-05	2.79876854184e-05	0.0	4.35663406452e-05	0.0	0.0	3.99728184834e-05	3.31586975264e-05	0.0	0.0	0.0	3.88123423249e-05	0.0	3.11681835183e-05	0.0	6.19866728653e-05	0.0	0.0	0.0	0.0	4.07846975815e-05	0.0	2.405002405e-05	3.80778310867e-05	1.60976159431e-05	3.28741904731e-05	0.0	0.0	0.0
denovo1602	0.0	0.0	0.0	0.0	0.0	0.0	0.0	3.8522285142e-05	0.0	0.0	0.0	0.0	0.0	0.0	0.0	0.0	0.0	0.0	0.0	3.72606006409e-05	1.78616082592e-05	0.0	0.0	0.0	0.0	0.0	0.0	0.0	0.0	0.0	0.0	0.0	1.92979409097e-05	0.0	0.0	0.0	0.0	0.0	0.0	0.0	0.0	0.0	0.0	0.0	0.0	0.0	0.0	0.0	2.72739669985e-05
denovo1541	0.0	0.0	0.0	0.0	0.0	0.0	0.0	0.0	0.0	0.0	0.0	0.0	0.0	0.0	0.0	0.0	0.0	0.0	0.0	0.0	0.0	0.0	0.0	0.0	0.0	0.0	0.0	0.0	0.0	0.0	0.0	0.0	0.0	0.0	0.0	0.0	0.0	0.0	0.0	0.0	0.0	0.0	0.0	0.0	0.0	0.0	0.0	0.0	0.0
denovo581	0.0	0.0	0.0	0.0	0.0	0.0	0.0	0.0	0.0	0.0	0.0	0.0	0.0	0.0	0.0	0.0	0.0	0.0	0.0	0.0	0.0	0.0	0.0	0.0	0.0	0.0	0.0	0.0	0.0	0.0	0.0	0.0	0.0	0.0	0.0	0.0	0.0	0.0	0.0	0.0	0.0	0.0	0.0	0.0	0.0	0.0	0.0	0.0	0.0
denovo939	2.56891103861e-05	0.0	0.0	0.000147080453008	0.000108197785552	6.12351122133e-05	3.25902750619e-05	0.000115566855426	0.0	2.55532273726e-05	4.24826883045e-05	6.88215457319e-05	2.49146672646e-05	5.44558499197e-05	3.25732899023e-05	6.12163692571e-05	0.000114920513312	0.000101853738032	0.000123506345138	0.000111781801923	7.14464330368e-05	5.59753708368e-05	3.31191627476e-05	0.0	0.0003024879635	0.000350048131618	0.000279809729384	0.000431063067843	0.000540360794746	0.000408298670477	0.000519512269657	0.000426935765573	0.000405256759104	0.000467522752774	0.000744370696607	0.00046490004649	0.000139408443505	0.000358294518094	0.000334280461307	0.000464468183929	0.000652555161303	0.000582004423234	0.0003848003848	0.000266544817607	0.000289757086975	0.000591735428515	0.000584408984653	0.000412551891293	0.00117278058094
denovo1777	0.0	0.0	0.0	0.0	0.0	0.0	0.0	0.0	0.0	0.0	0.0	0.0	0.0	0.0	0.0	0.0	0.0	0.0	0.0	0.0	0.0	0.0	0.0	0.0	0.0	0.0	0.0	0.0	0.0	0.0	0.0	0.0	0.0	0.0	0.0	0.0	0.0	0.0	0.0	0.0	0.0	0.0	0.0	0.0	0.0	0.0	0.0	0.0	0.0
denovo93	0.0	0.0	0.0	0.0	0.0	0.0	0.0	0.0	0.0	0.0	0.0	2.2940515244e-05	0.0	0.0	0.0	0.0	0.0	0.0	0.0	0.0	0.0	0.0	0.0	2.17831703226e-05	0.0	0.0	3.99728184834e-05	0.0	0.0	0.0	0.0	0.0	0.0	0.0	0.0	0.0	0.0	0.0	0.0	0.0	0.0	0.0	0.0	0.0	0.0	0.0	0.0	0.0	0.0
denovo318	0.000436714876564	0.000571067896967	0.00033660966743	0.000441241359023	0.000360659285173	0.00036741067328	0.000260722200495	0.000308178281136	0.000381388253242	0.000459958092707	0.00046730957135	0.000619393911587	0.000373720008969	0.000272279249598	0.000293159609121	0.000367298215543	0.000306454702164	0.000407414952129	0.000370519035415	0.000484387808331	0.000339370556925	0.000251889168766	0.000529906603961	0.000435663406452	0.00100829321167	0.00102097371722	0.000759483551185	0.000828967438159	0.000831324299609	0.000918672008574	0.000825107722397	0.00100912090045	0.00106138675003	0.0010285500561	0.00117858693629	0.00102278010228	0.000650572736355	0.000912022409693	0.00100284138392	0.00150952159777	0.00122354092744	0.00130950995228	0.000769600769601	0.000875790114995	0.00111073550007	0.0013478418094	0.00124504522817	0.00105716422144	0.00106368471294
denovo1109	0.0	0.0	0.0	0.0	0.0	0.0	0.0	0.0	0.0	0.0	0.0	0.0	0.0	0.0	0.0	0.0	0.0	0.0	0.0	0.0	0.0	0.0	0.0	2.17831703226e-05	0.0	0.0	0.0	0.0	0.0	0.0	0.0	0.0	0.0	0.0	0.0	0.0	4.64694811682e-05	0.0	0.0	0.0	0.0	0.0	0.0	0.0	0.0	0.0	0.0	0.0	0.0
denovo382	5.13782207722e-05	0.0	0.0	0.0	0.0	0.0	0.0	0.0	3.05110602593e-05	2.55532273726e-05	0.0	2.2940515244e-05	0.0	0.0	0.0	0.0	0.0	3.39512460107e-05	0.0	0.0	0.0	0.0	0.0	0.0	2.52073302916e-05	0.0	0.0	6.63173950527e-05	0.0	7.65560007145e-05	0.0	0.0	1.92979409097e-05	3.11681835183e-05	0.0	3.09933364327e-05	2.32347405841e-05	3.25722289176e-05	0.0	0.0	4.07846975815e-05	0.0	4.81000481e-05	3.80778310867e-05	1.60976159431e-05	0.0	0.0	5.15689864116e-05	0.0
denovo1517	0.0	0.0	0.0	0.0	0.0	0.0	0.0	0.0	0.0	0.0	0.0	0.0	0.0	0.0	0.0	0.0	0.0	0.0	0.0	0.0	0.0	0.0	0.0	0.0	0.0	0.0	0.0	0.0	0.0	0.0	0.0	0.0	0.0	0.0	0.0	0.0	0.0	0.0	0.0	0.0	0.0	0.0	0.0	0.0	0.0	0.0	0.0	0.0	0.0
denovo1847	0.000436714876564	0.000360674461243	0.000639558368116	0.000367701132519	0.000288527428139	0.000489880897707	0.000391083300743	0.000346700566278	0.000335621662853	0.000229979046354	0.000488550915502	0.000527631850611	0.000423549343499	0.000326735099518	0.000488599348534	0.0006427718772	0.000344761539935	0.000407414952129	0.000339642449131	0.000372606006409	0.000625156289072	0.000559753708368	0.000430549115718	0.000566362428388	0.0057220639762	0.00714681602054	0.00691529759763	0.00702964387559	0.0057361376673	0.00602240538954	0.00498120587966	0.0056277896371	0.00683147108204	0.00539209574866	0.00601699646424	0.00579575391291	0.00615720625479	0.00556985114491	0.00605047634966	0.00692831707695	0.00717810677434	0.00806076126179	0.00481000481	0.00685400959561	0.00619758213809	0.00644334133272	0.00673340786665	0.0066781837403	0.00531842356471
denovo851	0.0	0.0	0.0	0.0	0.0	0.0	0.0	0.0	0.0	0.0	0.0	0.0	0.0	0.0	0.0	0.0	0.0	0.0	0.0	0.0	0.0	0.0	0.0	0.0	0.0	0.0	0.0	0.0	0.0	0.0	0.0	0.0	0.0	0.0	0.0	0.0	0.0	0.0	0.0	0.0	0.0	0.0	0.0	0.0	0.0	0.0	0.0	0.0	0.0
denovo1722	0.0	0.0	0.0	0.0	0.0	0.0	0.0	0.0	0.0	0.0	2.12413441523e-05	0.0	0.0	0.0	0.0	0.0	0.0	0.0	0.0	0.0	0.0	0.0	0.0	0.0	0.0	0.0	0.0	0.0	0.0	0.0	0.0	0.0	0.0	0.0	0.0	0.0	0.0	0.0	0.0	0.0	0.0	0.0	0.0	0.0	0.0	0.0	2.54090862893e-05	0.0	0.0
denovo957	0.0	0.0	0.0	0.0	0.0	0.0	0.0	0.0	0.0	0.0	0.0	0.0	0.0	0.0	0.0	0.0	0.0	0.0	0.0	0.0	0.0	0.0	0.0	0.0	0.0	0.0	0.0	3.31586975264e-05	0.0	0.0	3.0559545274e-05	3.88123423249e-05	0.0	0.0	3.1015445692e-05	3.09933364327e-05	0.0	0.0	3.34280461307e-05	3.87056819941e-05	4.07846975815e-05	0.0	0.0	3.80778310867e-05	1.60976159431e-05	0.0	2.54090862893e-05	5.15689864116e-05	2.72739669985e-05
denovo1791	0.0	0.0	0.0	0.0	0.0	0.0	0.0	0.0	0.0	0.0	0.0	0.0	0.0	0.0	0.0	0.0	0.0	0.0	0.0	0.0	0.0	0.0	0.0	0.0	0.0	2.91706776348e-05	0.0	0.0	0.0	0.0	0.0	0.0	0.0	0.0	0.0	0.0	0.0	0.0	0.0	0.0	0.0	0.0	0.0	0.0	0.0	0.0	0.0	0.0	0.0
denovo2220	7.70673311583e-05	0.000120224820414	0.000100982900229	0.00018385056626	0.000108197785552	0.000153087780533	0.000195541650372	0.000115566855426	9.1533180778e-05	0.000178872591608	0.000233654785675	0.00011470257622	2.49146672646e-05	0.000163367549759	3.25732899023e-05	0.000183649107771	0.000114920513312	0.000237658722075	0.000154382931423	0.000186303003204	0.000142892866074	0.000195913797929	0.00013247665099	0.000108915851613	0.000126036651458	0.000116682710539	0.000239836910901	9.94760925791e-05	0.000166264859922	0.000204149335239	3.0559545274e-05	7.76246846497e-05	0.000173681468187	9.35045505548e-05	0.00031015445692	0.000154966682163	0.000116173702921	9.77166867529e-05	0.000133712184523	0.000154822727976	0.00028549288307	0.000203701548132	0.0003367003367	7.61556621735e-05	0.000112683311602	0.000230119333311	0.000254090862893	0.000206275945646	0.000245465702986
denovo1888	2.56891103861e-05	0.0	0.0	3.67701132519e-05	3.60659285173e-05	0.0	6.51805501238e-05	3.8522285142e-05	3.05110602593e-05	0.0	0.0	2.2940515244e-05	0.0	0.0	0.0	0.0	0.0	3.39512460107e-05	6.17531725692e-05	0.0	0.0	8.39630562552e-05	0.0	2.17831703226e-05	2.52073302916e-05	5.83413552697e-05	0.0	3.31586975264e-05	4.15662149805e-05	0.000102074667619	3.0559545274e-05	3.88123423249e-05	5.78938227291e-05	0.0	3.1015445692e-05	3.09933364327e-05	0.000185877924673	0.0	3.34280461307e-05	0.0	0.0	0.000116400884647	2.405002405e-05	0.0	0.0	3.28741904731e-05	7.62272588678e-05	0.0	0.0
denovo404	2.56891103861e-05	0.0	0.0	0.0	0.0	0.0	0.0	0.0	0.0	0.0	0.0	0.0	0.0	0.0	3.25732899023e-05	0.0	0.0	3.39512460107e-05	0.0	0.0	0.0	0.0	3.31191627476e-05	2.17831703226e-05	2.52073302916e-05	8.75120329045e-05	0.0	0.0	0.0	0.000102074667619	0.0	0.0	1.92979409097e-05	0.0	9.30463370759e-05	3.09933364327e-05	0.000116173702921	0.0	3.34280461307e-05	3.87056819941e-05	4.07846975815e-05	8.7300663485e-05	2.405002405e-05	0.0	1.60976159431e-05	6.57483809461e-05	0.0	0.0	0.0
denovo1672	0.0	0.0	0.0	0.0	0.0	0.0	0.0	0.0	0.0	0.0	0.0	0.0	0.0	0.0	0.0	0.0	0.0	0.0	0.0	0.0	0.0	0.0	0.0	0.0	0.0	2.91706776348e-05	0.0	0.0	0.0	2.55186669048e-05	0.0	0.0	0.0	0.0	0.0	0.0	0.0	0.0	0.0	0.0	0.0	0.0	0.0	0.0	0.0	0.0	0.0	0.0	0.0
denovo353	0.0	0.0	0.0	0.0	0.0	0.0	0.0	0.0	0.0	0.0	0.0	0.0	0.0	0.0	0.0	0.0	0.0	0.0	0.0	0.0	0.0	0.0	0.0	2.17831703226e-05	0.0	0.0	0.0	0.0	0.0	0.0	0.0	0.0	0.0	0.0	0.0	0.0	0.0	0.0	0.0	0.0	0.0	0.0	0.0	0.0	0.0	0.0	0.0	2.57844932058e-05	0.0
denovo917	0.0	0.0	0.0	0.0	0.0	0.0	0.0	0.0	0.0	0.0	0.0	0.0	0.0	0.0	0.0	0.0	0.0	0.0	0.0	0.0	0.0	0.0	0.0	0.0	0.0	0.0	0.0	0.0	0.0	0.0	0.0	0.0	0.0	0.0	0.0	0.0	0.0	0.0	0.0	0.0	0.0	0.0	0.0	0.0	0.0	0.0	0.0	0.0	0.0
denovo770	0.000102756441544	0.0	6.73219334859e-05	0.000110310339756	0.000144263714069	9.185266832e-05	6.51805501238e-05	0.000115566855426	0.000137299771167	0.000153319364236	0.000148689409066	0.000160583606708	4.98293345292e-05	2.72279249598e-05	9.77198697068e-05	0.0	0.0	3.39512460107e-05	3.08765862846e-05	0.000186303003204	3.57232165184e-05	5.59753708368e-05	9.93574882427e-05	0.000108915851613	2.52073302916e-05	0.000175024065809	7.99456369669e-05	3.31586975264e-05	8.31324299609e-05	0.000127593334524	9.16786358219e-05	0.000116437026975	5.78938227291e-05	9.35045505548e-05	0.00015507722846	9.2980009298e-05	4.64694811682e-05	3.25722289176e-05	0.000133712184523	0.0	0.000203923487907	2.91002211617e-05	9.62000962001e-05	7.61556621735e-05	4.82928478292e-05	9.86225714192e-05	0.0	5.15689864116e-05	0.000109095867994
denovo1265	0.0	0.0	0.0	0.0	0.0	0.0	0.0	0.0	0.0	0.0	0.0	0.0	0.0	0.0	0.0	0.0	0.0	0.0	0.0	0.0	0.0	0.0	0.0	0.0	0.0	0.0	0.0	0.0	0.0	0.0	0.0	0.0	0.0	0.0	0.0	0.0	0.0	0.0	0.0	0.0	0.0	0.0	0.0	0.0	0.0	0.0	0.0	0.0	0.0
denovo741	7.70673311583e-05	6.01124102071e-05	3.3660966743e-05	0.000147080453008	0.0	6.12351122133e-05	3.25902750619e-05	7.70445702839e-05	0.0	0.00010221290949	8.4965376609e-05	0.0	4.98293345292e-05	2.72279249598e-05	3.25732899023e-05	3.06081846286e-05	0.000114920513312	0.000135804984043	0.000247012690277	0.000111781801923	5.35848247776e-05	2.79876854184e-05	6.62383254951e-05	4.35663406452e-05	2.52073302916e-05	0.000116682710539	0.0	0.0	0.000166264859922	0.0	3.0559545274e-05	0.0	1.92979409097e-05	3.11681835183e-05	0.0	0.0	0.0	0.0	3.34280461307e-05	3.87056819941e-05	8.15693951629e-05	8.7300663485e-05	9.62000962001e-05	7.61556621735e-05	1.60976159431e-05	9.86225714192e-05	0.0	2.57844932058e-05	0.0
denovo268	0.0	0.0	0.0	0.0	0.0	0.0	0.0	0.0	0.0	0.0	0.0	0.0	0.0	0.0	0.0	0.0	0.0	0.0	0.0	3.72606006409e-05	1.78616082592e-05	0.0	0.0	0.0	0.0	0.0	0.0	0.0	0.0	0.0	0.0	0.0	0.0	0.0	0.0	0.0	0.0	0.0	0.0	0.0	0.0	0.0	0.0	0.0	0.0	0.0	0.0	0.0	0.0
denovo1490	2.56891103861e-05	0.0	0.0	0.0	3.60659285173e-05	3.06175561067e-05	0.0	0.0	1.52555301297e-05	2.55532273726e-05	4.24826883045e-05	2.2940515244e-05	0.0	2.72279249598e-05	0.0	6.12163692571e-05	0.0	0.0	0.0	0.0	0.0	2.79876854184e-05	0.0	2.17831703226e-05	0.0	0.0	0.0	0.0	0.0	0.0	0.0	3.88123423249e-05	0.0	0.0	3.1015445692e-05	3.09933364327e-05	2.32347405841e-05	0.0	0.0	0.0	0.0	0.0	0.0	3.80778310867e-05	0.0	0.0	0.0	2.57844932058e-05	0.0
denovo1087	0.0	3.00562051035e-05	6.73219334859e-05	0.0	3.60659285173e-05	0.0	0.0	0.0	1.52555301297e-05	0.0	4.24826883045e-05	2.2940515244e-05	2.49146672646e-05	0.0	0.0	0.0	7.66136755411e-05	0.0	0.0	0.0	1.78616082592e-05	0.0	0.0	4.35663406452e-05	2.52073302916e-05	2.91706776348e-05	0.0	0.0	0.0	0.0	0.0	0.0	0.0	0.0	3.1015445692e-05	0.0	2.32347405841e-05	0.0	0.0	0.0	0.0	0.0	0.0	0.0	0.0	0.0	0.0	0.0	2.72739669985e-05
denovo434	2.56891103861e-05	0.0	0.0	0.0	3.60659285173e-05	0.0	0.0	3.8522285142e-05	0.0	0.0	0.0	0.0	2.49146672646e-05	0.0	0.0	0.0	0.0	0.0	3.08765862846e-05	0.0	0.0	2.79876854184e-05	0.0	2.17831703226e-05	0.0	2.91706776348e-05	0.0	0.0	0.0	0.0	0.0	0.0	0.0	0.0	0.0	0.0	0.0	0.0	3.34280461307e-05	0.0	0.0	0.0	0.0	0.0	1.60976159431e-05	3.28741904731e-05	0.0	0.0	0.0
denovo1499	0.0	0.0	0.0	0.0	0.0	0.0	0.0	0.0	0.0	0.0	0.0	0.0	0.0	0.0	0.0	3.06081846286e-05	0.0	0.0	0.0	0.0	0.0	0.0	0.0	0.0	0.0	2.91706776348e-05	0.0	0.0	0.0	0.0	0.0	0.0	0.0	0.0	0.0	0.0	0.0	0.0	0.0	0.0	0.0	0.0	0.0	0.0	0.0	3.28741904731e-05	0.0	0.0	0.0
denovo695	0.0	0.0	0.0	0.0	0.0	0.0	0.0	0.0	0.0	0.0	0.0	0.0	0.0	2.72279249598e-05	0.0	0.0	0.0	0.0	0.0	0.0	0.0	0.0	0.0	0.0	0.0	0.0	0.0	0.0	0.0	0.0	3.0559545274e-05	0.0	0.0	0.0	6.20308913839e-05	0.0	0.0	0.0	0.0	0.0	0.0	0.0	0.0	0.0	0.0	0.0	0.0	0.0	0.0
denovo2197	0.0	0.0	0.0	0.0	0.0	0.0	0.0	0.0	0.0	0.0	0.0	0.0	0.0	0.0	3.25732899023e-05	0.0	0.0	0.0	0.0	0.0	0.0	0.0	0.0	0.0	0.0	0.0	0.0	6.63173950527e-05	0.0	2.55186669048e-05	0.0	3.88123423249e-05	0.0	0.0	0.0	3.09933364327e-05	4.64694811682e-05	0.0	0.0	3.87056819941e-05	0.0	0.0	2.405002405e-05	7.61556621735e-05	1.60976159431e-05	0.0	0.0	2.57844932058e-05	8.18219009955e-05
denovo86	0.0	0.0	0.0	0.0	0.0	0.0	0.0	0.0	0.0	0.0	0.0	0.0	0.0	0.0	0.0	0.0	0.0	0.0	0.0	0.0	0.0	0.0	0.0	0.0	0.0	0.0	0.0	0.0	0.0	0.0	0.0	0.0	0.0	0.0	0.0	0.0	0.0	0.0	3.34280461307e-05	0.0	4.07846975815e-05	0.0	0.0	0.0	0.0	0.0	0.0	0.0	0.0
denovo1608	0.0	6.01124102071e-05	3.3660966743e-05	0.0	0.0	0.0	0.0	0.0	3.05110602593e-05	2.55532273726e-05	0.0	2.2940515244e-05	4.98293345292e-05	0.0	0.0	0.0	0.0	0.0	0.0	0.0	0.0	2.79876854184e-05	3.31191627476e-05	0.0	0.0	0.0	0.0	0.0	0.0	2.55186669048e-05	0.0	0.0	0.0	3.11681835183e-05	0.0	3.09933364327e-05	0.0	0.0	0.0	0.0	0.0	0.0	2.405002405e-05	0.0	0.0	0.0	0.0	0.0	0.0
denovo1194	0.0	0.0	0.0	0.0	0.0	0.0	0.0	0.0	0.0	0.0	0.0	0.0	0.0	0.0	0.0	0.0	0.0	0.0	0.0	0.0	0.0	0.0	0.0	0.0	0.0	0.0	0.0	0.0	0.0	0.0	0.0	0.0	0.0	0.0	3.1015445692e-05	0.0	0.0	0.0	0.0	0.0	0.0	0.0	0.0	0.0	0.0	0.0	0.0	0.0	0.0
denovo1392	2.56891103861e-05	9.01686153106e-05	0.000201965800458	7.35402265039e-05	7.21318570347e-05	0.0	0.0	0.000115566855426	7.62776506484e-05	0.00010221290949	8.4965376609e-05	4.58810304879e-05	7.47440017939e-05	0.000136139624799	6.51465798046e-05	0.0002142572924	3.83068377705e-05	0.000135804984043	6.17531725692e-05	7.45212012818e-05	8.9308041296e-05	5.59753708368e-05	0.00013247665099	4.35663406452e-05	0.000226865972625	0.000320877453983	0.000239836910901	0.000331586975264	0.000166264859922	0.000255186669048	0.000213916816918	0.000116437026975	0.000135085586368	9.35045505548e-05	0.000248123565536	6.19866728653e-05	9.29389623365e-05	0.000260577831341	0.000167140230654	0.000193528409971	8.15693951629e-05	0.000494703759749	0.00012025012025	7.61556621735e-05	0.000144878543488	9.86225714192e-05	0.000254090862893	0.000206275945646	2.72739669985e-05
denovo790	0.0	0.0	0.0	0.0	0.0	0.0	0.0	0.0	0.0	0.0	0.0	0.0	0.0	0.0	0.0	0.0	3.83068377705e-05	0.0	0.0	0.0	0.0	0.0	0.0	0.0	0.0	0.0	0.0	0.0	0.0	0.0	0.0	0.0	0.0	3.11681835183e-05	0.0	0.0	0.0	0.0	0.0	0.0	0.0	0.0	0.0	0.0	0.0	0.0	0.0	0.0	0.0
denovo1597	0.0	0.0	0.0	0.0	0.0	0.0	0.0	0.0	0.0	0.0	0.0	0.0	0.0	0.0	0.0	0.0	0.0	0.0	0.0	0.0	0.0	0.0	0.0	0.0	2.52073302916e-05	0.0	0.0	0.0	0.0	0.0	0.0	0.0	0.0	0.0	0.0	0.0	0.0	0.0	0.0	0.0	0.0	0.0	0.0	0.0	0.0	0.0	0.0	0.0	0.0
denovo2240	0.0	0.0	0.0	0.0	0.0	0.0	0.0	0.0	0.0	0.0	0.0	0.0	0.0	0.0	0.0	0.0	0.0	0.0	0.0	0.0	0.0	0.0	0.0	0.0	2.52073302916e-05	0.0	0.0	0.0	0.0	2.55186669048e-05	0.0	0.0	1.92979409097e-05	0.0	0.0	0.0	0.0	0.0	0.0	0.0	0.0	0.0	0.0	0.0	0.0	3.28741904731e-05	0.0	0.0	2.72739669985e-05
denovo1783	0.0	3.00562051035e-05	3.3660966743e-05	0.0	0.0	0.0	3.25902750619e-05	3.8522285142e-05	4.5766590389e-05	0.0	0.0	4.58810304879e-05	0.0	2.72279249598e-05	3.25732899023e-05	0.0	3.83068377705e-05	0.0	0.0	0.0	1.78616082592e-05	0.0	6.62383254951e-05	0.0	0.0	0.0	0.0	0.0	0.0	5.10373338097e-05	6.11190905479e-05	0.0	0.0	3.11681835183e-05	6.20308913839e-05	3.09933364327e-05	0.0	0.0	3.34280461307e-05	7.74113639882e-05	4.07846975815e-05	0.0	0.0	0.0	0.0	6.57483809461e-05	2.54090862893e-05	0.0	2.72739669985e-05
denovo1176	0.00205512883089	0.00192359712663	0.00171670930389	0.00176496543609	0.00209182385401	0.00177581825419	0.00215095815409	0.00173350283139	0.00183066361556	0.00273419532887	0.00250647860997	0.00245463513111	0.00149488003588	0.00163367549759	0.0013680781759	0.00238743840103	0.00180042137522	0.00264819718884	0.00206873128107	0.00190029063268	0.0017504376094	0.00240694094598	0.00284824799629	0.00241793190581	0.00249552569887	0.00315043318456	0.00243834192749	0.00212215664169	0.00290963504863	0.00278153469263	0.00220028725973	0.00256161459344	0.00252803025917	0.00299214561775	0.00334966813473	0.00353324035332	0.00241641302075	0.00250806162666	0.00264081564433	0.00274810342158	0.00334434520168	0.00314282388546	0.00281385281385	0.00209428070977	0.00228586146392	0.00295867714258	0.00404004471999	0.00373875151484	0.00646393017864
denovo1332	0.0	0.0	0.0	3.67701132519e-05	0.0	0.0	0.0	0.0	0.0	0.0	0.0	0.0	0.0	0.0	0.0	0.0	0.0	0.0	0.0	0.0	0.0	0.0	0.0	0.0	0.0	0.0	0.0	0.0	0.0	0.0	0.0	0.0	0.0	0.0	0.0	3.09933364327e-05	0.0	3.25722289176e-05	0.0	0.0	0.0	0.0	0.0	0.0	0.0	0.0	0.0	0.0	2.72739669985e-05
denovo152	0.0	3.00562051035e-05	0.0	0.0	0.0	0.0	0.0	0.0	1.52555301297e-05	0.0	2.12413441523e-05	2.2940515244e-05	2.49146672646e-05	0.0	0.0	0.0	0.0	3.39512460107e-05	0.0	3.72606006409e-05	0.0	0.0	6.62383254951e-05	2.17831703226e-05	0.0	0.0	7.99456369669e-05	3.31586975264e-05	4.15662149805e-05	7.65560007145e-05	0.0	0.0	3.85958818194e-05	0.0	0.0	3.09933364327e-05	4.64694811682e-05	0.0	3.34280461307e-05	0.0	0.0	2.91002211617e-05	0.0	3.80778310867e-05	3.21952318862e-05	3.28741904731e-05	2.54090862893e-05	5.15689864116e-05	0.0
denovo1833	0.0123821512061	0.0118421448108	0.0125555405951	0.014156493602	0.0130558661233	0.0131043140137	0.0116999087472	0.00974613814091	0.0105720823799	0.0147953186487	0.012829771868	0.0139019522378	0.0109375389292	0.0102921556348	0.0114657980456	0.016895717915	0.0159739513503	0.0152101582128	0.0111464476487	0.0109918771891	0.0107705497803	0.0176042541282	0.0160627939326	0.0165116431045	0.00428524614958	0.00455062571104	0.00375744493744	0.00411167849327	0.00344999584338	0.00408298670477	0.00507288451548	0.00318261207064	0.00478588934561	0.00576611395088	0.00465231685379	0.00467999380133	0.00471665233858	0.00469040096414	0.00391108139729	0.00634773184704	0.00538358008075	0.00421953206844	0.0034151034151	0.00338892696672	0.00341269457993	0.00351753838062	0.00353186299421	0.00433179485857	0.00349106777581
denovo586	2.56891103861e-05	0.0	3.3660966743e-05	0.0	0.0	0.0	0.0	0.0	0.0	0.0	0.0	0.0	0.0	0.0	0.0	0.0	0.0	0.0	0.0	0.0	0.0	0.0	0.0	0.0	0.0	0.0	0.0	0.0	0.0	0.0	0.0	0.0	0.0	0.0	0.0	0.0	0.0	0.0	0.0	0.0	0.0	0.0	0.0	0.0	0.0	0.0	0.0	0.0	0.0
denovo759	7.70673311583e-05	0.000150281025518	0.000100982900229	3.67701132519e-05	3.60659285173e-05	3.06175561067e-05	9.77708251858e-05	0.000154089140568	7.62776506484e-05	5.11064547452e-05	0.0	6.88215457319e-05	0.000174402670852	2.72279249598e-05	0.0	0.000153040923143	0.000191534188853	3.39512460107e-05	6.17531725692e-05	7.45212012818e-05	1.78616082592e-05	5.59753708368e-05	0.0	6.53495109678e-05	7.56219908749e-05	0.000116682710539	3.99728184834e-05	9.94760925791e-05	0.000124698644941	7.65560007145e-05	0.000122238181096	0.000155249369299	9.64897045485e-05	9.35045505548e-05	9.30463370759e-05	0.0	9.29389623365e-05	9.77166867529e-05	3.34280461307e-05	0.000154822727976	8.15693951629e-05	0.000116400884647	4.81000481e-05	0.00022846698652	8.04880797154e-05	3.28741904731e-05	0.0	2.57844932058e-05	2.72739669985e-05
denovo575	2.56891103861e-05	6.01124102071e-05	3.3660966743e-05	0.000110310339756	0.0	3.06175561067e-05	0.0	0.0	3.05110602593e-05	2.55532273726e-05	6.37240324568e-05	2.2940515244e-05	2.49146672646e-05	0.0	0.0	0.0	3.83068377705e-05	0.0	0.0	0.0	3.57232165184e-05	0.0	0.0	2.17831703226e-05	2.52073302916e-05	2.91706776348e-05	0.0	0.0	0.0	0.0	0.0	0.0	0.0	3.11681835183e-05	3.1015445692e-05	0.0	4.64694811682e-05	6.51444578352e-05	6.68560922614e-05	3.87056819941e-05	0.0	0.0	0.0	3.80778310867e-05	0.0	0.0	5.08181725785e-05	0.0	2.72739669985e-05
denovo2093	0.0	0.0	0.0	0.0	0.0	0.0	0.0	0.0	0.0	0.0	0.0	0.0	0.0	0.0	0.0	0.0	0.0	0.0	0.0	0.0	0.0	0.0	0.0	0.0	0.0	0.0	0.0	0.0	0.0	0.0	0.0	0.0	0.0	0.0	0.0	0.0	0.0	0.0	0.0	0.0	0.0	0.0	0.0	0.0	0.0	0.0	0.0	0.0	0.0
denovo1857	0.0	0.0	0.0	0.0	0.0	0.0	0.0	0.0	0.0	0.0	0.0	0.0	0.0	0.0	0.0	0.0	0.0	0.0	0.0	0.0	0.0	0.0	0.0	0.0	0.0	0.0	0.0	0.0	0.0	0.0	0.0	0.0	0.0	0.0	0.0	0.0	0.0	0.0	0.0	0.0	0.0	0.0	0.0	0.0	0.0	0.0	0.0	0.0	0.0
denovo683	0.0	0.0	0.0	3.67701132519e-05	0.0	0.0	0.0	0.0	0.0	0.0	0.0	0.0	0.0	0.0	0.0	0.0	0.0	0.0	3.08765862846e-05	0.0	0.0	0.0	0.0	0.0	0.0	0.0	0.0	0.0	0.0	0.0	0.0	0.0	0.0	0.0	0.0	0.0	0.0	0.0	0.0	0.0	0.0	0.0	0.0	0.0	0.0	0.0	0.0	0.0	0.0
denovo1220	0.0	0.0	3.3660966743e-05	0.0	0.0	0.0	0.0	0.0	0.0	0.0	0.0	0.0	0.0	0.0	0.0	0.0	0.0	0.0	0.0	0.0	0.0	0.0	0.0	0.0	0.0	0.0	0.0	0.0	0.0	0.0	0.0	0.0	0.0	0.0	0.0	0.0	0.0	3.25722289176e-05	0.0	0.0	4.07846975815e-05	0.0	0.0	3.80778310867e-05	0.0	0.0	0.0	0.0	0.0
denovo1291	0.0	0.0	0.0	0.0	0.0	0.0	0.0	0.0	0.0	0.0	0.0	0.0	0.0	0.0	0.0	0.0	0.0	0.0	0.0	0.0	0.0	0.0	0.0	0.0	0.0	0.0	0.0	0.0	0.0	0.0	0.0	0.0	0.0	0.0	0.0	0.0	0.0	0.0	0.0	0.0	0.0	0.0	0.0	0.0	0.0	0.0	0.0	0.0	0.0
denovo426	0.000513782207722	0.000390730666346	0.000437592567659	0.000294160906016	0.000360659285173	0.000336793117173	9.77708251858e-05	0.000269655995994	0.000335621662853	0.00048551132008	0.00046730957135	0.000389988759148	0.000274061339911	0.000163367549759	0.000228013029316	0.0002142572924	0.000191534188853	0.000509268690161	0.000247012690277	0.000186303003204	0.000160754474333	0.000335852225021	0.000298072464728	0.000370313895484	0.000579768596708	0.000670925585601	0.000359755366351	0.000397904370316	0.000581927009726	0.000408298670477	0.000213916816918	0.000194061711624	0.000443852640923	0.000405186385737	0.000403200793995	0.000495893382923	0.000348521108762	0.000423438975929	0.000401136553568	0.000735407957888	0.000367062278233	0.000960307298335	0.000601250601251	0.000456933973041	0.000482928478292	0.000624609618988	0.000635227157231	0.000567258850527	0.00090004091095
denovo217	0.0	0.0	0.0	0.0	0.0	0.0	0.0	0.0	0.0	0.0	0.0	0.0	0.0	0.0	0.0	0.0	0.0	0.0	0.0	0.0	0.0	0.0	0.0	0.0	2.52073302916e-05	2.91706776348e-05	0.0	6.63173950527e-05	0.000166264859922	5.10373338097e-05	3.0559545274e-05	0.0	1.92979409097e-05	6.23363670365e-05	6.20308913839e-05	3.09933364327e-05	0.0	3.25722289176e-05	0.0	3.87056819941e-05	0.0	0.0	0.0	0.0	1.60976159431e-05	0.0	0.0	2.57844932058e-05	2.72739669985e-05
denovo1489	7.70673311583e-05	3.00562051035e-05	0.000235626767201	0.000110310339756	0.0	9.185266832e-05	9.77708251858e-05	0.000154089140568	4.5766590389e-05	7.66596821179e-05	2.12413441523e-05	0.0	4.98293345292e-05	0.000190595474719	0.000162866449511	0.000153040923143	3.83068377705e-05	3.39512460107e-05	6.17531725692e-05	0.0	8.9308041296e-05	8.39630562552e-05	3.31191627476e-05	4.35663406452e-05	0.0	2.91706776348e-05	0.0	3.31586975264e-05	0.000124698644941	0.000127593334524	6.11190905479e-05	7.76246846497e-05	3.85958818194e-05	9.35045505548e-05	9.30463370759e-05	9.2980009298e-05	0.000116173702921	6.51444578352e-05	3.34280461307e-05	3.87056819941e-05	0.0	2.91002211617e-05	2.405002405e-05	3.80778310867e-05	6.43904637723e-05	0.0	7.62272588678e-05	0.0	2.72739669985e-05
denovo760	0.0	0.0	0.0	0.0	0.0	0.0	0.0	0.0	0.0	0.0	0.0	0.0	0.0	0.0	0.0	0.0	0.0	0.0	0.0	0.0	0.0	0.0	0.0	0.0	0.0	0.0	0.0	0.0	0.0	0.0	0.0	0.0	0.0	0.0	0.0	0.0	0.0	0.0	0.0	0.0	0.0	0.0	0.0	0.0	0.0	0.0	0.0	0.0	0.0
denovo1531	0.0	0.0	0.0	0.0	0.0	0.0	0.0	0.0	0.0	0.0	0.0	0.0	0.0	0.0	0.0	0.0	0.0	0.0	0.0	0.0	0.0	0.0	0.0	0.0	0.0	0.0	0.0	0.0	0.0	0.0	0.0	0.0	0.0	0.0	0.0	0.0	0.0	0.0	0.0	0.0	0.0	0.0	0.0	0.0	0.0	0.0	0.0	0.0	0.0
denovo545	0.0	0.0	0.0	0.0	0.0	0.0	0.0	0.0	0.0	0.0	0.0	0.0	0.0	0.0	0.0	0.0	0.0	0.0	0.0	0.0	0.0	0.0	0.0	0.0	0.0	0.0	0.0	0.0	0.0	0.0	0.0	0.0	0.0	0.0	0.0	0.0	0.0	0.0	0.0	0.0	0.0	0.0	0.0	0.0	0.0	0.0	0.0	0.0	0.0
denovo1343	0.0	0.0	0.0	0.0	0.0	0.0	0.0	0.0	0.0	0.0	0.0	0.0	0.0	0.0	0.0	0.0	0.0	0.0	0.0	0.0	0.0	0.0	0.0	0.0	0.0	0.0	0.0	0.0	0.0	0.0	0.0	0.0	0.0	0.0	0.0	0.0	0.0	0.0	0.0	0.0	0.0	0.0	0.0	0.0	0.0	0.0	0.0	0.0	0.0
denovo1262	0.0	0.0	0.0	7.35402265039e-05	0.0	0.0	0.0	0.0	1.52555301297e-05	2.55532273726e-05	0.0	0.0	0.0	0.0	0.0	0.0	0.0	3.39512460107e-05	0.0	0.0	0.0	0.0	0.0	0.0	0.0	0.0	3.99728184834e-05	0.0	4.15662149805e-05	2.55186669048e-05	0.0	0.0	1.92979409097e-05	0.0	3.1015445692e-05	3.09933364327e-05	0.0	0.0	0.0	3.87056819941e-05	0.0	0.0	0.0	3.80778310867e-05	0.0	6.57483809461e-05	2.54090862893e-05	2.57844932058e-05	2.72739669985e-05
denovo439	0.0	3.00562051035e-05	0.0	0.0	3.60659285173e-05	0.0	0.0	0.0	0.0	0.0	0.0	0.0	0.0	0.0	3.25732899023e-05	0.0	0.0	0.0	3.08765862846e-05	0.0	0.0	0.0	0.0	0.0	0.0	0.0	0.0	0.0	0.0	2.55186669048e-05	0.0	0.0	0.0	0.0	3.1015445692e-05	0.0	0.0	0.0	0.0	0.0	0.0	0.0	0.0	0.0	0.0	0.0	0.0	0.0	0.0
denovo1690	0.000411025766178	0.00042078687145	0.000471253534402	0.000367701132519	0.000216395571104	0.000398028229387	0.000325902750619	0.00038522285142	0.000274599542334	0.000383298410589	0.000424826883045	0.000435869789635	0.000373720008969	0.000272279249598	0.000293159609121	0.000397906400171	0.000574602566558	0.000237658722075	0.000463148794269	0.000260824204486	0.000303647340407	0.000307864539603	0.000728621580446	0.000239614873549	0.000201658642333	0.000116682710539	0.000239836910901	0.000397904370316	0.000124698644941	0.000357261336668	0.000183357271644	0.000155249369299	0.000289469113646	0.000342850018701	0.000403200793995	0.000557880055788	0.000209112665257	0.000228005602423	0.000267424369046	0.000464468183929	0.000244708185489	0.000407403096264	0.00016835016835	0.00022846698652	0.000273659471032	0.000295867714258	0.000304909035471	0.000283629425264	0.000136369834992
denovo101	0.000154134662317	9.01686153106e-05	0.0	7.35402265039e-05	3.60659285173e-05	0.0	3.25902750619e-05	7.70445702839e-05	4.5766590389e-05	2.55532273726e-05	0.0	4.58810304879e-05	9.96586690585e-05	2.72279249598e-05	6.51465798046e-05	9.18245538857e-05	3.83068377705e-05	0.0	0.000185259517708	0.0	0.0	0.00016792611251	6.62383254951e-05	6.53495109678e-05	2.52073302916e-05	0.000145853388174	7.99456369669e-05	0.0	8.31324299609e-05	0.000229668002144	3.0559545274e-05	0.000194061711624	1.92979409097e-05	6.23363670365e-05	3.1015445692e-05	6.19866728653e-05	0.000139408443505	6.51444578352e-05	6.68560922614e-05	0.0	8.15693951629e-05	8.7300663485e-05	4.81000481e-05	0.0	0.0	6.57483809461e-05	5.08181725785e-05	7.73534796174e-05	5.4547933997e-05
denovo1856	0.0	0.0	0.0	0.0	0.0	0.0	0.0	0.0	0.0	0.0	0.0	0.0	0.0	0.0	0.0	0.0	0.0	0.0	0.0	0.0	0.0	0.0	0.0	0.0	0.0	0.0	0.0	0.0	0.0	0.0	0.0	0.0	0.0	0.0	0.0	0.0	0.0	0.0	0.0	0.0	0.0	0.0	0.0	0.0	0.0	0.0	0.0	0.0	0.0
denovo1864	0.0	0.0	0.0	0.0	0.0	0.0	0.0	0.0	0.0	0.0	0.0	0.0	0.0	0.0	0.0	0.0	0.0	0.0	0.0	0.0	0.0	0.0	0.0	0.0	0.0	0.0	0.0	0.0	0.0	0.0	0.0	0.0	0.0	0.0	0.0	0.0	0.0	0.0	0.0	0.0	0.0	0.0	0.0	0.0	0.0	0.0	0.0	0.0	0.0
denovo1772	0.0	0.0	0.0	0.0	0.0	0.0	0.0	0.0	0.0	0.0	0.0	0.0	0.0	0.0	0.0	0.0	0.0	0.0	0.0	0.0	0.0	2.79876854184e-05	0.0	0.0	2.52073302916e-05	2.91706776348e-05	0.00011991845545	3.31586975264e-05	4.15662149805e-05	2.55186669048e-05	0.0	3.88123423249e-05	0.0	3.11681835183e-05	0.0	0.0	0.0	3.25722289176e-05	0.0	0.0	0.0	0.0	2.405002405e-05	0.0	3.21952318862e-05	3.28741904731e-05	2.54090862893e-05	0.0	2.72739669985e-05
denovo1399	0.000205512883089	0.000120224820414	0.000370270634173	0.000330931019268	0.000324593356656	0.00018370533664	0.000293312475557	0.000269655995994	0.000244088482075	0.000383298410589	0.000488550915502	0.000298226698172	9.96586690585e-05	0.000353963024478	0.000488599348534	0.0002142572924	0.000497988891017	0.000203707476064	0.000247012690277	0.000484387808331	0.000142892866074	0.000335852225021	0.000662383254951	0.000348530725162	0.000478939275541	0.000670925585601	0.000679537914218	0.000630015253001	0.000249397289883	0.000765560007145	0.000825107722397	0.000698622161847	0.000617534109111	0.00090387732203	0.000620308913839	0.000650860065086	0.00067380747694	0.000586300120517	0.000668560922614	0.000619290911906	0.000530201068559	0.000611104644395	0.000505050505051	0.000647323128475	0.000499026094235	0.000788980571353	0.00035572720805	0.000464120877704	0.000190917768989
denovo707	0.0	0.0	3.3660966743e-05	0.0	3.60659285173e-05	0.0	0.0	0.0	0.0	0.0	0.0	0.0	0.0	0.0	0.0	0.0	0.0	0.0	0.0	0.0	0.0	0.0	0.0	0.0	0.0	0.0	0.0	0.0	0.0	0.0	0.0	0.0	0.0	0.0	0.0	0.0	0.0	0.0	0.0	0.0	0.0	0.0	0.0	0.0	0.0	0.0	0.0	0.0	0.0
denovo442	0.0	0.0	0.0	0.0	0.0	0.0	0.0	0.0	0.0	0.0	0.0	0.0	0.0	0.0	0.0	0.0	0.0	0.0	0.0	0.0	0.0	0.0	0.0	0.0	0.0	0.0	0.0	0.0	0.0	0.0	0.0	0.0	0.0	0.0	0.0	0.0	0.0	0.0	0.0	0.0	0.0	0.0	0.0	0.0	0.0	0.0	0.0	0.0	0.0
denovo1009	0.219051044262	0.207928826906	0.198027467349	0.196205324312	0.199877375843	0.167631119684	0.224286272976	0.224238221811	0.219115179252	0.192390248888	0.204256765368	0.189832763644	0.224256920049	0.211914939962	0.217524429967	0.181139236632	0.19004022218	0.167141984111	0.241640164263	0.226693494299	0.21598256707	0.192191435768	0.17960521958	0.180517132463	0.205061631923	0.212945946734	0.214454171164	0.206412892102	0.19128772134	0.188327761758	0.254958286221	0.234077236561	0.212335243829	0.208234634086	0.202065628683	0.18809855881	0.212226120495	0.185694277059	0.207354170149	0.175607679207	0.174395366858	0.134413921546	0.192063492063	0.183915924149	0.195247983774	0.181038166935	0.154995426364	0.144728360364	0.152734215192
denovo1344	0.0	0.0	0.0	0.0	0.0	0.0	0.0	0.0	1.52555301297e-05	0.0	0.0	0.0	0.0	0.0	0.0	0.0	0.0	0.0	0.0	0.0	0.0	0.0	0.0	0.0	0.0	0.0	0.0	0.0	0.0	0.0	0.0	0.0	0.0	0.0	0.0	0.0	0.0	0.0	0.0	0.0	0.0	0.0	0.0	0.0	1.60976159431e-05	0.0	0.0	0.0	0.0
denovo262	0.0	0.0	0.0	0.0	0.0	0.0	0.0	0.0	0.0	0.0	0.0	0.0	0.0	0.0	0.0	0.0	0.0	0.0	0.0	0.0	0.0	0.0	0.0	0.0	0.0	0.0	0.0	0.0	0.0	0.0	0.0	0.0	0.0	0.0	0.0	0.0	0.0	0.0	0.0	0.0	0.0	0.0	0.0	0.0	0.0	0.0	0.0	0.0	0.0
denovo595	0.0	0.0	0.0	0.0	0.0	0.0	0.0	0.0	0.0	0.0	0.0	0.0	0.0	0.0	0.0	0.0	0.0	0.0	0.0	0.0	0.0	0.0	0.0	0.0	0.0	0.0	0.0	0.0	0.0	0.0	0.0	0.0	0.0	0.0	0.0	0.0	0.0	0.0	0.0	0.0	0.0	0.0	0.0	0.0	0.0	0.0	0.0	0.0	2.72739669985e-05
denovo343	2.56891103861e-05	0.0	0.0	0.0	0.0	0.0	0.0	0.0	0.0	0.0	0.0	0.0	0.0	0.0	0.0	0.0	3.83068377705e-05	0.0	0.0	0.0	0.0	0.0	3.31191627476e-05	2.17831703226e-05	0.0	0.0	0.0	0.0	0.0	0.0	0.0	0.0	0.0	0.0	0.0	0.0	0.0	0.0	0.0	0.0	0.0	2.91002211617e-05	0.0	0.0	0.0	0.0	0.0	0.0	0.0
denovo61	0.0	0.0	0.0	0.0	0.0	3.06175561067e-05	6.51805501238e-05	0.0	0.0	0.0	0.0	0.0	0.0	0.0	6.51465798046e-05	0.0	0.0	0.0	0.0	3.72606006409e-05	0.0	0.0	0.0	0.0	0.0	2.91706776348e-05	0.0	0.0	0.0	0.0	0.0	0.0	1.92979409097e-05	0.0	0.0	0.0	0.0	0.0	3.34280461307e-05	3.87056819941e-05	0.0	0.0	0.0	0.0	0.0	0.0	0.0	0.0	0.0
denovo173	0.0	0.0	0.0	0.0	0.0	0.0	0.0	0.0	0.0	0.0	0.0	0.0	0.0	0.0	0.0	0.0	0.0	0.0	0.0	0.0	0.0	0.0	0.0	0.0	0.0	0.0	0.0	0.0	0.0	0.0	0.0	0.0	0.0	0.0	0.0	0.0	0.0	0.0	0.0	0.0	0.0	0.0	0.0	0.0	0.0	0.0	0.0	0.0	0.0
denovo601	0.0	0.0	0.0	0.0	0.0	0.0	0.0	0.0	0.0	0.0	0.0	0.0	0.0	0.0	0.0	0.0	0.0	0.0	0.0	0.0	0.0	0.0	0.0	0.0	0.0	0.0	0.0	0.0	0.0	0.0	0.0	0.0	0.0	0.0	0.0	0.0	0.0	0.0	0.0	0.0	0.0	0.0	2.405002405e-05	0.0	0.0	0.0	0.0	0.0	0.0
denovo1532	0.0	0.0	0.0	0.0	3.60659285173e-05	0.0	0.0	7.70445702839e-05	0.0	0.0	0.0	2.2940515244e-05	0.0	0.0	0.0	0.0	0.0	0.0	0.0	0.0	0.0	0.0	0.0	0.0	0.0	0.0	0.0	0.0	0.0	0.0	0.0	0.0	0.0	0.0	3.1015445692e-05	0.0	2.32347405841e-05	0.0	0.0	0.0	0.0	0.0	0.0	0.0	0.0	0.0	0.0	0.0	0.0
denovo1667	0.0	0.0	0.0	0.0	0.0	0.0	0.0	0.0	0.0	0.0	0.0	0.0	0.0	0.0	0.0	0.0	0.0	0.0	0.0	0.0	0.0	0.0	0.0	0.0	0.0	0.0	0.0	0.0	0.0	0.0	0.0	0.0	0.0	0.0	0.0	0.0	2.32347405841e-05	0.0	0.0	0.0	0.0	0.0	0.0	0.0	0.0	0.0	0.0	0.0	0.0
denovo1451	0.0	0.0	0.0	0.0	0.0	0.0	0.0	0.0	0.0	0.0	0.0	0.0	0.0	0.0	0.0	0.0	0.0	0.0	0.0	0.0	0.0	0.0	0.0	0.0	0.0	0.0	0.0	0.0	0.0	0.0	0.0	0.0	0.0	3.11681835183e-05	0.0	0.0	0.0	0.0	0.0	0.0	0.0	0.0	0.0	0.0	0.0	0.0	0.0	0.0	0.0
denovo1680	0.0	0.0	0.0	0.0	0.0	0.0	0.0	0.0	0.0	0.0	0.0	0.0	0.0	0.0	0.0	0.0	0.0	0.0	0.0	0.0	0.0	0.0	0.0	0.0	0.0	0.0	0.0	0.0	0.0	0.0	0.0	0.0	0.0	0.0	0.0	0.0	0.0	0.0	0.0	0.0	0.0	0.0	0.0	0.0	0.0	0.0	0.0	0.0	0.0
denovo1444	0.0	0.0	0.0	0.0	0.0	0.0	0.0	0.0	0.0	0.0	0.0	0.0	0.0	2.72279249598e-05	0.0	0.0	0.0	0.0	0.0	0.0	0.0	0.0	0.0	0.0	0.0	0.0	0.0	0.0	0.0	0.0	0.0	0.0	0.0	0.0	0.0	0.0	0.0	0.0	0.0	0.0	0.0	0.0	0.0	0.0	0.0	0.0	0.0	0.0	0.0
denovo758	0.000642227759653	0.000691292717382	0.000875185135317	0.00113987351081	0.000793450427381	0.000887909127093	0.000554034676053	0.000886012558265	0.000762776506484	0.000638830684315	0.000552274947959	0.000596453396343	0.000797269352468	0.000871293598715	0.000879478827362	0.000489730954057	0.000536295728788	0.000441366198139	0.000586655139408	0.000894254415381	0.000607294680813	0.000475790652113	0.000430549115718	0.000522796087743	0.000756219908749	0.000554242875062	0.000679537914218	0.00116055441342	0.00116385401945	0.000918672008574	0.000458393179109	0.000388123423249	0.000482448522743	0.000498690936292	0.000403200793995	0.000557880055788	0.000557633774019	0.000358294518094	0.000434564599699	0.000309645455953	0.000407846975815	0.00017460132697	0.000505050505051	0.000533089635214	0.000595611789894	0.000591735428515	0.00035572720805	0.000335198411675	0.00150006818492
denovo1276	0.0	0.0	3.3660966743e-05	0.0	0.0	0.0	0.0	0.0	0.0	0.0	0.0	0.0	0.0	0.0	0.0	0.0	0.0	0.0	0.0	0.0	0.0	0.0	0.0	0.0	0.0	0.0	0.0	0.0	0.0	0.0	0.0	0.0	0.0	0.0	0.0	0.0	0.0	0.0	0.0	0.0	0.0	0.0	0.0	0.0	0.0	0.0	0.0	0.0	0.0
denovo1408	0.000179823772703	0.000210393435725	0.000269287733944	3.67701132519e-05	3.60659285173e-05	6.12351122133e-05	0.000293312475557	0.000115566855426	6.10221205187e-05	2.55532273726e-05	4.24826883045e-05	2.2940515244e-05	0.000174402670852	0.000299507174558	0.000130293159609	6.12163692571e-05	0.000114920513312	0.000135804984043	0.000154382931423	7.45212012818e-05	7.14464330368e-05	8.39630562552e-05	6.62383254951e-05	0.0	0.00045373194525	0.000291706776348	0.000159891273934	0.000165793487632	0.000166264859922	0.000255186669048	0.000336154998014	0.000116437026975	0.000250873231826	0.000124672734073	0.000248123565536	6.19866728653e-05	0.000209112665257	0.000162861144588	0.000167140230654	7.74113639882e-05	0.000122354092744	5.82004423234e-05	0.0004329004329	0.00011423349326	0.000273659471032	0.000164370952365	0.000152454517736	0.000257844932058	5.4547933997e-05
denovo1803	0.0	0.0	0.0	0.0	0.0	0.0	0.0	0.0	0.0	0.0	0.0	0.0	0.0	0.0	0.0	0.0	0.0	0.0	0.0	0.0	0.0	0.0	0.0	0.0	0.0	0.0	0.0	0.0	0.0	0.0	0.0	0.0	0.0	0.0	0.0	0.0	0.0	0.0	0.0	0.0	0.0	0.0	0.0	0.0	0.0	0.0	0.0	0.0	0.0
denovo1420	0.0	0.0	0.0	0.0	0.0	0.0	0.0	0.0	0.0	0.0	0.0	0.0	0.0	0.0	0.0	0.0	0.0	0.0	0.0	0.0	0.0	0.0	0.0	0.0	0.0	0.0	0.0	0.0	0.0	0.0	0.0	0.0	0.0	0.0	0.0	0.0	0.0	0.0	0.0	0.0	0.0	0.0	0.0	0.0	0.0	0.0	0.0	0.0	0.0
denovo1982	0.0	0.0	0.0	0.0	0.0	3.06175561067e-05	0.0	3.8522285142e-05	0.0	0.0	0.0	2.2940515244e-05	0.0	0.0	0.0	3.06081846286e-05	3.83068377705e-05	0.0	0.0	0.0	1.78616082592e-05	0.0	0.0	2.17831703226e-05	0.0	0.0	0.0	0.0	0.0	2.55186669048e-05	3.0559545274e-05	0.0	0.0	0.0	0.0	0.0	2.32347405841e-05	0.0	0.0	0.0	0.0	0.0	4.81000481e-05	0.0	0.0	0.0	0.0	0.0	2.72739669985e-05
denovo956	2.56891103861e-05	0.0	0.0	3.67701132519e-05	0.0	0.0	0.0	0.0	0.0	0.0	0.0	2.2940515244e-05	0.0	0.0	0.0	0.0	0.0	0.0	0.0	0.0	0.0	0.0	0.0	0.0	0.0	0.0	0.0	0.0	0.0	0.0	0.0	0.0	1.92979409097e-05	0.0	0.0	0.0	0.0	0.0	0.0	0.0	0.0	0.0	0.0	0.0	0.0	0.0	0.0	0.0	0.0
denovo1160	2.56891103861e-05	0.0	0.0	3.67701132519e-05	7.21318570347e-05	3.06175561067e-05	3.25902750619e-05	3.8522285142e-05	3.05110602593e-05	0.0	2.12413441523e-05	2.2940515244e-05	0.0	0.0	0.0	0.0	0.0	0.0	0.0	0.0	0.0	0.0	0.0	0.0	0.0	2.91706776348e-05	0.0	0.0	0.0	0.0	0.0	0.0	0.0	3.11681835183e-05	0.0	0.0	2.32347405841e-05	0.0	0.0	0.0	0.0	0.0	0.0	0.0	0.0	0.0	0.0	0.0	0.0
denovo1088	0.0	0.0	0.0	0.0	0.0	0.0	0.0	0.0	0.0	0.0	0.0	0.0	0.0	0.0	0.0	0.0	0.0	0.0	0.0	0.0	0.0	0.0	0.0	0.0	0.0	0.0	3.99728184834e-05	0.0	0.0	0.0	0.0	0.0	0.0	0.0	0.0	0.0	0.0	0.0	0.0	0.0	0.0	0.0	0.0	0.0	0.0	3.28741904731e-05	0.0	0.0	0.0
denovo1100	0.0	0.0	0.0	0.0	0.0	0.0	0.0	0.0	0.0	0.0	0.0	0.0	0.0	0.0	0.0	0.0	0.0	0.0	0.0	0.0	0.0	0.0	0.0	0.0	0.0	0.0	0.0	0.0	0.0	0.0	0.0	0.0	0.0	0.0	0.0	0.0	0.0	0.0	0.0	0.0	0.0	0.0	0.0	0.0	0.0	0.0	0.0	0.0	0.0
denovo1504	0.00138721196085	0.00120224820414	0.00138009963646	0.00143403441683	0.00155083492625	0.00122470224427	0.0013687915526	0.00123271312454	0.00108314263921	0.00135432105075	0.00163558349972	0.00169759812805	0.00154470937041	0.00138862417295	0.0014006514658	0.00177527470846	0.00160888718636	0.00183336728458	0.00157470590052	0.00115507861987	0.0013574822277	0.00123145815841	0.00172219646287	0.0016337377742	0.000378109954375	0.000262536098714	0.000519646640285	0.000232110882685	0.000166264859922	0.000178630668334	0.000244476362192	0.000116437026975	0.000385958818194	0.000249345468146	0.000186092674152	0.000309933364327	0.000255582146425	0.000228005602423	0.000300852415176	0.000270939773959	0.000203923487907	0.000436503317425	0.00045695045695	0.000266544817607	0.000338049934805	0.000197245142838	0.000406545380628	0.000232060438852	0.000245465702986
denovo208	0.0	0.0	0.0	0.0	0.0	0.0	0.0	0.0	1.52555301297e-05	0.0	0.0	0.0	0.0	0.0	0.0	0.0	0.0	0.0	0.0	0.0	0.0	0.0	0.0	0.0	0.0	0.0	0.0	0.0	0.0	0.0	0.0	0.0	0.0	0.0	0.0	0.0	0.0	0.0	0.0	0.0	0.0	0.0	0.0	0.0	0.0	3.28741904731e-05	0.0	0.0	0.0
denovo664	0.0	0.0	0.0	0.0	0.0	0.0	0.0	0.0	0.0	0.0	0.0	0.0	0.0	0.0	0.0	0.0	0.0	0.0	0.0	0.0	0.0	0.0	0.0	0.0	0.0	0.0	0.0	0.0	0.0	0.0	0.0	0.0	0.0	0.0	0.0	0.0	0.0	0.0	0.0	0.0	0.0	0.0	0.0	0.0	0.0	0.0	0.0	0.0	0.0
denovo1668	0.0	0.0	0.0	0.0	3.60659285173e-05	0.0	0.0	0.0	0.0	0.0	2.12413441523e-05	2.2940515244e-05	0.0	5.44558499197e-05	0.0	0.0	0.0	0.0	0.0	0.0	0.0	0.0	3.31191627476e-05	2.17831703226e-05	0.0	0.0	0.0	3.31586975264e-05	0.0	0.0	0.0	0.0	0.0	0.0	6.20308913839e-05	0.0	0.0	0.0	6.68560922614e-05	0.0	0.0	0.0	0.0	0.0	1.60976159431e-05	0.0	0.0	0.0	0.0
denovo1129	0.0	0.0	0.0	0.0	0.0	0.0	0.0	0.0	0.0	0.0	0.0	0.0	0.0	0.0	0.0	0.0	0.0	0.0	0.0	0.0	0.0	0.0	0.0	0.0	0.0	0.0	0.0	0.0	0.0	0.0	0.0	0.0	0.0	0.0	0.0	0.0	0.0	0.0	0.0	0.0	0.0	0.0	0.0	0.0	0.0	0.0	0.0	0.0	2.72739669985e-05
denovo1163	0.0	0.0	0.0	0.0	0.0	0.0	0.0	0.0	0.0	0.0	0.0	0.0	0.0	0.0	0.0	0.0	0.0	0.0	0.0	0.0	0.0	0.0	0.0	0.0	0.0	0.0	3.99728184834e-05	0.0	4.15662149805e-05	2.55186669048e-05	0.0	0.0	0.0	0.0	0.0	0.0	0.0	0.0	0.0	0.0	0.0	0.0	0.0	0.0	0.0	0.0	0.0	0.0	0.0
denovo1991	2.56891103861e-05	0.0	0.0	0.0	0.0	0.0	0.0	0.0	0.0	0.0	4.24826883045e-05	2.2940515244e-05	0.0	0.0	0.0	0.0	0.0	3.39512460107e-05	0.0	0.0	0.0	2.79876854184e-05	3.31191627476e-05	0.0	0.0	0.0	3.99728184834e-05	0.0	0.0	0.0	0.0	3.88123423249e-05	1.92979409097e-05	0.0	0.0	0.0	0.0	0.0	0.0	3.87056819941e-05	0.0	2.91002211617e-05	2.405002405e-05	0.0	1.60976159431e-05	0.0	0.0	0.0	8.18219009955e-05
denovo968	0.0	0.0	0.0	0.0	0.0	0.0	0.0	0.0	0.0	0.0	0.0	0.0	0.0	0.0	0.0	0.0	0.0	0.0	0.0	0.0	0.0	0.0	0.0	0.0	0.0	0.0	0.0	0.0	0.0	0.0	0.0	0.0	0.0	0.0	0.0	0.0	0.0	0.0	0.0	0.0	4.07846975815e-05	0.0	0.0	0.0	0.0	0.0	0.0	0.0	0.0
denovo587	0.0	0.0	0.0	0.0	0.0	0.0	0.0	0.0	0.0	0.0	0.0	0.0	0.0	0.0	0.0	0.0	0.0	0.0	0.0	0.0	0.0	0.0	0.0	0.0	0.0	0.0	0.0	0.0	0.0	0.0	0.0	0.0	0.0	0.0	0.0	0.0	0.0	0.0	3.34280461307e-05	0.0	0.0	0.0	0.0	0.0	1.60976159431e-05	0.0	2.54090862893e-05	2.57844932058e-05	0.0
denovo945	0.00935083618054	0.00916714255658	0.0093240877878	0.0113251948816	0.0107115807696	0.012063317106	0.0117650892974	0.00966909357063	0.0095652173913	0.0128532733684	0.0144653553677	0.014108416875	0.00974163490047	0.012170882457	0.00960912052117	0.0125187475131	0.0146715188661	0.0131391322062	0.0113317071665	0.0106565317833	0.00955596041868	0.0146095717884	0.0137444525402	0.0136798309626	0.0222832799778	0.0227239578775	0.0256625494664	0.0236421513363	0.0275168343171	0.0249827748998	0.0265562448431	0.0256937706191	0.0218838649916	0.028207206084	0.0278208547857	0.0250426158376	0.0212365528939	0.0220513989772	0.021494233662	0.0239588171544	0.0231657082263	0.0203701548132	0.0166907166907	0.0178204249486	0.0169990824359	0.0190341562839	0.0179896330928	0.0176881623392	0.0091640529115
denovo582	5.13782207722e-05	9.01686153106e-05	0.0	0.000110310339756	3.60659285173e-05	3.06175561067e-05	3.25902750619e-05	7.70445702839e-05	4.5766590389e-05	0.0	2.12413441523e-05	2.2940515244e-05	9.96586690585e-05	2.72279249598e-05	0.000130293159609	9.18245538857e-05	0.0	6.79024920215e-05	0.000123506345138	0.000111781801923	5.35848247776e-05	5.59753708368e-05	6.62383254951e-05	2.17831703226e-05	7.56219908749e-05	5.83413552697e-05	0.00011991845545	6.63173950527e-05	4.15662149805e-05	5.10373338097e-05	9.16786358219e-05	0.0	9.64897045485e-05	3.11681835183e-05	6.20308913839e-05	0.000154966682163	0.000116173702921	9.77166867529e-05	0.000200568276784	7.74113639882e-05	8.15693951629e-05	5.82004423234e-05	0.00012025012025	0.000152311324347	8.04880797154e-05	3.28741904731e-05	7.62272588678e-05	0.000154706959235	0.000136369834992
denovo431	2.56891103861e-05	3.00562051035e-05	0.0	0.0	3.60659285173e-05	0.0	0.0	0.0	0.0	2.55532273726e-05	2.12413441523e-05	0.0	0.0	0.0	0.0	3.06081846286e-05	0.0	0.0	0.0	0.0	0.0	0.0	0.0	0.0	0.0	0.0	0.0	0.0	0.0	0.0	0.0	0.0	0.0	0.0	0.0	0.0	0.0	3.25722289176e-05	0.0	0.0	0.0	0.0	0.0	0.0	1.60976159431e-05	0.0	0.0	0.0	0.0
denovo1502	0.0	0.0	0.0	0.0	0.0	0.0	0.0	0.0	0.0	0.0	0.0	0.0	0.0	0.0	0.0	0.0	0.0	0.0	0.0	0.0	0.0	0.0	0.0	0.0	0.0	0.0	0.0	0.0	0.0	0.0	0.0	0.0	0.0	0.0	0.0	0.0	0.0	0.0	0.0	0.0	0.0	0.0	0.0	0.0	0.0	0.0	0.0	0.0	0.0
denovo73	0.0	0.0	0.0	0.0	0.0	0.0	0.0	0.0	0.0	0.0	0.0	0.0	0.0	0.0	0.0	0.0	0.0	0.0	0.0	0.0	0.0	0.0	0.0	0.0	0.0	0.0	0.0	0.0	0.0	0.0	0.0	0.0	0.0	0.0	0.0	0.0	0.0	0.0	0.0	0.0	0.0	0.0	0.0	0.0	0.0	0.0	0.0	0.0	0.0
denovo1726	0.0	0.0	0.0	0.0	0.0	0.0	0.0	0.0	0.0	0.0	0.0	0.0	0.0	0.0	0.0	0.0	0.0	0.0	0.0	0.0	1.78616082592e-05	2.79876854184e-05	0.0	0.0	0.0	0.0	0.0	0.0	0.0	2.55186669048e-05	0.0	0.0	0.0	0.0	3.1015445692e-05	0.0	0.0	0.0	0.0	0.0	0.0	0.0	0.0	0.0	0.0	0.0	0.0	0.0	0.0
denovo948	0.0	0.0	0.0	0.0	0.0	0.0	0.0	0.0	0.0	0.0	0.0	0.0	0.0	0.0	0.0	0.0	0.0	0.0	0.0	0.0	0.0	0.0	0.0	0.0	0.0	0.0	0.0	0.0	0.0	0.0	0.0	0.0	0.0	0.0	0.0	0.0	0.0	0.0	0.0	0.0	0.0	0.0	0.0	0.0	0.0	0.0	0.0	0.0	0.0
denovo552	0.0	0.0	0.0	0.0	0.0	0.0	3.25902750619e-05	0.0	0.0	0.0	2.12413441523e-05	0.0	0.0	0.0	0.0	3.06081846286e-05	0.0	0.0	0.0	3.72606006409e-05	0.0	0.0	6.62383254951e-05	0.0	0.0	0.0	0.0	0.0	0.0	5.10373338097e-05	3.0559545274e-05	0.0	1.92979409097e-05	0.0	0.0	0.0	2.32347405841e-05	0.0	3.34280461307e-05	3.87056819941e-05	0.0	0.0	0.0	0.0	3.21952318862e-05	0.0	2.54090862893e-05	0.0	0.0
denovo2089	0.0	0.0	0.0	0.0	0.0	0.0	0.0	0.0	0.0	0.0	0.0	0.0	0.0	0.0	0.0	0.0	0.0	0.0	0.0	0.0	0.0	0.0	0.0	0.0	0.0	0.0	0.0	0.0	0.0	0.0	0.0	0.0	0.0	0.0	0.0	0.0	0.0	0.0	0.0	0.0	0.0	0.0	0.0	0.0	0.0	0.0	0.0	0.0	0.0
denovo429	0.0	0.0	0.0	0.0	0.0	0.0	0.0	0.0	0.0	0.0	0.0	2.2940515244e-05	0.0	0.0	0.0	0.0	0.0	0.0	0.0	0.0	0.0	0.0	0.0	0.0	2.52073302916e-05	0.0	0.0	3.31586975264e-05	0.0	0.0	0.0	0.0	0.0	0.0	0.0	0.0	0.0	0.0	0.0	0.0	0.0	0.0	2.405002405e-05	0.0	0.0	0.0	0.0	0.0	0.0
denovo715	0.0	0.0	0.0	0.0	0.0	0.0	0.0	0.0	0.0	0.0	0.0	2.2940515244e-05	0.0	0.0	0.0	0.0	0.0	0.0	0.0	0.0	0.0	0.0	0.0	0.0	0.0	0.0	0.0	0.0	0.0	0.0	0.0	0.0	0.0	0.0	0.0	0.0	0.0	0.0	0.0	3.87056819941e-05	0.0	0.0	0.0	0.0	0.0	0.0	0.0	0.0	0.0
denovo1110	0.0	0.0	0.0	0.0	0.0	0.0	0.0	0.0	0.0	0.0	0.0	0.0	0.0	0.0	0.0	0.0	0.0	0.0	0.0	0.0	0.0	0.0	0.0	0.0	0.0	0.0	0.0	0.0	0.0	0.0	0.0	0.0	0.0	0.0	0.0	0.0	0.0	0.0	0.0	0.0	0.0	0.0	0.0	0.0	0.0	0.0	0.0	0.0	0.0
denovo220	0.0	0.0	0.0	0.0	0.0	0.0	0.0	0.0	0.0	0.0	0.0	0.0	0.0	0.0	0.0	0.0	0.0	0.0	0.0	0.0	0.0	0.0	0.0	0.0	0.0	0.0	0.0	0.0	0.0	0.0	0.0	0.0	0.0	0.0	0.0	0.0	0.0	0.0	0.0	0.0	0.0	0.0	0.0	0.0	0.0	0.0	0.0	0.0	0.0
denovo752	0.0	0.0	0.0	0.0	0.0	0.0	0.0	0.0	0.0	0.0	0.0	0.0	0.0	0.0	0.0	0.0	0.0	0.0	0.0	0.0	0.0	0.0	0.0	0.0	0.0	0.0	0.0	0.0	0.0	0.0	0.0	0.0	0.0	0.0	0.0	0.0	0.0	0.0	0.0	0.0	0.0	0.0	0.0	0.0	0.0	0.0	0.0	0.0	0.0
denovo1809	5.13782207722e-05	0.000120224820414	3.3660966743e-05	7.35402265039e-05	0.000108197785552	3.06175561067e-05	3.25902750619e-05	0.0	9.1533180778e-05	5.11064547452e-05	0.000106206720761	0.00011470257622	0.0	2.72279249598e-05	9.77198697068e-05	6.12163692571e-05	0.0	6.79024920215e-05	0.0	3.72606006409e-05	7.14464330368e-05	8.39630562552e-05	3.31191627476e-05	0.0	0.0	2.91706776348e-05	0.0	3.31586975264e-05	0.0	2.55186669048e-05	0.0	3.88123423249e-05	5.78938227291e-05	6.23363670365e-05	3.1015445692e-05	3.09933364327e-05	4.64694811682e-05	3.25722289176e-05	0.0	0.000154822727976	4.07846975815e-05	2.91002211617e-05	2.405002405e-05	3.80778310867e-05	1.60976159431e-05	3.28741904731e-05	0.0	2.57844932058e-05	0.0
denovo303	0.0	0.0	3.3660966743e-05	0.0	3.60659285173e-05	0.0	0.0	0.0	0.0	2.55532273726e-05	0.0	0.0	0.0	0.0	0.0	0.0	0.0	0.0	0.0	0.0	0.0	2.79876854184e-05	3.31191627476e-05	0.0	2.52073302916e-05	2.91706776348e-05	0.0	6.63173950527e-05	0.0	0.0	0.0	0.0	1.92979409097e-05	0.0	6.20308913839e-05	6.19866728653e-05	2.32347405841e-05	6.51444578352e-05	0.0	3.87056819941e-05	0.0	0.0	2.405002405e-05	3.80778310867e-05	4.82928478292e-05	0.0	5.08181725785e-05	5.15689864116e-05	0.0
denovo639	0.0	3.00562051035e-05	0.0	0.0	0.0	0.0	0.0	0.0	1.52555301297e-05	0.0	2.12413441523e-05	2.2940515244e-05	0.0	2.72279249598e-05	0.0	0.0	3.83068377705e-05	0.0	3.08765862846e-05	0.0	0.0	2.79876854184e-05	0.0	0.0	0.0	0.0	0.0	3.31586975264e-05	0.0	2.55186669048e-05	0.0	0.0	0.0	0.0	0.0	0.0	2.32347405841e-05	0.0	0.0	0.0	0.0	2.91002211617e-05	2.405002405e-05	0.0	0.0	0.0	2.54090862893e-05	0.0	0.0
denovo856	0.0	0.0	0.0	0.0	0.0	0.0	0.0	0.0	0.0	0.0	2.12413441523e-05	0.0	0.0	0.0	0.0	0.0	0.0	0.0	0.0	0.0	0.0	0.0	0.0	0.0	0.0	0.0	0.0	0.0	0.0	0.0	3.0559545274e-05	0.0	0.0	0.0	0.0	0.0	0.0	3.25722289176e-05	0.0	0.0	0.0	0.0	0.0	0.0	0.0	0.0	0.0	0.0	0.0
denovo1135	0.0	0.0	0.0	0.0	0.0	0.0	0.0	0.0	0.0	0.0	0.0	0.0	0.0	0.0	0.0	0.0	0.0	0.0	0.0	0.0	0.0	0.0	0.0	0.0	0.0	0.0	0.0	3.31586975264e-05	0.0	0.0	0.0	0.0	0.0	0.0	0.0	0.0	0.0	0.0	0.0	0.0	0.0	0.0	0.0	0.0	0.0	0.0	0.0	0.0	0.0
denovo66	0.0	0.0	0.0	0.0	0.0	0.0	0.0	0.0	0.0	0.0	0.0	0.0	0.0	0.0	0.0	0.0	0.0	0.0	0.0	0.0	0.0	0.0	0.0	0.0	0.0	0.0	0.0	0.0	0.0	0.0	0.0	0.0	0.0	0.0	0.0	0.0	0.0	0.0	0.0	0.0	0.0	0.0	0.0	0.0	0.0	0.0	0.0	0.0	0.0
denovo79	5.13782207722e-05	0.0	3.3660966743e-05	3.67701132519e-05	7.21318570347e-05	6.12351122133e-05	6.51805501238e-05	0.0	6.10221205187e-05	7.66596821179e-05	0.0	2.2940515244e-05	0.0	2.72279249598e-05	0.0	6.12163692571e-05	3.83068377705e-05	0.0	0.0	0.0	1.78616082592e-05	5.59753708368e-05	3.31191627476e-05	4.35663406452e-05	2.52073302916e-05	0.000116682710539	0.000199864092417	3.31586975264e-05	4.15662149805e-05	5.10373338097e-05	0.0	3.88123423249e-05	3.85958818194e-05	3.11681835183e-05	3.1015445692e-05	6.19866728653e-05	6.97042217524e-05	3.25722289176e-05	3.34280461307e-05	0.000116117045982	4.07846975815e-05	0.000116400884647	0.00012025012025	0.0	9.65856956585e-05	9.86225714192e-05	5.08181725785e-05	5.15689864116e-05	5.4547933997e-05
denovo2104	0.0	3.00562051035e-05	0.0	0.0	0.0	0.0	0.0	0.0	0.0	0.0	0.0	0.0	0.0	0.0	0.0	0.0	0.0	0.0	0.0	0.0	0.0	0.0	0.0	0.0	0.0	0.0	0.0	0.0	0.0	0.0	0.0	0.0	0.0	0.0	0.0	0.0	0.0	0.0	0.0	0.0	0.0	0.0	0.0	0.0	0.0	0.0	0.0	0.0	0.0
denovo1390	0.0	0.0	0.0	0.0	0.0	0.0	0.0	0.0	0.0	0.0	0.0	0.0	0.0	0.0	0.0	0.0	0.0	0.0	0.0	0.0	0.0	0.0	0.0	0.0	0.0	0.0	0.0	0.0	0.0	0.0	0.0	0.0	0.0	0.0	0.0	0.0	2.32347405841e-05	0.0	0.0	0.0	0.0	0.0	0.0	3.80778310867e-05	0.0	0.0	0.0	0.0	0.0
denovo1901	0.0	0.0	0.0	0.0	0.0	0.0	0.0	0.0	0.0	0.0	0.0	0.0	0.0	0.0	0.0	0.0	0.0	0.0	0.0	0.0	0.0	0.0	0.0	0.0	0.0	0.0	0.0	0.0	0.0	0.0	0.0	0.0	0.0	0.0	0.0	0.0	0.0	0.0	0.0	0.0	0.0	0.0	0.0	0.0	0.0	0.0	0.0	0.0	0.0
denovo2176	0.0	0.0	0.0	0.0	0.0	0.0	0.0	0.0	0.0	0.0	0.0	0.0	0.0	0.0	0.0	0.0	0.0	0.0	0.0	0.0	0.0	0.0	0.0	0.0	0.0	0.0	0.0	0.0	0.0	0.0	0.0	0.0	0.0	0.0	0.0	0.0	0.0	0.0	0.0	0.0	0.0	0.0	0.0	0.0	0.0	0.0	0.0	0.0	0.0
denovo1066	0.0	0.0	0.0	0.0	0.0	0.0	0.0	0.0	0.0	0.0	0.0	0.0	0.0	0.0	0.0	0.0	0.0	0.0	0.0	0.0	0.0	0.0	0.0	0.0	2.52073302916e-05	5.83413552697e-05	0.0	6.63173950527e-05	4.15662149805e-05	2.55186669048e-05	0.0	0.0	3.85958818194e-05	3.11681835183e-05	6.20308913839e-05	0.0	4.64694811682e-05	0.00013028891567	0.0	0.000116117045982	4.07846975815e-05	0.0	0.0	0.0	3.21952318862e-05	3.28741904731e-05	0.0	5.15689864116e-05	2.72739669985e-05
denovo584	0.0	0.0	0.0	0.0	0.0	0.0	0.0	0.0	0.0	0.0	0.0	0.0	0.0	0.0	0.0	0.0	0.0	0.0	0.0	0.0	0.0	0.0	0.0	0.0	0.0	0.0	0.0	0.0	0.0	0.0	0.0	0.0	0.0	0.0	0.0	0.0	0.0	0.0	0.0	0.0	0.0	0.0	0.0	0.0	0.0	0.0	0.0	0.0	0.0
denovo56	0.0	0.0	0.0	0.0	0.0	0.0	0.0	0.0	0.0	0.0	0.0	0.0	0.0	0.0	0.0	0.0	0.0	0.0	0.0	0.0	0.0	0.0	0.0	0.0	2.52073302916e-05	2.91706776348e-05	0.0	0.0	0.000207831074902	0.0	0.0	3.88123423249e-05	1.92979409097e-05	6.23363670365e-05	3.1015445692e-05	0.0	2.32347405841e-05	0.0	0.0	0.000116117045982	4.07846975815e-05	5.82004423234e-05	7.21500721501e-05	0.00011423349326	3.21952318862e-05	6.57483809461e-05	2.54090862893e-05	5.15689864116e-05	0.0
denovo981	0.0	0.0	0.0	0.0	0.0	0.0	0.0	0.0	0.0	0.0	0.0	0.0	0.0	0.0	0.0	0.0	0.0	0.0	0.0	0.0	0.0	0.0	0.0	0.0	0.0	0.0	0.0	0.0	0.0	0.0	0.0	0.0	0.0	0.0	0.0	0.0	0.0	0.0	0.0	0.0	0.0	0.0	0.0	0.0	1.60976159431e-05	0.0	0.0	0.0	0.0
denovo648	0.0	0.0	0.0	0.0	0.0	0.0	0.0	0.0	0.0	0.0	0.0	0.0	0.0	0.0	0.0	0.0	0.0	0.0	0.0	0.0	0.0	0.0	0.0	0.0	0.0	0.0	0.0	0.0	0.0	0.0	0.0	0.0	0.0	0.0	0.0	0.0	0.0	0.0	0.0	0.0	0.0	0.0	0.0	0.0	0.0	0.0	0.0	0.0	0.0
denovo2082	0.0	0.0	0.0	0.0	0.0	0.0	0.0	0.0	0.0	0.0	0.0	0.0	0.0	0.0	0.0	0.0	0.0	0.0	0.0	0.0	0.0	0.0	0.0	0.0	0.0	0.0	0.0	0.0	0.0	0.0	0.0	0.0	0.0	0.0	0.0	0.0	2.32347405841e-05	0.0	0.0	0.0	0.0	0.0	0.0	0.0	0.0	0.0	0.0	0.0	0.0
denovo151	0.0	0.0	0.0	0.0	0.0	0.0	0.0	0.0	0.0	0.0	0.0	0.0	0.0	0.0	0.0	0.0	0.0	0.0	0.0	0.0	0.0	0.0	0.0	0.0	0.0	0.0	0.0	0.0	0.0	2.55186669048e-05	0.0	0.0	0.0	0.0	0.0	0.0	0.0	0.0	0.0	0.0	0.0	0.0	0.0	0.0	0.0	0.0	0.0	0.0	0.0
denovo874	0.0	0.0	0.0	0.0	0.0	0.0	0.0	0.0	0.0	0.0	0.0	0.0	0.0	0.0	0.0	0.0	0.0	0.0	0.0	0.0	0.0	0.0	0.0	0.0	0.0	0.0	0.0	0.0	0.0	0.0	0.0	0.0	0.0	0.0	0.0	0.0	0.0	0.0	0.0	0.0	0.0	0.0	0.0	0.0	0.0	0.0	0.0	0.0	0.0
denovo99	0.000102756441544	6.01124102071e-05	0.000134643866972	0.0	3.60659285173e-05	6.12351122133e-05	9.77708251858e-05	0.000115566855426	4.5766590389e-05	0.000127766136863	8.4965376609e-05	0.000137643091464	7.47440017939e-05	5.44558499197e-05	6.51465798046e-05	0.000183649107771	7.66136755411e-05	0.000101853738032	0.000123506345138	7.45212012818e-05	5.35848247776e-05	8.39630562552e-05	3.31191627476e-05	0.000217831703226	5.04146605833e-05	0.000175024065809	0.00011991845545	9.94760925791e-05	0.000290963504863	0.000204149335239	0.00015279772637	0.000194061711624	7.71917636388e-05	3.11681835183e-05	0.000217108119844	6.19866728653e-05	9.29389623365e-05	9.77166867529e-05	0.000133712184523	3.87056819941e-05	8.15693951629e-05	0.000378302875102	0.00012025012025	0.000152311324347	0.000225366623203	0.000230119333311	0.000304909035471	0.000180491452441	0.000490931405973
denovo1454	0.0	0.0	0.0	0.0	0.0	0.0	0.0	0.0	0.0	0.0	0.0	2.2940515244e-05	0.0	0.0	0.0	0.0	0.0	0.0	0.0	0.0	0.0	0.0	0.0	0.0	0.0	0.0	0.0	0.0	0.0	0.0	0.0	0.0	0.0	3.11681835183e-05	0.0	0.0	0.0	0.0	0.0	0.0	0.0	0.0	0.0	0.0	0.0	0.0	0.0	0.0	0.0
denovo481	0.0	0.0	0.0	0.0	0.0	0.0	0.0	0.0	0.0	0.0	2.12413441523e-05	0.0	0.0	0.0	0.0	0.0	0.0	0.0	0.0	0.0	0.0	0.0	0.0	0.0	0.0	0.0	0.0	0.0	0.0	2.55186669048e-05	0.0	0.0	0.0	0.0	0.0	0.0	0.0	0.0	0.0	0.0	4.07846975815e-05	0.0	0.0	0.0	0.0	0.0	0.0	0.0	0.0
denovo354	7.70673311583e-05	3.00562051035e-05	0.0	0.0	0.0	0.0	0.0	0.0	0.0	2.55532273726e-05	0.0	0.0	0.0	0.0	3.25732899023e-05	0.0	0.0	3.39512460107e-05	0.0	0.0	3.57232165184e-05	5.59753708368e-05	0.0	4.35663406452e-05	2.52073302916e-05	0.0	0.0	0.0	0.0	2.55186669048e-05	3.0559545274e-05	3.88123423249e-05	0.0	3.11681835183e-05	3.1015445692e-05	3.09933364327e-05	2.32347405841e-05	3.25722289176e-05	0.0	3.87056819941e-05	0.0	5.82004423234e-05	2.405002405e-05	3.80778310867e-05	3.21952318862e-05	3.28741904731e-05	5.08181725785e-05	2.57844932058e-05	0.0
denovo384	0.0	0.0	0.0	0.0	0.0	0.0	0.0	0.0	0.0	0.0	0.0	0.0	0.0	0.0	0.0	0.0	0.0	0.0	0.0	0.0	0.0	0.0	0.0	0.0	0.0	0.0	0.0	0.0	0.0	0.0	0.0	0.0	0.0	0.0	0.0	0.0	0.0	0.0	0.0	0.0	0.0	0.0	0.0	0.0	0.0	0.0	0.0	0.0	0.0
denovo274	0.0	0.0	0.0	0.0	0.0	0.0	0.0	0.0	0.0	0.0	0.0	0.0	0.0	0.0	0.0	0.0	0.0	3.39512460107e-05	0.0	0.0	0.0	0.0	0.0	0.0	0.0	0.0	0.0	0.0	0.0	0.0	0.0	0.0	0.0	0.0	0.0	0.0	0.0	0.0	0.0	0.0	0.0	0.0	0.0	0.0	0.0	0.0	0.0	0.0	0.0
denovo1453	0.0	0.0	0.0	0.0	0.0	0.0	0.0	0.0	0.0	0.0	0.0	2.2940515244e-05	0.0	0.0	0.0	0.0	0.0	0.0	0.0	0.0	0.0	0.0	0.0	0.0	0.0	0.0	0.0	0.0	4.15662149805e-05	0.0	3.0559545274e-05	0.0	0.0	0.0	0.0	0.0	0.0	0.0	0.0	0.0	4.07846975815e-05	0.0	0.0	0.0	0.0	0.0	2.54090862893e-05	0.0	0.0
denovo1179	0.0	0.0	0.0	0.0	0.0	0.0	0.0	0.0	0.0	0.0	0.0	0.0	0.0	0.0	0.0	0.0	0.0	0.0	0.0	0.0	0.0	0.0	0.0	0.0	0.0	0.0	0.0	0.0	0.0	0.0	0.0	0.0	0.0	0.0	0.0	0.0	0.0	0.0	0.0	0.0	0.0	0.0	0.0	0.0	0.0	0.0	0.0	0.0	0.0
denovo1407	0.0	0.0	0.0	0.0	0.0	0.0	0.0	0.0	0.0	0.0	0.0	0.0	0.0	0.0	0.0	0.0	0.0	0.0	0.0	0.0	0.0	0.0	0.0	0.0	0.0	0.0	0.0	0.0	0.0	0.0	0.0	0.0	0.0	0.0	0.0	0.0	0.0	0.0	0.0	0.0	0.0	0.0	0.0	0.0	0.0	0.0	0.0	0.0	0.0
denovo983	0.0	0.0	0.0	0.0	0.0	0.0	0.0	0.0	0.0	0.0	0.0	0.0	0.0	0.0	0.0	0.0	0.0	0.0	0.0	0.0	0.0	0.0	0.0	0.0	0.0	0.0	0.0	0.0	0.0	0.0	0.0	0.0	0.0	0.0	0.0	0.0	0.0	0.0	0.0	0.0	0.0	0.0	0.0	0.0	0.0	0.0	0.0	0.0	0.0
denovo388	0.0	0.0	0.0	0.0	0.0	0.0	0.0	0.0	0.0	0.0	0.0	0.0	0.0	0.0	0.0	0.0	0.0	0.0	0.0	0.0	0.0	0.0	0.0	0.0	0.0	0.0	0.0	0.0	0.0	0.0	0.0	0.0	0.0	0.0	0.0	0.0	2.32347405841e-05	0.0	0.0	0.0	0.0	0.0	0.0	0.0	0.0	0.0	0.0	2.57844932058e-05	0.0
denovo585	0.0	0.0	0.0	0.0	0.0	0.0	0.0	0.0	0.0	0.0	0.0	0.0	0.0	0.0	0.0	0.0	0.0	0.0	0.0	0.0	0.0	0.0	0.0	0.0	0.0	0.0	0.0	0.0	4.15662149805e-05	2.55186669048e-05	0.0	0.0	0.0	0.0	0.0	3.09933364327e-05	2.32347405841e-05	3.25722289176e-05	0.0	0.0	0.0	0.0	0.0	0.0	1.60976159431e-05	0.0	2.54090862893e-05	0.0	2.72739669985e-05
denovo0	0.0	0.0	0.0	0.0	0.0	0.0	3.25902750619e-05	0.0	0.0	2.55532273726e-05	0.0	0.0	0.0	0.0	0.0	0.0	0.0	0.0	0.0	0.0	0.0	0.0	3.31191627476e-05	0.0	0.0	0.0	0.0	3.31586975264e-05	4.15662149805e-05	0.0	0.0	0.0	0.0	0.0	0.0	0.0	0.0	0.0	0.0	0.0	0.0	0.0	0.0	0.0	0.0	0.0	0.0	0.0	0.0
denovo534	0.0	0.0	0.0	0.0	0.0	0.0	0.0	0.0	0.0	0.0	0.0	0.0	0.0	0.0	0.0	0.0	0.0	0.0	0.0	0.0	0.0	0.0	0.0	0.0	0.0	0.0	0.0	0.0	0.0	0.0	0.0	0.0	0.0	0.0	0.0	0.0	0.0	0.0	0.0	0.0	0.0	0.0	0.0	0.0	0.0	0.0	0.0	0.0	0.0
denovo1464	0.00313407146711	0.00174325989601	0.00326511377407	0.0028312987204	0.00223608756807	0.00330669605952	0.00280276365533	0.00234985939366	0.00305110602593	0.00265753564675	0.00267640936318	0.00282168337501	0.00313924807534	0.00280447627086	0.0028990228013	0.00330568393989	0.00348592223712	0.00302166089495	0.00265538642048	0.00238467844102	0.00287571892973	0.00279876854184	0.00367622706498	0.00289716165291	0.00731012578458	0.00688427992182	0.00683535196067	0.00908548312222	0.0115138415496	0.00839564141169	0.00745652904685	0.0056277896371	0.00808583724117	0.00928811868844	0.00949072638174	0.00867813420115	0.00771393387393	0.0068401680727	0.00825672739428	0.0118826443722	0.0103185284881	0.00779885927133	0.00668590668591	0.00761556621735	0.00912734823973	0.00821854761826	0.00996036182539	0.0103653662687	0.00583662893768
denovo1232	0.0	0.0	3.3660966743e-05	0.0	7.21318570347e-05	3.06175561067e-05	3.25902750619e-05	0.0	0.0	2.55532273726e-05	2.12413441523e-05	2.2940515244e-05	2.49146672646e-05	0.0	0.0	6.12163692571e-05	0.0	0.0	3.08765862846e-05	3.72606006409e-05	3.57232165184e-05	2.79876854184e-05	9.93574882427e-05	2.17831703226e-05	0.0	2.91706776348e-05	0.0	0.0	4.15662149805e-05	0.0	3.0559545274e-05	3.88123423249e-05	0.0	0.0	0.0	3.09933364327e-05	2.32347405841e-05	3.25722289176e-05	0.0	0.0	4.07846975815e-05	0.0	0.0	0.0	0.0	6.57483809461e-05	5.08181725785e-05	2.57844932058e-05	0.0
denovo2258	0.0	0.0	0.0	0.0	0.0	0.0	0.0	0.0	0.0	0.0	0.0	0.0	0.0	0.0	0.0	0.0	0.0	0.0	0.0	0.0	0.0	0.0	0.0	0.0	0.0	0.0	0.0	0.0	0.0	0.0	0.0	0.0	0.0	0.0	0.0	0.0	0.0	0.0	0.0	0.0	0.0	0.0	0.0	0.0	0.0	0.0	0.0	0.0	0.0
denovo696	0.0	0.0	0.0	0.0	0.0	0.0	0.0	0.0	0.0	0.0	2.12413441523e-05	0.0	0.0	0.0	0.0	0.0	0.0	0.0	0.0	3.72606006409e-05	0.0	0.0	0.0	0.0	0.0	0.0	3.99728184834e-05	0.0	0.0	5.10373338097e-05	0.0	0.0	0.0	0.0	0.0	0.0	0.0	0.0	0.0	0.0	0.0	0.0	0.0	0.0	0.0	0.0	0.0	0.0	0.0
denovo1430	2.56891103861e-05	6.01124102071e-05	0.0	3.67701132519e-05	0.0	3.06175561067e-05	0.0	0.0	0.0	2.55532273726e-05	2.12413441523e-05	2.2940515244e-05	4.98293345292e-05	0.0	0.0	0.0	0.0	0.0	0.0	3.72606006409e-05	1.78616082592e-05	2.79876854184e-05	0.0	0.0	0.0	2.91706776348e-05	3.99728184834e-05	9.94760925791e-05	0.0	2.55186669048e-05	0.0	0.0	1.92979409097e-05	0.0	6.20308913839e-05	0.0	6.97042217524e-05	0.0	0.0	3.87056819941e-05	0.0	0.0	0.0	3.80778310867e-05	1.60976159431e-05	3.28741904731e-05	0.0	2.57844932058e-05	0.0
denovo1828	2.56891103861e-05	0.0	0.0	0.0	0.0	0.0	0.0	0.0	0.0	0.0	2.12413441523e-05	0.0	0.0	0.0	0.0	0.0	0.0	0.0	0.0	0.0	0.0	0.0	0.0	0.0	0.0	0.0	0.0	0.0	0.0	0.0	0.0	0.0	0.0	0.0	0.0	0.0	0.0	0.0	0.0	3.87056819941e-05	0.0	0.0	0.0	0.0	0.0	0.0	2.54090862893e-05	0.0	2.72739669985e-05
denovo1511	0.0	0.0	0.0	0.0	0.0	0.0	0.0	0.0	0.0	0.0	0.0	0.0	0.0	0.0	0.0	0.0	0.0	0.0	0.0	0.0	0.0	0.0	0.0	0.0	0.0	0.0	0.0	0.0	0.0	0.0	0.0	0.0	0.0	0.0	0.0	0.0	0.0	0.0	0.0	0.0	0.0	0.0	0.0	0.0	0.0	0.0	0.0	0.0	0.0
denovo1742	0.0	0.0	0.0	0.0	0.0	3.06175561067e-05	0.0	0.0	0.0	0.0	0.0	2.2940515244e-05	0.0	0.0	0.0	0.0	0.0	0.0	0.0	0.0	0.0	2.79876854184e-05	0.0	0.0	0.0	0.0	0.0	0.0	8.31324299609e-05	2.55186669048e-05	0.0	0.0	0.0	0.0	0.0	0.0	2.32347405841e-05	0.0	0.0	0.0	4.07846975815e-05	0.0	0.0	0.0	0.0	0.0	0.0	0.0	2.72739669985e-05
denovo2008	0.000179823772703	0.000300562051035	0.000235626767201	0.000330931019268	0.000360659285173	0.00018370533664	0.000325902750619	0.000115566855426	0.000183066361556	0.000357745183217	0.000233654785675	0.000321167213416	0.000124573336323	0.000163367549759	9.77198697068e-05	0.000153040923143	0.000306454702164	0.000271609968086	0.000277889276562	0.000149042402564	0.00021433929911	0.000363839910439	0.000364310790223	0.000239614873549	0.000378109954375	0.000583413552697	0.000359755366351	0.000397904370316	0.000415662149805	0.000459336004287	0.000336154998014	0.000582185134873	0.00063683205002	0.000374018202219	0.000651324359531	0.000526886719355	0.000487929552267	0.000749161265105	0.000534848738091	0.000387056819941	0.00101961743954	0.000756605750204	0.000841750841751	0.000723478790648	0.000724392717439	0.00115059666656	0.000635227157231	0.000696181316556	0.000872766943952
denovo1266	0.00046240398695	0.000480899281657	0.000774202235088	0.000698632151787	0.000324593356656	0.000520498453813	0.000488854125929	0.000500789706845	0.000610221205187	0.000638830684315	0.000743447045329	0.000481750820123	0.000697610683409	0.000517330574237	0.00042345276873	0.000275473661657	0.000536295728788	0.000509268690161	0.000555778553123	0.000372606006409	0.000428678598221	0.000559753708368	0.000794859905942	0.000522796087743	0.0	2.91706776348e-05	0.0	0.0	0.0	0.0	0.0	3.88123423249e-05	0.0	0.0	0.0	0.0	0.0	0.0	0.0	3.87056819941e-05	0.0	0.0	0.0	0.0	1.60976159431e-05	3.28741904731e-05	0.0	0.0	0.0
denovo604	0.0	0.0	0.0	0.0	0.0	0.0	0.0	0.0	0.0	0.0	0.0	2.2940515244e-05	0.0	0.0	0.0	3.06081846286e-05	0.0	0.0	0.0	3.72606006409e-05	0.0	2.79876854184e-05	0.0	0.0	0.0	0.0	0.0	0.0	0.0	0.0	0.0	0.0	0.0	3.11681835183e-05	0.0	0.0	2.32347405841e-05	0.0	0.0	0.0	0.0	0.0	0.0	0.0	0.0	0.0	0.0	0.0	0.0
denovo1954	7.70673311583e-05	0.0	0.0	0.0	3.60659285173e-05	3.06175561067e-05	0.0	3.8522285142e-05	3.05110602593e-05	0.0	4.24826883045e-05	0.0	2.49146672646e-05	5.44558499197e-05	6.51465798046e-05	0.0	0.0	0.0	0.000123506345138	0.0	1.78616082592e-05	5.59753708368e-05	0.0	2.17831703226e-05	0.0	2.91706776348e-05	7.99456369669e-05	0.0	8.31324299609e-05	0.0	3.0559545274e-05	0.0	1.92979409097e-05	0.0	0.0	0.0	0.0	0.0	0.0	0.0	0.0	0.0	0.0	0.0	0.0	0.0	0.0	0.0	0.0
denovo1948	0.0	0.0	0.0	3.67701132519e-05	0.0	0.0	0.0	0.0	0.0	0.0	0.0	0.0	0.0	0.0	0.0	0.0	0.0	0.0	3.08765862846e-05	0.0	0.0	0.0	0.0	0.0	2.52073302916e-05	0.0	0.0	0.0	0.0	0.0	0.0	0.0	0.0	0.0	0.0	0.0	0.0	0.0	0.0	0.0	0.0	0.0	0.0	0.0	0.0	0.0	0.0	0.0	0.0
denovo1166	0.0	0.0	0.0	0.0	0.0	0.0	0.0	0.0	0.0	0.0	0.0	0.0	0.0	0.0	0.0	0.0	0.0	0.0	0.0	0.0	0.0	0.0	0.0	0.0	0.0	0.0	0.0	0.0	0.0	0.0	0.0	0.0	0.0	0.0	0.0	0.0	0.0	0.0	0.0	0.0	0.0	0.0	0.0	0.0	0.0	0.0	0.0	0.0	0.0
denovo845	0.0	0.0	0.0	0.0	0.0	0.0	0.0	0.0	0.0	0.0	0.0	0.0	0.0	0.0	0.0	0.0	0.0	0.0	0.0	0.0	0.0	0.0	0.0	0.0	0.0	0.0	0.0	0.0	0.0	0.0	0.0	0.0	0.0	0.0	0.0	0.0	2.32347405841e-05	0.0	0.0	0.0	0.0	0.0	0.0	0.0	0.0	0.0	0.0	0.0	2.72739669985e-05
denovo289	0.0	0.0	0.0	0.0	0.0	0.0	0.0	0.0	0.0	0.0	0.0	0.0	0.0	0.0	0.0	0.0	0.0	0.0	0.0	0.0	0.0	0.0	0.0	0.0	0.0	0.0	3.99728184834e-05	0.0	0.0	0.0	0.0	0.0	1.92979409097e-05	0.0	0.0	0.0	0.0	0.0	0.0	0.0	0.0	0.0	0.0	0.0	1.60976159431e-05	3.28741904731e-05	0.0	0.0	0.0
denovo906	0.000231201993475	0.000210393435725	0.000403931600916	0.000110310339756	0.000180329642587	6.12351122133e-05	0.000260722200495	0.000269655995994	0.000167810831426	7.66596821179e-05	2.12413441523e-05	2.2940515244e-05	0.000249146672646	0.000326735099518	0.000358306188925	0.000122432738514	7.66136755411e-05	6.79024920215e-05	0.000185259517708	0.000260824204486	0.000285785732147	5.59753708368e-05	9.93574882427e-05	0.000152482192258	0.00229386705654	0.00151687523701	0.00163888555782	0.00155845878374	0.00116385401945	0.00107178401	0.00177245362589	0.00155249369299	0.00202628379552	0.000935045505548	0.0011475714906	0.00111576011158	0.00148702339738	0.00208462265073	0.00123683770684	0.00139340455179	0.00150903381051	0.00119310906763	0.00161135161135	0.00129464625695	0.00159366397836	0.000920477333246	0.000965545278992	0.00097981074182	0.0
denovo2102	0.0	0.0	0.0	0.0	0.0	0.0	0.0	3.8522285142e-05	0.0	0.0	2.12413441523e-05	0.0	0.0	0.0	0.0	0.0	0.0	0.0	0.0	0.0	0.0	0.0	0.0	0.0	0.0	0.0	0.0	3.31586975264e-05	0.0	0.0	0.0	0.0	0.0	0.0	0.0	0.0	0.0	0.0	0.0	0.0	0.0	0.0	0.0	0.0	0.0	0.0	0.0	0.0	0.0
denovo866	0.0	0.0	0.0	0.0	0.0	0.0	0.0	0.0	0.0	0.0	0.0	0.0	0.0	0.0	0.0	0.0	0.0	0.0	0.0	0.0	0.0	2.79876854184e-05	0.0	0.0	0.0	0.0	0.0	0.0	0.0	0.0	0.0	0.0	0.0	0.0	0.0	0.0	0.0	0.0	0.0	0.0	0.0	0.0	0.0	0.0	0.0	0.0	0.0	0.0	0.0
denovo2218	0.0	0.0	0.0	3.67701132519e-05	3.60659285173e-05	0.0	0.0	0.0	0.0	0.0	0.0	0.0	0.0	0.0	0.0	0.0	0.0	0.0	0.0	0.0	0.0	0.0	0.0	0.0	0.0	0.0	0.0	0.0	0.0	0.0	0.0	0.0	0.0	0.0	0.0	0.0	0.0	0.0	0.0	0.0	0.0	0.0	0.0	0.0	0.0	0.0	0.0	0.0	0.0
denovo2115	0.0	0.0	0.0	0.0	0.0	0.0	0.0	0.0	0.0	0.0	0.0	0.0	0.0	0.0	0.0	0.0	0.0	0.0	0.0	0.0	0.0	0.0	0.0	0.0	0.0	0.0	0.0	3.31586975264e-05	0.0	0.0	0.0	0.0	0.0	0.0	0.0	0.0	0.0	0.0	0.0	0.0	0.0	0.0	0.0	0.0	0.0	0.0	0.0	0.0	0.0
denovo2022	0.0	0.0	0.0	0.0	0.0	0.0	0.0	0.0	0.0	0.0	0.0	0.0	0.0	0.0	0.0	0.0	0.0	0.0	0.0	0.0	0.0	0.0	0.0	0.0	0.0	0.0	0.0	0.0	0.0	0.0	0.0	0.0	0.0	0.0	0.0	0.0	0.0	0.0	0.0	0.0	0.0	0.0	0.0	0.0	0.0	3.28741904731e-05	0.0	0.0	0.0
denovo2229	0.0	0.0	0.0	0.0	0.0	0.0	0.0	0.0	0.0	0.0	0.0	0.0	0.0	0.0	0.0	0.0	0.0	0.0	0.0	0.0	0.0	0.0	0.0	0.0	0.0	0.0	0.0	0.0	0.0	0.0	0.0	0.0	0.0	0.0	0.0	0.0	0.0	0.0	0.0	0.0	0.0	0.0	0.0	0.0	0.0	0.0	0.0	0.0	0.0
denovo2232	0.0633750353225	0.0626371314358	0.0560118486603	0.0596411236947	0.0589317271973	0.0556320994458	0.0525029331248	0.0636388150545	0.0645308924485	0.0556549292176	0.0582650070096	0.0605629602441	0.0633579988539	0.06099055191	0.0501954397394	0.0546662177466	0.054932005363	0.0585658993685	0.0510389971285	0.0619643788658	0.0656592719608	0.0498180800448	0.0566006491356	0.0561352299214	0.0761765521414	0.0777398558969	0.0640764280289	0.0623383513496	0.0580264361127	0.063286293924	0.0541209546802	0.0684261595187	0.0759759933615	0.0468769480115	0.0553315551144	0.0583604525027	0.0762099491159	0.0781082049445	0.0678255055992	0.0487304536306	0.0565275908479	0.0639913863345	0.0797739297739	0.076802985302	0.0845929717809	0.0501002662809	0.0600924890741	0.0630430858881	0.242956498023
denovo322	0.000102756441544	0.000120224820414	6.73219334859e-05	3.67701132519e-05	0.000108197785552	9.185266832e-05	3.25902750619e-05	3.8522285142e-05	4.5766590389e-05	0.00010221290949	4.24826883045e-05	4.58810304879e-05	7.47440017939e-05	5.44558499197e-05	9.77198697068e-05	3.06081846286e-05	0.0	0.000169756230054	9.26297588539e-05	0.000149042402564	0.000107169649555	8.39630562552e-05	6.62383254951e-05	4.35663406452e-05	0.0	0.000145853388174	0.000159891273934	3.31586975264e-05	0.000124698644941	7.65560007145e-05	6.11190905479e-05	0.000116437026975	5.78938227291e-05	9.35045505548e-05	6.20308913839e-05	3.09933364327e-05	9.29389623365e-05	6.51444578352e-05	0.000100284138392	0.000116117045982	8.15693951629e-05	0.0	2.405002405e-05	0.0	0.000112683311602	0.000131496761892	7.62272588678e-05	0.0	2.72739669985e-05
denovo1520	0.0	0.0	0.0	0.0	0.0	0.0	0.0	0.0	0.0	0.0	0.0	0.0	0.0	0.0	0.0	0.0	0.0	0.0	3.08765862846e-05	0.0	1.78616082592e-05	0.0	0.0	0.0	0.0	0.0	0.0	0.0	0.0	0.0	0.0	0.0	0.0	0.0	0.0	0.0	0.0	0.0	0.0	0.0	0.0	0.0	0.0	0.0	0.0	0.0	0.0	0.0	0.0
denovo1509	0.0	0.0	0.0	0.0	0.0	0.0	3.25902750619e-05	0.0	0.0	0.0	0.0	0.0	0.0	0.0	0.0	3.06081846286e-05	0.0	0.0	0.0	0.0	1.78616082592e-05	0.0	0.0	0.0	0.0	0.0	3.99728184834e-05	3.31586975264e-05	0.0	0.0	0.0	0.0	0.0	0.0	0.0	0.0	2.32347405841e-05	0.0	0.0	0.0	0.0	0.0	0.0	0.0	0.0	0.0	0.0	0.0	0.0
denovo2050	0.0	0.0	0.0	0.0	0.0	0.0	0.0	0.0	0.0	0.0	0.0	0.0	0.0	0.0	0.0	6.12163692571e-05	0.0	0.0	0.0	0.0	0.0	0.0	0.0	0.0	0.0	0.0	0.0	0.0	0.0	0.0	0.0	0.0	0.0	0.0	0.0	0.0	0.0	0.0	0.0	0.0	0.0	0.0	0.0	0.0	0.0	0.0	0.0	0.0	0.0
denovo670	0.0	0.0	0.0	0.0	0.0	0.0	0.0	0.0	0.0	0.0	0.0	0.0	2.49146672646e-05	0.0	0.0	0.0	0.0	0.0	0.0	0.0	0.0	0.0	0.0	0.0	0.0	0.0	0.0	0.0	0.0	0.0	0.0	0.0	0.0	0.0	0.0	0.0	0.0	0.0	0.0	0.0	0.0	0.0	0.0	0.0	0.0	0.0	0.0	2.57844932058e-05	0.0
denovo1315	0.0	0.0	0.0	0.0	0.0	0.0	0.0	0.0	0.0	0.0	0.0	0.0	0.0	0.0	0.0	0.0	0.0	0.0	0.0	0.0	0.0	0.0	0.0	0.0	0.0	0.0	0.0	0.0	0.0	0.0	0.0	0.0	0.0	0.0	0.0	0.0	0.0	0.0	0.0	0.0	0.0	0.0	0.0	0.0	0.0	0.0	0.0	0.0	0.0
denovo1699	0.0	0.0	0.0	0.0	0.0	0.0	0.0	0.0	0.0	0.0	0.0	0.0	0.0	0.0	0.0	0.0	0.0	0.0	0.0	0.0	0.0	0.0	0.0	4.35663406452e-05	2.52073302916e-05	0.0	0.0	0.0	0.0	0.0	0.0	0.0	0.0	0.0	0.0	3.09933364327e-05	2.32347405841e-05	0.0	0.0	0.0	0.0	0.0	0.0	0.0	1.60976159431e-05	0.0	0.0	0.0	0.0
denovo197	0.0	0.0	0.0	0.0	0.0	0.0	0.0	0.0	0.0	0.0	0.0	0.0	0.0	0.0	0.0	0.0	0.0	0.0	0.0	0.0	0.0	0.0	0.0	0.0	0.0	0.0	0.0	0.0	0.0	0.0	0.0	0.0	0.0	0.0	0.0	0.0	0.0	0.0	0.0	0.0	0.0	0.0	0.0	0.0	0.0	0.0	0.0	2.57844932058e-05	0.0
denovo1610	0.0	0.0	0.0	0.0	0.0	0.0	0.0	0.0	0.0	0.0	0.0	0.0	0.0	0.0	0.0	0.0	0.0	0.0	0.0	0.0	0.0	0.0	0.0	0.0	0.0	0.0	0.0	0.0	0.0	0.0	0.0	0.0	0.0	0.0	0.0	0.0	0.0	0.0	0.0	0.0	0.0	0.0	0.0	0.0	0.0	0.0	0.0	0.0	0.0
denovo889	0.0	0.0	0.0	0.0	0.0	0.0	3.25902750619e-05	0.0	0.0	0.0	4.24826883045e-05	2.2940515244e-05	0.0	0.0	0.0	0.0	0.0	3.39512460107e-05	0.0	0.0	0.0	0.0	0.0	0.0	0.0	0.0	0.0	0.0	0.0	0.0	0.0	0.0	3.85958818194e-05	0.0	0.0	0.0	0.0	0.0	0.0	0.0	0.0	0.0	0.0	0.0	0.0	0.0	0.0	0.0	0.0
denovo480	0.0	0.0	0.0	0.0	0.0	0.0	0.0	0.0	0.0	0.0	0.0	0.0	0.0	0.0	0.0	0.0	0.0	0.0	0.0	0.0	0.0	0.0	0.0	0.0	0.0	0.0	0.0	0.0	0.0	0.0	0.0	0.0	0.0	0.0	0.0	0.0	0.0	0.0	0.0	0.0	0.0	0.0	0.0	0.0	0.0	0.0	0.0	0.0	0.0
denovo1895	0.0	0.0	0.0	0.0	0.0	0.0	0.0	0.0	1.52555301297e-05	0.0	0.0	0.0	2.49146672646e-05	0.0	0.0	0.0	0.0	0.0	0.0	0.0	0.0	0.0	0.0	0.0	5.04146605833e-05	0.0	0.0	0.0	4.15662149805e-05	5.10373338097e-05	0.0	3.88123423249e-05	0.0	0.0	0.0	0.0	0.0	0.0	0.0	0.0	0.0	0.0	0.0	3.80778310867e-05	1.60976159431e-05	0.0	2.54090862893e-05	0.0	2.72739669985e-05
denovo309	0.0	0.0	0.0	0.0	0.0	0.0	0.0	0.0	1.52555301297e-05	0.0	0.0	0.0	0.0	0.0	0.0	0.0	0.0	0.0	0.0	3.72606006409e-05	0.0	0.0	0.0	2.17831703226e-05	5.04146605833e-05	2.91706776348e-05	0.0	3.31586975264e-05	0.0	2.55186669048e-05	0.0	0.0	0.0	0.0	0.0	0.0	0.0	0.0	0.0	0.0	0.0	2.91002211617e-05	0.0	0.0	1.60976159431e-05	0.0	0.0	0.0	0.0
denovo1335	0.0	0.0	0.0	0.0	0.0	0.0	0.0	0.0	0.0	0.0	0.0	0.0	4.98293345292e-05	0.0	0.0	0.0	0.0	0.0	0.0	0.0	0.0	0.0	0.0	0.0	0.0	0.0	0.0	0.0	0.0	0.0	0.0	0.0	1.92979409097e-05	0.0	0.0	0.0	0.0	0.0	0.0	0.0	0.0	0.0	0.0	0.0	0.0	0.0	0.0	0.0	0.0
denovo645	0.0	0.0	0.0	0.0	0.0	0.0	0.0	0.0	0.0	0.0	0.0	0.0	0.0	0.0	0.0	0.0	0.0	0.0	0.0	0.0	0.0	0.0	0.0	0.0	0.0	0.0	0.0	0.0	0.0	0.0	0.0	0.0	0.0	0.0	0.0	0.0	0.0	0.0	0.0	0.0	0.0	0.0	0.0	0.0	0.0	0.0	0.0	0.0	0.0
denovo751	0.0	0.0	0.0	0.0	0.0	0.0	0.0	0.0	0.0	0.0	0.0	0.0	0.0	0.0	0.0	0.0	0.0	0.0	0.0	0.0	0.0	0.0	0.0	0.0	0.0	0.0	0.0	0.0	0.0	0.0	0.0	0.0	0.0	0.0	0.0	0.0	0.0	0.0	0.0	0.0	0.0	0.0	2.405002405e-05	0.0	0.0	0.0	0.0	0.0	0.0
denovo1061	0.0	0.0	0.0	0.0	0.0	0.0	0.0	0.0	0.0	0.0	0.0	0.0	0.0	0.0	0.0	0.0	0.0	0.0	0.0	0.0	0.0	0.0	0.0	0.0	0.0	0.0	0.0	0.0	0.0	0.0	0.0	0.0	0.0	0.0	0.0	0.0	0.0	0.0	0.0	0.0	0.0	0.0	0.0	0.0	0.0	0.0	0.0	0.0	0.0
denovo1550	0.002594600149	0.00288539568994	0.00282752120641	0.00169142520959	0.00220002163956	0.002296316708	0.00241168035458	0.00331291652221	0.00248665141114	0.00114989523177	0.00129572199329	0.00144525246037	0.00328873607893	0.00272279249598	0.00338762214984	0.00140797649291	0.00172380769967	0.00179941603857	0.00284064593819	0.00309262985319	0.00266137963062	0.00148334732718	0.000993574882427	0.00102380900516	0.00378109954375	0.00390887080307	0.00435703721469	0.00384640891306	0.00469698229279	0.00390435603644	0.00385050270452	0.00357073549389	0.00403326965013	0.00208826829572	0.00151975683891	0.0033162869983	0.00397314063988	0.00521155662682	0.00417850576634	0.00251586932962	0.00326277580652	0.00282272145268	0.00411255411255	0.00426471708172	0.00471660147132	0.00226831914264	0.00228681776603	0.00278472526622	0.0054002454657
denovo106	0.0	0.0	0.0	0.0	0.0	0.0	0.0	0.0	0.0	0.0	0.0	0.0	0.0	0.0	0.0	0.0	0.0	0.0	0.0	0.0	0.0	0.0	0.0	0.0	0.0	0.0	3.99728184834e-05	3.31586975264e-05	0.0	0.0	0.0	0.0	0.0	0.0	3.1015445692e-05	0.0	2.32347405841e-05	0.0	0.0	0.0	0.0	0.0	0.0	0.0	0.0	0.0	2.54090862893e-05	0.0	0.0
denovo922	0.0	0.0	0.0	0.0	0.0	0.0	0.0	0.0	0.0	0.0	0.0	0.0	0.0	0.0	0.0	0.0	0.0	0.0	0.0	0.0	0.0	0.0	0.0	0.0	0.0	0.0	0.0	0.0	0.0	0.0	0.0	0.0	0.0	0.0	0.0	0.0	0.0	0.0	0.0	0.0	0.0	0.0	0.0	0.0	0.0	0.0	0.0	0.0	0.0
denovo1043	0.000154134662317	6.01124102071e-05	0.000100982900229	0.000220620679512	0.000180329642587	0.000153087780533	9.77708251858e-05	7.70445702839e-05	0.000198321891686	0.000127766136863	8.4965376609e-05	9.17620609759e-05	9.96586690585e-05	5.44558499197e-05	0.000195439739414	9.18245538857e-05	0.000153227351082	0.000203707476064	0.000154382931423	3.72606006409e-05	0.000125031257814	0.000223901483347	0.000165595813738	0.000196048532903	2.52073302916e-05	0.000175024065809	7.99456369669e-05	9.94760925791e-05	8.31324299609e-05	0.000127593334524	0.000122238181096	0.000116437026975	0.000115787645458	0.000155840917591	0.000186092674152	0.000185960018596	4.64694811682e-05	0.00013028891567	0.000100284138392	7.74113639882e-05	8.15693951629e-05	0.000145501105808	2.405002405e-05	3.80778310867e-05	0.000128780927545	3.28741904731e-05	2.54090862893e-05	7.73534796174e-05	2.72739669985e-05
denovo1958	0.000282580214247	0.000150281025518	0.000168304833715	0.00018385056626	3.60659285173e-05	6.12351122133e-05	0.000260722200495	7.70445702839e-05	0.000244088482075	0.000127766136863	4.24826883045e-05	0.000252345667684	0.000224232005382	8.16837748795e-05	0.000195439739414	0.000275473661657	0.000153227351082	0.000169756230054	6.17531725692e-05	0.000149042402564	0.000178616082592	0.000195913797929	0.00013247665099	0.000239614873549	0.000327695293791	0.000554242875062	0.000359755366351	0.00036474567279	0.000498794579766	0.000357261336668	0.000641750450753	0.000465748107898	0.000347362936375	0.000467522752774	0.000248123565536	0.000278940027894	0.00039499058993	0.000521155662682	0.000434564599699	0.000580585229912	0.000530201068559	0.00034920265394	0.000625300625301	0.000456933973041	0.00041853801452	0.000295867714258	0.000406545380628	0.000335198411675	0.00054547933997
denovo215	2.56891103861e-05	0.0	0.0	0.0	3.60659285173e-05	0.0	0.0	0.0	0.0	0.0	0.0	2.2940515244e-05	0.0	0.0	0.0	0.0	0.0	0.0	0.0	0.0	0.0	2.79876854184e-05	0.0	0.0	0.0	2.91706776348e-05	0.0	0.0	0.0	0.0	0.0	0.0	0.0	0.0	0.0	0.0	2.32347405841e-05	0.0	0.0	0.0	0.0	0.0	0.0	0.0	0.0	3.28741904731e-05	0.0	0.0	0.0
denovo565	0.0	6.01124102071e-05	3.3660966743e-05	0.0	0.0	3.06175561067e-05	0.0	0.0	0.000106788710908	2.55532273726e-05	0.0	0.0	0.0	2.72279249598e-05	0.0	3.06081846286e-05	0.0	3.39512460107e-05	0.0	0.0	1.78616082592e-05	0.0	0.0	0.0	2.52073302916e-05	0.0	0.0	6.63173950527e-05	4.15662149805e-05	2.55186669048e-05	0.0	3.88123423249e-05	1.92979409097e-05	0.0	0.0	0.0	0.0	0.0	0.0	0.0	0.0	0.0	2.405002405e-05	3.80778310867e-05	3.21952318862e-05	3.28741904731e-05	0.0	0.0	2.72739669985e-05
denovo912	0.0	0.0	0.0	0.0	0.0	0.0	0.0	0.0	0.0	0.0	0.0	0.0	0.0	0.0	0.0	0.0	0.0	0.0	0.0	0.0	0.0	0.0	0.0	0.0	0.0	0.0	0.0	0.0	0.0	0.0	0.0	0.0	0.0	0.0	0.0	0.0	0.0	0.0	0.0	0.0	0.0	0.0	0.0	0.0	0.0	0.0	0.0	0.0	0.0
denovo1178	2.56891103861e-05	0.0	0.0	0.0	0.0	0.0	0.0	0.0	0.0	0.0	0.0	0.0	0.0	0.0	0.0	0.0	0.0	0.0	0.0	0.0	0.0	0.0	0.0	0.0	0.0	0.0	0.0	0.0	0.0	0.0	0.0	3.88123423249e-05	0.0	0.0	0.0	0.0	0.0	3.25722289176e-05	0.0	0.0	0.0	0.0	2.405002405e-05	0.0	0.0	0.0	0.0	0.0	0.0
denovo232	0.0	0.0	0.0	0.0	0.0	0.0	0.0	0.0	0.0	0.0	0.0	0.0	0.0	0.0	0.0	0.0	0.0	0.0	0.0	0.0	0.0	0.0	0.0	0.0	0.0	0.0	0.0	0.0	0.0	0.0	0.0	0.0	0.0	0.0	0.0	0.0	0.0	0.0	0.0	0.0	0.0	0.0	0.0	0.0	0.0	3.28741904731e-05	0.0	0.0	0.0
denovo113	0.0	0.0	0.0	0.0	0.0	0.0	0.0	0.0	0.0	0.0	0.0	0.0	0.0	0.0	0.0	0.0	0.0	0.0	0.0	0.0	0.0	0.0	0.0	0.0	0.0	0.0	0.0	0.0	0.0	0.0	0.0	0.0	0.0	0.0	0.0	0.0	0.0	0.0	0.0	0.0	0.0	0.0	0.0	0.0	0.0	0.0	0.0	0.0	0.0
denovo1710	0.0	0.0	0.0	3.67701132519e-05	0.0	0.0	0.0	0.0	0.0	0.0	0.0	0.0	0.0	0.0	0.0	0.0	0.0	0.0	0.0	0.0	0.0	0.0	0.0	0.0	0.0	0.0	0.0	0.0	0.0	0.0	0.0	0.0	0.0	0.0	0.0	0.0	0.0	0.0	0.0	0.0	0.0	0.0	0.0	0.0	0.0	0.0	0.0	0.0	0.0
denovo1953	0.0	3.00562051035e-05	0.0	0.0	0.0	0.0	0.0	0.0	0.0	0.0	0.0	2.2940515244e-05	0.0	0.0	0.0	0.0	0.0	0.0	0.0	0.0	0.0	0.0	0.0	0.0	0.0	0.0	0.0	0.0	0.0	0.0	0.0	0.0	0.0	0.0	0.0	0.0	0.0	0.0	0.0	0.0	0.0	0.0	0.0	0.0	0.0	0.0	0.0	0.0	0.0
denovo1875	0.0	0.0	0.0	0.0	0.0	0.0	0.0	0.0	0.0	0.0	0.0	0.0	0.0	0.0	0.0	0.0	0.0	0.0	0.0	0.0	0.0	0.0	0.0	0.0	0.0	0.0	0.0	0.0	0.0	0.0	0.0	0.0	0.0	0.0	0.0	0.0	0.0	0.0	0.0	0.0	0.0	0.0	0.0	0.0	0.0	0.0	0.0	0.0	0.0
denovo319	0.0	0.0	0.0	0.0	0.0	0.0	0.0	0.0	0.0	0.0	0.0	0.0	0.0	0.0	0.0	0.0	0.0	0.0	0.0	3.72606006409e-05	0.0	0.0	0.0	0.0	0.0	2.91706776348e-05	0.0	0.0	0.0	0.0	0.0	0.0	0.0	0.0	0.0	0.0	0.0	0.0	0.0	0.0	0.0	0.0	0.0	0.0	1.60976159431e-05	0.0	0.0	0.0	0.0
denovo905	0.00223495260359	0.0016831474858	0.00218796283829	0.0019120458891	0.0016590327118	0.00186767092251	0.00182505540347	0.00188759197196	0.0023646071701	0.00229979046354	0.0018692382854	0.00178936018903	0.00206791738296	0.00185149889727	0.00208469055375	0.0019283156316	0.00229841026623	0.00200312351463	0.00188347176336	0.00171398762948	0.00212553138285	0.00215505177722	0.00255017553156	0.00145947241161	0.0331224320032	0.0318543799772	0.0295798856777	0.0274885602494	0.0261451492227	0.0258759282415	0.0289093298292	0.0309334368329	0.0328257974874	0.029890287994	0.0317598163886	0.0204556020456	0.0302981017217	0.028468128074	0.0293832525489	0.0287583217216	0.0290794893756	0.0304970317774	0.0329004329004	0.0359073947148	0.0340947505674	0.0258719879023	0.028458176644	0.0206275945646	0.0117823537434
denovo884	7.70673311583e-05	3.00562051035e-05	3.3660966743e-05	0.0	0.0	6.12351122133e-05	3.25902750619e-05	0.0	0.0	2.55532273726e-05	0.0	0.0	0.0	0.0	0.0	0.0	0.0	0.0	0.0	0.0	0.0	0.0	0.0	0.0	2.52073302916e-05	0.0	3.99728184834e-05	0.0	4.15662149805e-05	0.0	9.16786358219e-05	3.88123423249e-05	5.78938227291e-05	0.0	6.20308913839e-05	0.0	0.0	3.25722289176e-05	0.0	0.0	0.0	0.0	2.405002405e-05	0.0	1.60976159431e-05	3.28741904731e-05	0.0	2.57844932058e-05	2.72739669985e-05
denovo1876	2.56891103861e-05	0.0	0.0	3.67701132519e-05	7.21318570347e-05	3.06175561067e-05	0.0	0.0	1.52555301297e-05	2.55532273726e-05	2.12413441523e-05	0.0	0.0	2.72279249598e-05	0.0	6.12163692571e-05	3.83068377705e-05	3.39512460107e-05	0.0	3.72606006409e-05	1.78616082592e-05	0.0	3.31191627476e-05	4.35663406452e-05	0.0	5.83413552697e-05	3.99728184834e-05	6.63173950527e-05	4.15662149805e-05	0.0	0.0	3.88123423249e-05	1.92979409097e-05	0.0	3.1015445692e-05	0.0	0.0	6.51444578352e-05	0.0	0.0	0.0	0.0	7.21500721501e-05	0.00011423349326	0.0	9.86225714192e-05	2.54090862893e-05	7.73534796174e-05	8.18219009955e-05
denovo1052	0.0	0.0	3.3660966743e-05	0.0	0.0	0.0	0.0	0.0	0.0	0.0	0.0	0.0	0.0	0.0	0.0	0.0	0.0	0.0	0.0	0.0	0.0	0.0	0.0	0.0	0.0	0.0	0.0	0.0	0.0	0.0	0.0	0.0	0.0	0.0	0.0	0.0	0.0	0.0	0.0	0.0	0.0	0.0	0.0	0.0	0.0	0.0	0.0	0.0	0.0
denovo1552	0.0	0.0	0.0	0.0	0.0	0.0	0.0	0.0	0.0	0.0	0.0	0.0	0.0	0.0	0.0	0.0	0.0	0.0	0.0	0.0	1.78616082592e-05	0.0	0.0	0.0	0.0	0.0	0.0	0.0	0.0	0.0	0.0	0.0	0.0	0.0	0.0	0.0	9.29389623365e-05	0.0	6.68560922614e-05	3.87056819941e-05	4.07846975815e-05	0.0	0.0	0.0	0.0	3.28741904731e-05	0.0	0.0	0.0
denovo77	0.0	0.0	0.0	0.0	0.0	0.0	0.0	0.0	0.0	0.0	0.0	0.0	0.0	0.0	0.0	0.0	0.0	0.0	0.0	0.0	0.0	0.0	0.0	0.0	0.0	0.0	0.0	0.0	0.0	0.0	0.0	0.0	0.0	0.0	0.0	0.0	0.0	0.0	0.0	0.0	0.0	0.0	0.0	0.0	0.0	0.0	0.0	2.57844932058e-05	0.0
denovo477	0.0	0.0	0.0	3.67701132519e-05	0.0	3.06175561067e-05	0.0	0.0	0.0	0.0	0.0	0.0	0.0	2.72279249598e-05	0.0	0.0	0.0	0.0	0.0	0.0	1.78616082592e-05	0.0	0.0	0.0	2.52073302916e-05	0.0	0.0	0.0	0.0	5.10373338097e-05	0.0	0.0	0.0	0.0	3.1015445692e-05	0.0	0.0	0.0	0.0	3.87056819941e-05	4.07846975815e-05	0.0	0.0	3.80778310867e-05	0.0	0.0	2.54090862893e-05	2.57844932058e-05	0.0
denovo230	0.0	0.0	0.0	0.0	0.0	0.0	3.25902750619e-05	0.0	0.0	0.0	2.12413441523e-05	0.0	0.0	0.0	0.0	0.0	0.0	0.0	0.0	0.0	0.0	0.0	0.0	0.0	0.0	0.0	0.0	0.0	0.0	0.0	0.0	0.0	1.92979409097e-05	0.0	0.0	0.0	2.32347405841e-05	0.0	3.34280461307e-05	3.87056819941e-05	0.0	2.91002211617e-05	0.0	0.0	0.0	0.0	2.54090862893e-05	2.57844932058e-05	0.0
denovo1122	0.0	0.0	0.0	0.0	0.0	0.0	0.0	0.0	0.0	0.0	0.0	0.0	0.0	0.0	0.0	0.0	0.0	0.0	0.0	0.0	0.0	0.0	0.0	0.0	0.0	0.0	0.0	0.0	0.0	0.0	0.0	0.0	1.92979409097e-05	0.0	0.0	0.0	0.0	0.0	0.0	3.87056819941e-05	0.0	0.0	0.0	0.0	0.0	0.0	0.0	0.0	0.0
denovo597	2.56891103861e-05	0.0	3.3660966743e-05	0.0	0.0	0.0	0.0	0.0	0.0	0.0	0.0	0.0	0.0	0.0	0.0	0.0	0.0	0.0	0.0	0.0	0.0	0.0	0.0	2.17831703226e-05	0.0	0.0	0.0	0.0	0.0	0.0	0.0	0.0	0.0	0.0	0.0	0.0	0.0	0.0	0.0	0.0	0.0	0.0	0.0	0.0	0.0	0.0	0.0	0.0	0.0
denovo1650	0.0	0.0	0.0	0.0	0.0	0.0	0.0	3.8522285142e-05	0.0	0.0	0.0	0.0	0.0	0.0	0.0	0.0	3.83068377705e-05	0.0	0.0	3.72606006409e-05	1.78616082592e-05	5.59753708368e-05	0.0	0.0	7.56219908749e-05	8.75120329045e-05	3.99728184834e-05	0.000132634790105	0.000124698644941	7.65560007145e-05	3.0559545274e-05	0.000116437026975	7.71917636388e-05	9.35045505548e-05	3.1015445692e-05	3.09933364327e-05	4.64694811682e-05	3.25722289176e-05	0.000167140230654	3.87056819941e-05	0.000203923487907	0.000116400884647	0.0001443001443	0.0	8.04880797154e-05	0.000262993523784	0.000203272690314	0.000103137972823	0.000245465702986
denovo2244	0.000154134662317	0.000240449640828	0.000269287733944	0.00018385056626	0.000180329642587	9.185266832e-05	0.00016295137531	0.000231133710852	0.000244088482075	0.000127766136863	0.000276137473979	0.000275286182928	0.000348805341705	0.000245051324639	0.000130293159609	6.12163692571e-05	3.83068377705e-05	0.000101853738032	0.000247012690277	0.000149042402564	0.00021433929911	0.000195913797929	9.93574882427e-05	0.000283181214194	0.000201658642333	5.83413552697e-05	0.000319782547867	0.000165793487632	0.000124698644941	0.000102074667619	0.00030559545274	0.000349311080924	0.000192979409097	9.35045505548e-05	0.00015507722846	6.19866728653e-05	0.000232347405841	0.000195433373506	0.000267424369046	0.000270939773959	0.000122354092744	0.000145501105808	0.00021645021645	0.00011423349326	0.000257561855089	0.000164370952365	0.000101636345157	5.15689864116e-05	0.000190917768989
denovo816	0.0	0.0	0.0	0.0	0.0	0.0	0.0	0.0	0.0	0.0	0.0	0.0	0.0	0.0	0.0	0.0	0.0	0.0	0.0	0.0	0.0	0.0	0.0	0.0	0.0	0.0	0.0	0.0	0.0	0.0	0.0	0.0	0.0	0.0	0.0	0.0	0.0	0.0	0.0	0.0	0.0	0.0	0.0	0.0	0.0	0.0	0.0	0.0	0.0
denovo1708	0.0	0.0	0.0	0.0	0.0	0.0	0.0	0.0	0.0	0.0	0.0	0.0	0.0	0.0	0.0	0.0	0.0	0.0	0.0	0.0	0.0	0.0	0.0	0.0	0.0	0.0	0.0	0.0	0.0	0.0	0.0	0.0	0.0	0.0	0.0	0.0	0.0	0.0	0.0	0.0	0.0	0.0	0.0	0.0	0.0	0.0	0.0	0.0	0.0
denovo1670	0.0	0.0	0.0	0.0	0.0	0.0	0.0	0.0	0.0	0.0	0.0	0.0	0.0	0.0	0.0	0.0	0.0	0.0	0.0	0.0	0.0	0.0	0.0	0.0	0.0	0.0	0.0	0.0	0.0	0.0	0.0	0.0	0.0	0.0	0.0	0.0	0.0	0.0	0.0	0.0	0.0	0.0	0.0	0.0	0.0	0.0	0.0	0.0	0.0
denovo1867	0.00141290107124	0.00123230440925	0.0014137606032	0.000956022944551	0.00137050528366	0.00153087780533	0.00159692347803	0.00111714626912	0.00109839816934	0.00194204528032	0.00144441140235	0.00167465761281	0.00064778134888	0.00127971247311	0.00120521172638	0.000918245538857	0.00114920513312	0.00142595233245	0.00129681662395	0.000782472613459	0.000928803629479	0.00120347047299	0.00158971981188	0.00148125558194	0.00194096443246	0.00157521659228	0.00211855937962	0.00169109357384	0.0019120458891	0.00186286268405	0.00158909635425	0.00166893071997	0.00146664350914	0.00180775464406	0.00195397307859	0.00201456686812	0.00157996235972	0.00228005602423	0.00193882667558	0.00150952159777	0.00224315836698	0.00314282388546	0.00262145262145	0.00236082552738	0.00204439722477	0.00259706104737	0.00279499949182	0.00337776860996	0.00193645165689
denovo474	0.0	0.0	0.0	0.0	0.0	0.0	0.0	0.0	0.0	0.0	0.0	0.0	0.0	0.0	0.0	0.0	0.0	0.0	3.08765862846e-05	0.0	0.0	0.0	0.0	0.0	2.52073302916e-05	0.0	0.0	0.0	0.0	0.0	0.0	0.0	0.0	0.0	0.0	0.0	0.0	0.0	0.0	0.0	0.0	0.0	0.0	0.0	0.0	0.0	0.0	0.0	0.0
denovo336	0.0	0.0	0.0	0.0	0.0	0.0	0.0	0.0	0.0	0.0	0.0	0.0	0.0	0.0	0.0	0.0	0.0	0.0	0.0	0.0	0.0	0.0	0.0	0.0	0.0	0.0	0.0	0.0	0.0	0.0	0.0	0.0	0.0	0.0	0.0	0.0	0.0	0.0	0.0	0.0	0.0	0.0	0.0	0.0	0.0	0.0	0.0	0.0	0.0
denovo410	0.0	3.00562051035e-05	0.0	3.67701132519e-05	0.0	0.0	0.0	0.0	1.52555301297e-05	0.0	0.0	0.0	0.0	0.0	0.0	0.0	0.0	0.0	0.0	0.0	0.0	0.0	0.0	0.0	0.0	0.0	3.99728184834e-05	0.0	0.0	0.0	0.0	0.0	0.0	0.0	0.0	0.0	0.0	0.0	0.0	0.0	0.0	0.0	0.0	0.0	0.0	0.0	0.0	0.0	0.0
denovo1045	0.0175970406145	0.0183042289081	0.0176046856066	0.0205912634211	0.020773974826	0.0214322892747	0.0219006648416	0.0255402750491	0.0242105263158	0.0083047988961	0.0101108798165	0.00688215457319	0.0213269551785	0.0233887875405	0.0235830618893	0.0110495546509	0.00930856157824	0.0115773748897	0.0233735758175	0.0257470750428	0.0194870146108	0.0132661628883	0.0105981320792	0.0105430544361	0.0105366640619	0.0105889559814	0.0103129871687	0.0105444658134	0.00976806052041	0.00862530941384	0.0136295571922	0.0129633223365	0.010903336614	0.0143373644184	0.0117858693629	0.0101658143499	0.0111526754804	0.0137780528322	0.010228982116	0.012966403468	0.011786777601	0.00960307298335	0.00978835978836	0.0125656842586	0.00911125062378	0.0125250665702	0.0118914523834	0.0104427197483	0.00332742397382
denovo486	2.56891103861e-05	0.0	0.0	0.0	0.0	0.0	0.0	0.0	0.0	0.0	0.0	0.0	0.0	0.0	0.0	0.0	0.0	3.39512460107e-05	0.0	0.0	0.0	0.0	0.0	0.0	0.0	0.0	0.0	0.0	0.0	0.0	3.0559545274e-05	0.0	0.0	0.0	0.0	0.0	0.0	3.25722289176e-05	0.0	0.0	0.0	0.0	0.0	0.0	0.0	0.0	0.0	2.57844932058e-05	0.0
denovo1534	0.0	0.0	0.0	0.0	3.60659285173e-05	3.06175561067e-05	0.0	0.0	0.0	0.0	0.0	0.0	0.0	0.0	0.0	0.0	0.0	0.0	0.0	0.0	1.78616082592e-05	0.0	0.0	0.0	0.0	2.91706776348e-05	0.0	0.0	0.0	2.55186669048e-05	0.0	0.0	0.0	0.0	3.1015445692e-05	0.0	0.0	0.0	3.34280461307e-05	0.0	0.0	0.0	0.0	0.0	0.0	0.0	0.0	0.0	0.0
denovo1370	0.0	0.0	3.3660966743e-05	0.0	0.0	0.0	0.0	0.0	1.52555301297e-05	2.55532273726e-05	2.12413441523e-05	4.58810304879e-05	4.98293345292e-05	0.0	0.0	3.06081846286e-05	0.0	0.0	3.08765862846e-05	0.0	3.57232165184e-05	0.0	0.0	0.0	2.52073302916e-05	0.0	3.99728184834e-05	0.0	0.0	2.55186669048e-05	0.0	3.88123423249e-05	0.0	0.0	6.20308913839e-05	3.09933364327e-05	2.32347405841e-05	6.51444578352e-05	3.34280461307e-05	0.0	4.07846975815e-05	2.91002211617e-05	2.405002405e-05	0.0	3.21952318862e-05	0.0	5.08181725785e-05	2.57844932058e-05	2.72739669985e-05
denovo312	0.0	0.0	0.0	0.0	0.0	0.0	0.0	0.0	0.0	0.0	0.0	0.0	0.0	2.72279249598e-05	0.0	0.0	0.0	0.0	0.0	0.0	1.78616082592e-05	0.0	0.0	2.17831703226e-05	0.0	0.0	0.0	0.0	0.0	0.0	0.0	0.0	0.0	0.0	0.0	0.0	0.0	0.0	0.0	0.0	0.0	0.0	0.0	0.0	0.0	0.0	0.0	0.0	0.0
denovo1903	0.00732139646004	0.00727360163506	0.00626093981419	0.00470657449625	0.00512136184946	0.00471510364043	0.00739799243906	0.00735775646211	0.00622425629291	0.00564726324935	0.00639364458983	0.00582689087197	0.00555597080001	0.00560895254173	0.00638436482085	0.00483609317131	0.00547787780119	0.00499083316358	0.00660758946491	0.00678142931664	0.00564426820991	0.00537363560034	0.00500099357488	0.0045308994271	0.00667994252729	0.00790525363904	0.00715513450853	0.00547118509185	0.0053204755175	0.00495062137954	0.00718149313938	0.0068697845915	0.00613674520929	0.00479990026181	0.00530364121332	0.00573376724004	0.00620367573596	0.00690531253054	0.00658532508775	0.00522526706921	0.00583221175415	0.00599464555931	0.00880230880231	0.00849135633234	0.00648733922506	0.00575298333279	0.00658095334892	0.00660083026068	0.00090004091095
denovo1205	5.13782207722e-05	0.0	0.0	0.0	0.0	0.0	3.25902750619e-05	3.8522285142e-05	0.0	0.0	2.12413441523e-05	0.0	0.0	0.0	0.0	0.0	0.0	0.0	0.0	0.0	0.0	0.0	3.31191627476e-05	0.0	0.0	0.0	0.0	0.0	0.0	0.0	0.0	0.0	0.0	0.0	0.0	0.0	0.0	0.0	0.0	0.0	0.0	0.0	0.0	0.0	0.0	0.0	0.0	0.0	0.0
denovo1250	7.70673311583e-05	3.00562051035e-05	0.000235626767201	3.67701132519e-05	0.000108197785552	0.000153087780533	6.51805501238e-05	3.8522285142e-05	4.5766590389e-05	7.66596821179e-05	8.4965376609e-05	9.17620609759e-05	9.96586690585e-05	8.16837748795e-05	0.000162866449511	9.18245538857e-05	3.83068377705e-05	6.79024920215e-05	0.000154382931423	7.45212012818e-05	0.000125031257814	0.000111950741674	0.000165595813738	0.000130699021936	5.04146605833e-05	0.000116682710539	3.99728184834e-05	0.000198952185158	0.000249397289883	7.65560007145e-05	9.16786358219e-05	3.88123423249e-05	0.000115787645458	0.000155840917591	9.30463370759e-05	0.000123973345731	2.32347405841e-05	9.77166867529e-05	0.000100284138392	7.74113639882e-05	0.000203923487907	5.82004423234e-05	7.21500721501e-05	0.000190389155434	0.000144878543488	0.000131496761892	7.62272588678e-05	0.000154706959235	0.000218191735988
denovo1263	0.0	0.0	3.3660966743e-05	0.0	0.0	0.0	0.0	0.0	0.0	0.0	0.0	0.0	0.0	0.0	0.0	0.0	0.0	0.0	0.0	0.0	0.0	0.0	0.0	0.0	2.52073302916e-05	0.0	0.0	3.31586975264e-05	0.0	0.0	3.0559545274e-05	3.88123423249e-05	1.92979409097e-05	0.0	0.0	0.0	0.0	3.25722289176e-05	0.0	0.0	0.0	2.91002211617e-05	0.0	0.0	0.0	0.0	0.0	0.0	0.0
denovo428	0.0	0.0	0.0	0.0	0.0	0.0	0.0	0.0	0.0	0.0	0.0	0.0	0.0	0.0	0.0	0.0	0.0	0.0	0.0	0.0	0.0	0.0	0.0	0.0	0.0	0.0	0.0	0.0	0.0	0.0	0.0	0.0	1.92979409097e-05	0.0	0.0	0.0	0.0	0.0	0.0	0.0	0.0	0.0	0.0	0.0	0.0	0.0	0.0	0.0	0.0
denovo44	0.00107894263622	0.000781461332692	0.00104348996903	0.000845712604795	0.000793450427381	0.00073482134656	0.000945117976796	0.00127123540968	0.000778032036613	0.000689937139061	0.00110454989592	0.000940561125003	0.00097167202332	0.000898521523675	0.000651465798046	0.000887637354229	0.000995977782034	0.000814829904257	0.000617531725692	0.00115507861987	0.000750187546887	0.00142737195634	0.00119228985891	0.00091489315355	0.000806634569333	0.000729266940871	0.00131910300995	0.000696332648054	0.00103915537451	0.00074004134024	0.000794548177123	0.000659809819523	0.000752619695478	0.000841540954993	0.000620308913839	0.00108476677514	0.000720276958108	0.000716589036188	0.000835701153268	0.000851525003871	0.0011011868347	0.000814806192527	0.000625300625301	0.000837712283908	0.000772685565268	0.000887603142773	0.00134668157333	0.000747750302968	0.00122732851493
denovo372	0.0	0.0	0.0	0.0	0.0	0.0	0.0	0.0	0.0	0.0	0.0	0.0	0.0	2.72279249598e-05	0.0	0.0	0.0	0.0	0.0	0.0	0.0	2.79876854184e-05	0.0	0.0	0.0	0.0	0.0	0.0	0.0	0.0	0.0	0.0	0.0	0.0	0.0	0.0	0.0	0.0	0.0	0.0	0.0	0.0	0.0	0.0	0.0	0.0	0.0	0.0	0.0
denovo2150	0.0	0.0	0.0	0.0	0.0	0.0	0.0	0.0	0.0	0.0	0.0	0.0	0.0	0.0	0.0	0.0	0.0	0.0	0.0	0.0	0.0	0.0	0.0	0.0	0.0	0.0	0.0	0.0	0.0	0.0	0.0	0.0	0.0	0.0	0.0	0.0	0.0	0.0	0.0	0.0	0.0	0.0	0.0	0.0	0.0	0.0	0.0	0.0	0.0
denovo1056	0.0	0.0	0.0	0.0	0.0	0.0	0.0	0.0	0.0	0.0	0.0	0.0	0.0	0.0	0.0	0.0	0.0	0.0	0.0	0.0	1.78616082592e-05	0.0	0.0	0.0	0.0	0.0	0.0	0.0	0.0	0.0	0.0	0.0	0.0	0.0	0.0	0.0	0.0	0.0	0.0	0.0	0.0	0.0	0.0	0.0	0.0	0.0	0.0	0.0	0.0
denovo33	0.0	0.0	0.0	0.0	0.0	0.0	0.0	0.0	0.0	0.0	0.0	0.0	0.0	0.0	0.0	0.0	0.0	0.0	0.0	0.0	0.0	0.0	0.0	0.0	0.0	0.0	0.0	0.0	0.0	0.0	0.0	3.88123423249e-05	1.92979409097e-05	0.0	0.0	0.0	0.0	0.0	0.0	0.0	0.0	2.91002211617e-05	0.0	0.0	0.0	0.0	0.0	0.0	0.0
denovo966	0.0	0.0	0.0	0.0	0.0	0.0	0.0	0.0	0.0	0.0	0.0	0.0	0.0	0.0	0.0	0.0	0.0	0.0	0.0	0.0	0.0	0.0	0.0	0.0	0.0	0.0	0.0	0.0	0.0	0.0	0.0	0.0	0.0	0.0	0.0	0.0	2.32347405841e-05	0.0	0.0	0.0	0.0	2.91002211617e-05	0.0	0.0	0.0	3.28741904731e-05	0.0	0.0	0.0
denovo1267	0.0	0.0	0.0	0.0	0.0	0.0	0.0	0.0	0.0	2.55532273726e-05	0.0	2.2940515244e-05	2.49146672646e-05	0.0	3.25732899023e-05	0.0	0.0	0.0	0.0	0.0	0.0	0.0	0.0	0.0	0.0	0.0	0.0	3.31586975264e-05	0.0	5.10373338097e-05	0.0	0.0	0.0	0.0	0.0	6.19866728653e-05	0.0	0.0	0.0	0.0	8.15693951629e-05	0.0	0.0	0.0	0.0	0.0	0.0	0.0	0.0
denovo2039	0.0	0.0	0.0	0.0	0.0	0.0	0.0	0.0	0.0	0.0	0.0	0.0	0.0	0.0	0.0	0.0	0.0	0.0	0.0	0.0	0.0	0.0	0.0	0.0	0.0	0.0	0.0	0.0	0.0	0.0	0.0	0.0	0.0	0.0	0.0	0.0	0.0	0.0	0.0	0.0	0.0	0.0	0.0	0.0	0.0	0.0	0.0	0.0	0.0
denovo1823	2.56891103861e-05	0.0	0.0	0.0	0.0	0.0	3.25902750619e-05	0.0	0.0	0.0	2.12413441523e-05	2.2940515244e-05	0.0	0.0	3.25732899023e-05	3.06081846286e-05	3.83068377705e-05	0.0	0.0	0.0	1.78616082592e-05	0.0	0.0	0.0	0.0	0.0	0.0	3.31586975264e-05	0.0	0.0	0.0	0.0	0.0	0.0	0.0	0.0	0.0	0.0	0.0	0.0	0.0	0.0	0.0	0.0	3.21952318862e-05	0.0	2.54090862893e-05	0.0	2.72739669985e-05
denovo452	0.0	0.0	0.0	0.0	0.0	0.0	0.0	0.0	0.0	0.0	0.0	0.0	0.0	0.0	0.0	0.0	0.0	0.0	0.0	0.0	1.78616082592e-05	0.0	0.0	0.0	0.0	0.0	3.99728184834e-05	0.0	0.0	0.0	0.0	3.88123423249e-05	1.92979409097e-05	0.0	0.0	0.0	0.0	0.0	0.0	0.0	0.0	0.0	0.0	0.0	1.60976159431e-05	0.0	2.54090862893e-05	0.0	0.0
denovo2029	0.0	0.0	0.0	0.0	0.0	0.0	0.0	0.0	0.0	0.0	0.0	0.0	0.0	0.0	0.0	0.0	0.0	0.0	0.0	0.0	0.0	0.0	0.0	0.0	0.0	0.0	0.0	0.0	0.0	0.0	0.0	0.0	0.0	0.0	0.0	0.0	0.0	0.0	0.0	0.0	0.0	0.0	0.0	0.0	0.0	0.0	0.0	0.0	0.0
denovo339	7.70673311583e-05	6.01124102071e-05	6.73219334859e-05	3.67701132519e-05	7.21318570347e-05	3.06175561067e-05	3.25902750619e-05	0.0	7.62776506484e-05	5.11064547452e-05	8.4965376609e-05	9.17620609759e-05	0.000224232005382	5.44558499197e-05	0.000195439739414	6.12163692571e-05	0.000153227351082	0.0	0.000339642449131	7.45212012818e-05	7.14464330368e-05	8.39630562552e-05	3.31191627476e-05	0.000152482192258	0.000100829321167	0.000116682710539	0.00011991845545	9.94760925791e-05	8.31324299609e-05	0.000178630668334	0.0	0.000155249369299	0.0	3.11681835183e-05	6.20308913839e-05	6.19866728653e-05	0.000464694811682	3.25722289176e-05	0.000100284138392	7.74113639882e-05	0.000163138790326	0.000203701548132	0.0001924001924	3.80778310867e-05	0.0	0.000262993523784	0.000101636345157	0.0	5.4547933997e-05
denovo1347	0.0	0.0	0.0	0.0	0.0	0.0	0.0	0.0	0.0	0.0	0.0	0.0	0.0	0.0	0.0	0.0	0.0	0.0	0.0	0.0	0.0	0.0	0.0	0.0	0.0	0.0	0.0	0.0	0.0	0.0	0.0	0.0	0.0	0.0	0.0	0.0	0.0	0.0	0.0	0.0	0.0	0.0	0.0	0.0	0.0	0.0	0.0	0.0	0.0
denovo2105	0.0	0.0	0.0	0.0	0.0	0.0	0.0	0.0	0.0	0.0	0.0	0.0	0.0	0.0	0.0	0.0	0.0	0.0	0.0	0.0	0.0	0.0	0.0	0.0	0.0	0.0	0.0	0.0	0.0	0.0	0.0	0.0	0.0	0.0	0.0	0.0	0.0	0.0	0.0	0.0	0.0	0.0	2.405002405e-05	0.0	0.0	0.0	0.0	0.0	0.0
denovo748	0.0	0.0	0.0	0.0	0.0	0.0	0.0	0.0	0.0	2.55532273726e-05	0.0	0.0	0.0	0.0	0.0	0.0	0.0	0.0	0.0	0.0	0.0	0.0	0.0	0.0	0.0	0.0	0.0	0.0	0.0	0.0	0.0	0.0	0.0	0.0	0.0	0.0	0.0	0.0	0.0	0.0	0.0	0.0	0.0	0.0	0.0	0.0	0.0	0.0	0.0
denovo1298	0.0	0.0	0.0	0.0	0.0	0.0	0.0	0.0	0.0	0.0	0.0	0.0	0.0	0.0	0.0	0.0	0.0	0.0	0.0	0.0	0.0	0.0	0.0	0.0	0.0	0.0	0.0	0.0	0.0	0.0	0.0	0.0	0.0	0.0	0.0	0.0	0.0	0.0	0.0	0.0	0.0	0.0	0.0	0.0	0.0	0.0	0.0	0.0	0.0
denovo162	0.0	0.0	0.0	0.0	0.0	0.0	0.0	0.0	0.0	0.0	0.0	0.0	0.0	0.0	0.0	3.06081846286e-05	0.0	0.0	3.08765862846e-05	0.0	0.0	0.0	0.0	0.0	0.0	0.0	0.0	0.0	0.0	0.0	0.0	0.0	0.0	0.0	0.0	0.0	0.0	0.0	0.0	0.0	0.0	0.0	0.0	0.0	0.0	0.0	0.0	0.0	0.0
denovo1365	0.0	0.0	0.0	0.0	0.0	0.0	0.0	0.0	0.0	0.0	0.0	0.0	0.0	0.0	0.0	0.0	0.0	0.0	0.0	0.0	0.0	0.0	0.0	0.0	0.0	0.0	0.0	0.0	0.0	0.0	0.0	0.0	0.0	3.11681835183e-05	0.0	0.0	0.0	0.0	0.0	0.0	0.0	0.0	0.0	0.0	0.0	0.0	0.0	0.0	0.0
denovo1217	0.00241477637629	0.0025547774338	0.00309680894035	0.00264744815414	0.0027049446388	0.00312299072288	0.00277017338026	0.0028506491005	0.00312738367658	0.00189093882557	0.00199668635031	0.00215640843293	0.0028153574009	0.00212377814687	0.00315960912052	0.00382602307857	0.0029879333461	0.00305561214097	0.00277889276562	0.00253372084358	0.00219697781588	0.0028827315981	0.00251705636881	0.00252684775742	0.00247031836858	0.0020127767568	0.00175880401327	0.00261953710458	0.00224457560895	0.00188838135096	0.00415609815726	0.00260042693577	0.00225785908644	0.00317915471886	0.00195397307859	0.00204556020456	0.00220730035549	0.00195433373506	0.00260738759819	0.00387056819941	0.0022023736694	0.00215341636596	0.00161135161135	0.00140887975021	0.0018673234494	0.00161083533318	0.00172781786767	0.00172756104479	0.00223646529388
denovo1612	0.0	0.0	0.0	0.0	0.0	0.0	0.0	0.0	0.0	0.0	0.0	0.0	0.0	0.0	0.0	0.0	0.0	0.0	0.0	0.0	0.0	0.0	0.0	0.0	0.0	0.0	0.0	0.0	0.0	0.0	0.0	0.0	0.0	0.0	0.0	0.0	0.0	0.0	0.0	0.0	0.0	0.0	0.0	0.0	0.0	0.0	0.0	0.0	0.0
denovo768	0.0	0.0	0.0	0.0	0.0	0.0	0.0	0.0	0.0	0.0	0.0	0.0	0.0	0.0	0.0	0.0	0.0	0.0	0.0	0.0	0.0	0.0	0.0	0.0	0.0	0.0	0.0	0.0	0.0	2.55186669048e-05	0.0	0.0	0.0	0.0	0.0	0.0	0.0	0.0	0.0	0.0	0.0	0.0	0.0	0.0	0.0	0.0	0.0	0.0	5.4547933997e-05
denovo1794	7.70673311583e-05	3.00562051035e-05	0.0	7.35402265039e-05	3.60659285173e-05	3.06175561067e-05	0.0	0.00019261142571	6.10221205187e-05	7.66596821179e-05	2.12413441523e-05	2.2940515244e-05	4.98293345292e-05	0.0	6.51465798046e-05	3.06081846286e-05	0.0	0.0	3.08765862846e-05	3.72606006409e-05	3.57232165184e-05	8.39630562552e-05	0.0	2.17831703226e-05	0.0	0.0	0.0	0.0	0.0	0.0	0.0	0.0	0.0	0.0	0.0	0.0	0.0	0.0	0.0	0.0	0.0	0.0	0.0	0.0	0.0	0.0	0.0	0.0	0.0
denovo1334	5.13782207722e-05	0.0	0.0	0.0	0.0	0.0	0.0	0.0	0.0	0.0	0.0	2.2940515244e-05	0.0	0.0	0.0	0.0	0.0	0.0	0.0	0.0	0.0	0.0	0.0	2.17831703226e-05	0.0	0.0	3.99728184834e-05	0.0	0.0	2.55186669048e-05	0.0	7.76246846497e-05	0.0	3.11681835183e-05	3.1015445692e-05	0.0	2.32347405841e-05	0.0	0.0	0.0	0.0	0.0	2.405002405e-05	3.80778310867e-05	1.60976159431e-05	6.57483809461e-05	0.0	0.0	2.72739669985e-05
denovo2161	0.0	3.00562051035e-05	3.3660966743e-05	3.67701132519e-05	3.60659285173e-05	0.0	6.51805501238e-05	0.0	7.62776506484e-05	2.55532273726e-05	6.37240324568e-05	0.0	2.49146672646e-05	0.0	0.000162866449511	0.0	0.0	0.000101853738032	0.0	7.45212012818e-05	1.78616082592e-05	2.79876854184e-05	3.31191627476e-05	0.0	0.0	5.83413552697e-05	3.99728184834e-05	3.31586975264e-05	0.0	2.55186669048e-05	3.0559545274e-05	3.88123423249e-05	1.92979409097e-05	0.0	3.1015445692e-05	3.09933364327e-05	0.0	3.25722289176e-05	0.0	0.0	4.07846975815e-05	2.91002211617e-05	4.81000481e-05	0.0	3.21952318862e-05	6.57483809461e-05	2.54090862893e-05	2.57844932058e-05	0.0
denovo1046	0.0	0.0	0.0	0.0	0.0	0.0	0.0	0.0	0.0	0.0	0.0	0.0	0.0	0.0	0.0	0.0	0.0	0.0	0.0	0.0	0.0	0.0	0.0	0.0	0.0	0.0	0.0	0.0	0.0	0.0	0.0	0.0	0.0	0.0	0.0	0.0	0.0	0.0	0.0	0.0	0.0	2.91002211617e-05	0.0	0.0	0.0	0.0	0.0	0.0	0.0
denovo551	0.0	0.0	0.0	0.0	0.0	0.0	0.0	0.0	1.52555301297e-05	0.0	0.0	0.0	0.0	0.0	0.0	0.0	0.0	0.0	0.0	0.0	1.78616082592e-05	0.0	0.0	0.0	0.0	0.0	3.99728184834e-05	0.0	0.0	0.0	0.0	0.0	0.0	0.0	0.0	0.0	2.32347405841e-05	3.25722289176e-05	0.0	0.0	0.0	0.0	0.0	0.0	0.0	0.0	0.0	0.0	0.0
denovo902	0.0	0.0	0.0	0.0	0.0	0.0	0.0	0.0	0.0	0.0	0.0	0.0	2.49146672646e-05	0.0	0.0	0.0	0.0	0.0	0.0	0.0	0.0	0.0	3.31191627476e-05	0.0	0.0	0.0	0.0	0.0	0.0	0.0	0.0	0.0	0.0	0.0	0.0	0.0	0.0	0.0	0.0	0.0	0.0	0.0	0.0	0.0	0.0	0.0	0.0	0.0	0.0
denovo163	0.0	0.0	0.0	0.0	0.0	0.0	0.0	0.0	0.0	0.0	2.12413441523e-05	0.0	0.0	0.0	3.25732899023e-05	0.0	0.0	0.0	0.0	0.0	1.78616082592e-05	0.0	0.0	0.0	0.0	0.0	0.0	0.0	0.0	2.55186669048e-05	0.0	0.0	0.0	0.0	0.0	0.0	0.0	0.0	0.0	0.0	0.0	0.0	0.0	0.0	0.0	0.0	0.0	0.0	0.0
denovo824	5.13782207722e-05	0.000120224820414	0.000134643866972	3.67701132519e-05	3.60659285173e-05	6.12351122133e-05	0.00016295137531	7.70445702839e-05	1.52555301297e-05	0.00010221290949	4.24826883045e-05	6.88215457319e-05	7.47440017939e-05	0.000108911699839	6.51465798046e-05	0.0	7.66136755411e-05	3.39512460107e-05	0.000185259517708	0.000186303003204	5.35848247776e-05	0.0	0.0	6.53495109678e-05	0.000252073302916	0.000204194743444	0.00011991845545	3.31586975264e-05	4.15662149805e-05	2.55186669048e-05	0.000122238181096	0.0	1.92979409097e-05	3.11681835183e-05	6.20308913839e-05	3.09933364327e-05	0.000162643184089	6.51444578352e-05	0.000100284138392	0.000116117045982	0.0	2.91002211617e-05	0.0	3.80778310867e-05	6.43904637723e-05	3.28741904731e-05	0.000101636345157	2.57844932058e-05	0.0
denovo1547	0.000231201993475	0.000330618256139	0.000403931600916	0.000330931019268	0.000432791142208	0.00064296867824	0.000521444400991	0.00038522285142	0.000503432494279	0.00048551132008	0.000722205701177	0.000711155972563	0.000548122679822	0.000626242274076	0.000456026058632	0.000795812800343	0.000766136755411	0.00047531744415	0.000617531725692	0.000894254415381	0.000571571464295	0.000587741393787	0.000728621580446	0.000457446576775	0.00247031836858	0.00285872640821	0.00243834192749	0.00331586975264	0.00344999584338	0.00339398269834	0.00326987134431	0.00341548612459	0.00291398907737	0.00302331380127	0.00406302338565	0.00337827367116	0.00283463835126	0.00319207843393	0.00310880829016	0.00305774887754	0.00411925445573	0.00328832499127	0.00514670514671	0.00384586093976	0.00354147550748	0.00348466419014	0.00414168106515	0.00314570817111	0.00163643801991
denovo2165	0.0	0.0	0.0	0.0	0.0	0.0	0.0	0.0	0.0	0.0	0.0	0.0	0.0	0.0	0.0	0.0	0.0	0.0	0.0	0.0	0.0	0.0	0.0	0.0	0.0	0.0	0.0	0.0	0.0	0.0	0.0	0.0	0.0	0.0	0.0	0.0	0.0	0.0	0.0	0.0	0.0	0.0	0.0	0.0	0.0	0.0	0.0	0.0	0.0
denovo282	2.56891103861e-05	0.0	0.0	0.0	0.0	0.0	0.0	0.0	1.52555301297e-05	0.0	0.0	0.0	0.0	0.0	0.0	0.0	0.0	0.0	0.0	0.0	1.78616082592e-05	0.0	0.0	0.0	0.0	0.0	0.0	0.0	0.0	0.0	0.0	0.0	0.0	3.11681835183e-05	0.0	0.0	0.0	0.0	0.0	0.0	0.0	0.0	0.0	0.0	0.0	0.0	0.0	0.0	0.0
denovo846	0.0	0.0	0.0	0.0	0.0	0.0	0.0	0.0	0.0	0.0	0.0	0.0	0.0	0.0	0.0	0.0	0.0	3.39512460107e-05	0.0	0.0	0.0	0.0	0.0	0.0	0.0	0.0	3.99728184834e-05	3.31586975264e-05	0.0	2.55186669048e-05	0.0	0.0	0.0	0.0	0.0	0.0	0.0	0.0	0.0	0.0	0.0	0.0	0.0	0.0	0.0	0.0	0.0	2.57844932058e-05	0.0
denovo2208	0.0	0.0	0.0	0.0	0.0	0.0	0.0	0.0	0.0	0.0	0.0	0.0	0.0	0.0	0.0	0.0	0.0	0.0	0.0	0.0	0.0	0.0	0.0	0.0	0.0	0.0	0.0	0.0	0.0	0.0	0.0	0.0	0.0	0.0	0.0	0.0	0.0	0.0	0.0	0.0	0.0	0.0	0.0	0.0	0.0	0.0	0.0	0.0	0.0
denovo638	0.0	0.0	0.0	0.0	0.0	0.0	0.0	0.0	0.0	0.0	0.0	0.0	0.0	0.0	0.0	0.0	0.0	0.0	0.0	0.0	0.0	0.0	0.0	0.0	0.0	0.0	0.0	0.0	0.0	0.0	0.0	0.0	0.0	0.0	0.0	0.0	0.0	0.0	0.0	0.0	0.0	0.0	0.0	0.0	0.0	0.0	0.0	0.0	0.0
denovo117	0.00154134662317	0.00189354092152	0.00158206543692	0.00106633328431	0.000865582284416	0.00143902513701	0.00192282622865	0.00154089140568	0.00118993135011	0.000459958092707	0.000361102850588	0.000458810304879	0.00169419737399	0.00136139624799	0.00120521172638	0.000459122769429	0.000229841026623	0.000645073674204	0.00163645907308	0.00108055741859	0.00112528132033	0.000363839910439	0.000298072464728	0.000326747554839	0.00330216026821	0.00291706776348	0.00235839629052	0.00208899794416	0.00124698644941	0.00142904534667	0.00302539498212	0.00252280225112	0.00254732820008	0.00152724099239	0.00173686495875	0.0014256934759	0.00311345523827	0.00312693397609	0.00257395955206	0.00162563864375	0.00195766548391	0.00142591083692	0.00329485329485	0.00304622648694	0.00270439947844	0.00197245142838	0.00188027238541	0.00183069901761	0.000872766943952
denovo2199	0.0	0.0	0.0	0.0	0.0	0.0	0.0	0.0	0.0	0.0	0.0	0.0	0.0	0.0	0.0	0.0	0.0	0.0	0.0	0.0	1.78616082592e-05	0.0	0.0	0.0	0.0	0.0	0.0	0.0	0.0	0.0	0.0	0.0	0.0	0.0	0.0	0.0	0.0	0.0	0.0	0.0	0.0	0.0	0.0	0.0	0.0	0.0	0.0	0.0	0.0
denovo614	0.0	0.0	0.0	0.0	0.0	0.0	0.0	0.0	0.0	0.0	0.0	0.0	0.0	0.0	0.0	0.0	0.0	0.0	0.0	0.0	0.0	0.0	0.0	0.0	0.0	0.0	0.0	0.0	0.0	0.0	0.0	0.0	0.0	0.0	0.0	0.0	0.0	0.0	0.0	0.0	0.0	0.0	0.0	0.0	0.0	0.0	0.0	0.0	0.0
denovo133	0.0	0.0	0.0	0.0	0.0	0.0	0.0	0.0	0.0	0.0	0.0	0.0	2.49146672646e-05	0.0	0.0	0.0	0.0	0.0	0.0	0.0	0.0	0.0	0.0	0.0	0.0	0.0	0.0	0.0	0.0	0.0	0.0	0.0	0.0	3.11681835183e-05	0.0	0.0	0.0	0.0	0.0	0.0	0.0	0.0	0.0	0.0	0.0	0.0	0.0	0.0	0.0
denovo1041	0.0	0.0	0.0	0.0	3.60659285173e-05	0.0	0.0	0.0	0.0	0.0	0.0	0.0	0.0	2.72279249598e-05	0.0	0.0	0.0	0.0	0.0	0.0	0.0	2.79876854184e-05	0.0	0.0	0.0	0.0	0.0	0.0	0.0	0.0	0.0	0.0	0.0	0.0	0.0	0.0	0.0	0.0	0.0	0.0	0.0	2.91002211617e-05	0.0	0.0	0.0	0.0	0.0	0.0	0.0
denovo2143	0.0	0.0	0.0	0.0	0.0	3.06175561067e-05	0.0	0.0	0.0	0.0	0.0	0.0	0.0	0.0	0.0	0.0	0.0	0.0	0.0	0.0	0.0	0.0	0.0	0.0	2.52073302916e-05	0.0	0.0	3.31586975264e-05	0.0	2.55186669048e-05	0.0	0.0	0.0	3.11681835183e-05	3.1015445692e-05	0.0	2.32347405841e-05	0.0	3.34280461307e-05	3.87056819941e-05	0.0	0.0	0.0	0.0	0.0	0.0	2.54090862893e-05	0.0	0.0
denovo658	0.0	0.0	0.0	0.0	0.0	0.0	0.0	0.0	0.0	0.0	0.0	2.2940515244e-05	0.0	0.0	0.0	0.0	0.0	0.0	0.0	0.0	1.78616082592e-05	2.79876854184e-05	0.0	0.0	0.0	0.0	0.0	0.0	0.0	0.0	0.0	0.0	0.0	0.0	0.0	0.0	0.0	0.0	0.0	0.0	0.0	0.0	0.0	0.0	0.0	0.0	0.0	0.0	0.0
denovo1466	0.0	0.0	0.0	0.0	0.0	0.0	0.0	0.0	0.0	0.0	0.0	2.2940515244e-05	0.0	2.72279249598e-05	0.0	0.0	0.0	3.39512460107e-05	0.0	0.0	0.0	0.0	0.0	0.0	0.0	0.0	0.0	0.0	0.0	0.0	0.0	0.0	0.0	0.0	0.0	0.0	0.0	0.0	0.0	0.0	0.0	0.0	0.0	0.0	0.0	0.0	0.0	0.0	0.0
denovo774	0.0	3.00562051035e-05	0.0	0.0	3.60659285173e-05	0.0	0.0	0.0	0.0	0.0	0.0	4.58810304879e-05	0.0	0.0	0.0	0.0	0.0	0.0	0.0	3.72606006409e-05	0.0	0.0	0.0	0.0	0.0	2.91706776348e-05	0.0	0.0	0.0	5.10373338097e-05	0.0	0.0	0.0	0.0	0.0	0.0	2.32347405841e-05	0.0	0.0	0.0	0.0	0.0	0.0	0.0	0.0	0.0	0.0	0.0	0.0
denovo1678	2.56891103861e-05	0.0	0.0	0.0	0.0	0.0	0.0	0.0	1.52555301297e-05	0.0	0.0	2.2940515244e-05	0.0	0.0	3.25732899023e-05	0.0	0.0	0.0	0.0	0.0	0.0	0.0	0.0	2.17831703226e-05	0.0	0.0	0.0	0.0	0.0	0.0	0.0	0.0	0.0	0.0	0.0	0.0	2.32347405841e-05	0.0	0.0	0.0	0.0	0.0	0.0	0.0	0.0	0.0	2.54090862893e-05	2.57844932058e-05	0.0
denovo1238	0.0	0.0	0.0	0.0	0.0	0.0	0.0	0.0	0.0	0.0	0.0	0.0	0.0	0.0	0.0	0.0	0.0	0.0	0.0	0.0	1.78616082592e-05	0.0	0.0	0.0	0.0	0.0	0.0	6.63173950527e-05	0.0	0.0	0.0	0.0	1.92979409097e-05	0.0	0.0	0.0	0.0	0.0	0.0	0.0	0.0	0.0	0.0	0.0	3.21952318862e-05	0.0	0.0	0.0	0.0
denovo233	0.0	0.0	0.0	0.0	0.0	0.0	0.0	0.0	0.0	0.0	0.0	0.0	0.0	0.0	0.0	0.0	0.0	0.0	0.0	0.0	0.0	0.0	0.0	0.0	0.0	0.0	0.0	0.0	0.0	0.0	0.0	0.0	0.0	0.0	0.0	0.0	0.0	0.0	0.0	0.0	0.0	0.0	0.0	0.0	0.0	0.0	0.0	0.0	0.0
denovo2200	2.56891103861e-05	3.00562051035e-05	3.3660966743e-05	3.67701132519e-05	0.0	3.06175561067e-05	3.25902750619e-05	0.0	0.0	2.55532273726e-05	2.12413441523e-05	0.0	2.49146672646e-05	0.0	0.0	0.0	7.66136755411e-05	3.39512460107e-05	0.0	0.0	0.0	0.0	0.0	0.0	2.52073302916e-05	0.0	0.0	3.31586975264e-05	0.0	0.0	0.0	0.0	0.0	0.0	0.0	0.0	2.32347405841e-05	3.25722289176e-05	0.0	0.0	0.0	0.0	4.81000481e-05	0.0	1.60976159431e-05	0.0	0.0	0.0	0.0
denovo352	2.56891103861e-05	3.00562051035e-05	0.0	3.67701132519e-05	0.0	0.0	0.0	0.0	1.52555301297e-05	0.0	2.12413441523e-05	0.0	0.0	0.0	0.0	0.0	0.0	0.0	0.0	0.0	0.0	0.0	0.0	0.0	0.0	0.0	0.0	0.0	0.0	0.0	0.0	0.0	0.0	0.0	0.0	0.0	2.32347405841e-05	0.0	0.0	0.0	0.0	2.91002211617e-05	0.0	0.0	0.0	0.0	0.0	0.0	0.0
denovo1789	0.0	0.0	0.0	0.0	0.0	0.0	0.0	3.8522285142e-05	1.52555301297e-05	0.0	0.0	0.0	0.0	0.0	0.0	0.0	0.0	0.0	0.0	0.0	0.0	0.0	0.0	0.0	0.0	2.91706776348e-05	0.0	0.0	0.0	2.55186669048e-05	3.0559545274e-05	0.0	0.0	0.0	0.0	0.0	0.0	0.0	3.34280461307e-05	0.0	0.0	0.0	2.405002405e-05	0.0	0.0	0.0	0.0	0.0	0.0
denovo1518	0.0	0.0	0.0	0.0	0.0	0.0	0.0	0.0	0.0	0.0	0.0	0.0	0.0	0.0	0.0	0.0	0.0	0.0	0.0	0.0	0.0	0.0	0.0	0.0	0.0	0.0	0.0	0.0	0.0	0.0	0.0	0.0	0.0	0.0	0.0	0.0	0.0	0.0	0.0	0.0	0.0	0.0	0.0	0.0	0.0	0.0	0.0	0.0	0.0
denovo338	0.000102756441544	0.000120224820414	0.000100982900229	0.000294160906016	0.000216395571104	0.00018370533664	0.000130361100248	0.000269655995994	0.000183066361556	0.000229979046354	0.000212413441523	0.000183524121952	4.98293345292e-05	8.16837748795e-05	6.51465798046e-05	0.000183649107771	0.000229841026623	0.000237658722075	0.000123506345138	0.000149042402564	0.000142892866074	0.000111950741674	0.000231834139233	0.000304964384517	0.000176451312042	0.000116682710539	3.99728184834e-05	0.000132634790105	0.000124698644941	0.000255186669048	0.000183357271644	7.76246846497e-05	9.64897045485e-05	0.000342850018701	0.000124061782768	0.000216953355029	2.32347405841e-05	0.000162861144588	0.000167140230654	0.000270939773959	0.000163138790326	2.91002211617e-05	0.00016835016835	0.000152311324347	0.000112683311602	0.000230119333311	0.000203272690314	0.000232060438852	5.4547933997e-05
denovo1522	0.0	0.0	3.3660966743e-05	0.0	0.0	0.0	0.0	0.0	0.0	0.0	2.12413441523e-05	0.0	0.0	2.72279249598e-05	3.25732899023e-05	0.0	0.0	0.0	0.0	0.0	0.0	0.0	0.0	4.35663406452e-05	0.0	0.0	0.0	0.0	0.0	0.0	0.0	0.0	0.0	0.0	0.0	0.0	2.32347405841e-05	0.0	3.34280461307e-05	0.0	0.0	0.0	0.0	0.0	0.0	3.28741904731e-05	0.0	0.0	0.0
denovo716	0.0	0.0	0.0	0.0	0.0	0.0	0.0	0.0	0.0	0.0	0.0	0.0	0.0	0.0	0.0	0.0	0.0	0.0	0.0	0.0	0.0	0.0	0.0	0.0	0.0	0.0	0.0	0.0	0.0	0.0	0.0	0.0	0.0	0.0	0.0	3.09933364327e-05	0.0	0.0	0.0	0.0	0.0	0.0	0.0	0.0	0.0	0.0	0.0	0.0	0.0
denovo258	0.0	0.0	0.0	0.0	0.0	0.0	0.0	0.0	0.0	0.0	0.0	0.0	0.0	0.0	0.0	0.0	0.0	0.0	0.0	0.0	0.0	0.0	0.0	0.0	0.0	0.0	0.0	0.0	0.0	0.0	0.0	0.0	0.0	0.0	0.0	0.0	0.0	0.0	0.0	0.0	0.0	0.0	0.0	0.0	0.0	0.0	0.0	0.0	0.0
denovo1516	0.0	0.0	0.0	0.0	3.60659285173e-05	3.06175561067e-05	0.0	0.0	0.0	0.0	0.0	0.0	0.0	0.0	0.0	0.0	0.0	0.0	0.0	0.0	1.78616082592e-05	0.0	3.31191627476e-05	0.0	0.0	0.0	0.0	0.0	0.0	0.0	0.0	0.0	0.0	0.0	3.1015445692e-05	3.09933364327e-05	4.64694811682e-05	0.0	0.0	0.0	0.0	0.0	0.0	0.0	0.0	0.0	2.54090862893e-05	0.0	0.0
denovo1296	0.0	0.0	0.0	3.67701132519e-05	0.0	0.0	0.0	0.0	0.0	0.0	2.12413441523e-05	0.0	0.0	0.0	0.0	0.0	0.0	0.0	0.0	0.0	0.0	0.0	0.0	0.0	0.0	0.0	0.0	0.0	0.0	0.0	0.0	0.0	0.0	0.0	0.0	0.0	0.0	3.25722289176e-05	0.0	0.0	0.0	0.0	0.0	0.0	0.0	0.0	0.0	0.0	0.0
denovo1331	0.0	0.0	0.0	0.0	0.0	0.0	0.0	0.0	0.0	0.0	0.0	0.0	0.0	0.0	0.0	0.0	0.0	0.0	0.0	0.0	0.0	0.0	0.0	0.0	0.0	0.0	0.0	0.0	0.0	0.0	0.0	0.0	0.0	0.0	0.0	0.0	0.0	0.0	0.0	0.0	0.0	0.0	0.0	0.0	0.0	0.0	0.0	0.0	0.0
denovo1459	0.0	0.0	0.0	0.0	0.0	0.0	0.0	0.0	0.0	0.0	0.0	0.0	0.0	0.0	0.0	0.0	0.0	0.0	0.0	0.0	0.0	0.0	0.0	0.0	0.0	0.0	0.0	0.0	0.0	0.0	0.0	0.0	0.0	0.0	0.0	0.0	0.0	0.0	0.0	0.0	0.0	0.0	0.0	0.0	0.0	0.0	0.0	0.0	0.0
denovo808	0.0	0.0	0.0	0.0	0.0	0.0	0.0	0.0	0.0	0.0	0.0	0.0	0.0	0.0	0.0	0.0	0.0	0.0	0.0	0.0	0.0	0.0	0.0	0.0	0.0	0.0	0.0	0.0	0.0	0.0	0.0	0.0	0.0	0.0	0.0	0.0	0.0	0.0	0.0	0.0	0.0	0.0	0.0	0.0	0.0	0.0	0.0	0.0	0.0
denovo786	0.0	0.0	0.0	0.0	0.0	0.0	0.0	0.0	0.0	0.0	0.0	0.0	0.0	0.0	0.0	0.0	0.0	0.0	0.0	0.0	0.0	0.0	0.0	0.0	0.0	0.0	0.0	0.0	0.0	0.0	0.0	0.0	0.0	0.0	0.0	0.0	0.0	0.0	0.0	0.0	0.0	0.0	0.0	0.0	0.0	0.0	0.0	0.0	0.0
denovo1005	5.13782207722e-05	9.01686153106e-05	6.73219334859e-05	3.67701132519e-05	7.21318570347e-05	6.12351122133e-05	0.0	3.8522285142e-05	4.5766590389e-05	0.0	6.37240324568e-05	4.58810304879e-05	2.49146672646e-05	5.44558499197e-05	3.25732899023e-05	0.0	0.0	6.79024920215e-05	3.08765862846e-05	3.72606006409e-05	7.14464330368e-05	0.0	3.31191627476e-05	8.71326812904e-05	2.52073302916e-05	0.0	0.0	0.0	0.0	2.55186669048e-05	3.0559545274e-05	0.0	1.92979409097e-05	3.11681835183e-05	0.0	0.0	0.0	0.0	0.0	0.0	0.0	0.0	2.405002405e-05	0.0	1.60976159431e-05	6.57483809461e-05	2.54090862893e-05	0.0	0.0
denovo470	0.0	0.0	0.0	0.0	0.0	0.0	0.0	0.0	0.0	0.0	0.0	0.0	0.0	0.0	3.25732899023e-05	0.0	0.0	0.0	0.0	0.0	0.0	0.0	0.0	0.0	0.0	0.0	0.0	0.0	0.0	0.0	0.0	0.0	0.0	0.0	0.0	0.0	0.0	0.0	0.0	0.0	0.0	0.0	0.0	0.0	0.0	0.0	0.0	0.0	0.0
denovo72	0.0	0.0	0.0	0.0	0.0	0.0	0.0	0.0	0.0	0.0	0.0	0.0	0.0	0.0	0.0	0.0	3.83068377705e-05	0.0	0.0	3.72606006409e-05	0.0	2.79876854184e-05	0.0	2.17831703226e-05	0.0	0.0	0.0	0.0	0.0	0.0	0.0	0.0	0.0	0.0	0.0	0.0	0.0	0.0	0.0	0.0	0.0	0.0	2.405002405e-05	0.0	0.0	0.0	0.0	0.0	0.0
denovo852	0.0	0.0	0.0	0.0	0.0	0.0	0.0	3.8522285142e-05	0.0	0.0	0.0	0.0	0.0	0.0	0.0	0.0	0.0	0.0	0.0	0.0	0.0	0.0	0.0	0.0	0.0	0.0	0.0	0.0	0.0	0.0	0.0	0.0	1.92979409097e-05	0.0	3.1015445692e-05	0.0	2.32347405841e-05	0.0	3.34280461307e-05	0.0	0.0	2.91002211617e-05	0.0	0.0	0.0	0.0	0.0	2.57844932058e-05	0.0
denovo2259	0.0	0.0	0.0	0.0	0.0	0.0	0.0	0.0	0.0	0.0	0.0	0.0	0.0	0.0	0.0	0.0	0.0	0.0	0.0	0.0	0.0	0.0	0.0	0.0	0.0	0.0	0.0	0.0	0.0	0.0	0.0	0.0	0.0	0.0	0.0	0.0	0.0	0.0	0.0	0.0	0.0	0.0	0.0	0.0	0.0	0.0	0.0	0.0	0.0
denovo1257	0.0	0.0	0.0	0.0	3.60659285173e-05	0.0	0.0	0.0	0.0	0.0	0.0	0.0	0.0	0.0	0.0	0.0	0.0	0.0	0.0	0.0	0.0	0.0	0.0	0.0	0.0	0.0	0.0	0.0	4.15662149805e-05	0.0	0.0	0.0	0.0	0.0	0.0	0.0	0.0	0.0	0.0	0.0	0.0	0.0	0.0	0.0	0.0	0.0	0.0	0.0	0.0
denovo1324	0.0	0.0	3.3660966743e-05	3.67701132519e-05	0.0	0.0	0.0	3.8522285142e-05	1.52555301297e-05	0.0	0.0	0.0	0.0	0.0	0.0	0.0	0.0	0.0	3.08765862846e-05	0.0	0.0	0.0	0.0	0.0	0.0	0.0	0.0	0.0	0.0	0.0	0.0	0.0	0.0	0.0	0.0	3.09933364327e-05	0.0	0.0	0.0	0.0	0.0	0.0	2.405002405e-05	0.0	0.0	0.0	0.0	0.0	0.0
denovo1569	0.0	0.0	0.0	0.0	0.0	0.0	0.0	0.0	0.0	0.0	2.12413441523e-05	0.0	0.0	0.0	0.0	0.0	0.0	0.0	0.0	0.0	0.0	0.0	3.31191627476e-05	0.0	0.0	0.0	0.0	0.0	0.0	0.0	0.0	0.0	0.0	0.0	0.0	0.0	0.0	0.0	0.0	0.0	0.0	0.0	0.0	0.0	0.0	0.0	0.0	0.0	0.0
denovo1098	0.0	3.00562051035e-05	3.3660966743e-05	0.0	0.0	0.0	0.0	3.8522285142e-05	1.52555301297e-05	0.0	0.0	0.0	0.0	0.0	0.0	0.0	0.0	0.0	0.0	0.0	0.0	2.79876854184e-05	0.0	0.0	0.0	2.91706776348e-05	0.0	0.0	0.0	0.0	0.0	0.0	0.0	0.0	3.1015445692e-05	0.0	0.0	0.0	0.0	0.0	0.0	0.0	0.0	0.0	0.0	0.0	0.0	0.0	0.0
denovo406	2.56891103861e-05	9.01686153106e-05	3.3660966743e-05	7.35402265039e-05	7.21318570347e-05	9.185266832e-05	6.51805501238e-05	0.0	3.05110602593e-05	0.0	4.24826883045e-05	0.0	2.49146672646e-05	0.0	3.25732899023e-05	3.06081846286e-05	0.000114920513312	0.0	6.17531725692e-05	7.45212012818e-05	0.0	5.59753708368e-05	3.31191627476e-05	0.0	2.52073302916e-05	0.0	0.0	9.94760925791e-05	0.0	5.10373338097e-05	9.16786358219e-05	3.88123423249e-05	0.0	3.11681835183e-05	6.20308913839e-05	0.000123973345731	2.32347405841e-05	0.0	3.34280461307e-05	3.87056819941e-05	0.0	0.0	0.0	0.0	3.21952318862e-05	0.0	5.08181725785e-05	7.73534796174e-05	2.72739669985e-05
denovo838	0.0	0.0	0.0	0.0	0.0	0.0	0.0	0.0	0.0	0.0	0.0	0.0	0.0	0.0	0.0	0.0	0.0	0.0	0.0	0.0	0.0	0.0	0.0	0.0	0.0	0.0	0.0	0.0	0.0	0.0	0.0	0.0	0.0	0.0	3.1015445692e-05	0.0	0.0	0.0	0.0	0.0	0.0	0.0	0.0	0.0	0.0	0.0	0.0	0.0	2.72739669985e-05
denovo2125	2.56891103861e-05	0.0	0.0	0.0	0.0	0.0	0.0	3.8522285142e-05	1.52555301297e-05	0.0	0.0	2.2940515244e-05	0.0	0.0	0.0	0.0	0.0	0.0	0.0	0.0	0.0	0.0	6.62383254951e-05	0.0	0.0	0.0	0.0	0.0	0.0	5.10373338097e-05	3.0559545274e-05	0.0	5.78938227291e-05	3.11681835183e-05	6.20308913839e-05	0.0	2.32347405841e-05	9.77166867529e-05	3.34280461307e-05	3.87056819941e-05	0.0	2.91002211617e-05	2.405002405e-05	3.80778310867e-05	1.60976159431e-05	0.0	0.0	7.73534796174e-05	0.0
denovo1065	0.0	0.0	0.0	0.0	3.60659285173e-05	0.0	0.0	0.0	1.52555301297e-05	0.0	2.12413441523e-05	0.0	0.0	0.0	0.0	0.0	0.0	0.0	0.0	0.0	1.78616082592e-05	2.79876854184e-05	0.0	0.0	2.52073302916e-05	0.0	0.0	0.0	0.0	0.0	0.0	0.0	0.0	0.0	6.20308913839e-05	0.0	0.0	0.0	0.0	0.0	0.0	0.0	0.0	7.61556621735e-05	1.60976159431e-05	9.86225714192e-05	0.0	0.0	0.0
denovo549	0.0	0.0	3.3660966743e-05	0.0	0.0	0.0	0.0	0.0	0.0	2.55532273726e-05	2.12413441523e-05	0.0	0.0	0.0	0.0	0.0	0.0	0.0	0.0	0.0	0.0	5.59753708368e-05	0.0	0.0	0.0	0.0	3.99728184834e-05	0.0	4.15662149805e-05	0.0	0.0	0.0	1.92979409097e-05	0.0	0.0	0.0	0.0	0.0	0.0	0.0	0.0	0.0	0.0	0.0	0.0	0.0	0.0	0.0	0.0
denovo1890	0.0	0.0	0.0	0.0	0.0	0.0	0.0	0.0	0.0	0.0	0.0	0.0	0.0	0.0	0.0	0.0	0.0	0.0	0.0	0.0	0.0	0.0	0.0	0.0	0.0	0.0	0.0	0.0	0.0	0.0	0.0	0.0	0.0	0.0	0.0	0.0	0.0	0.0	0.0	0.0	0.0	0.0	0.0	0.0	0.0	0.0	0.0	0.0	0.0
denovo1208	0.0	0.0	0.0	0.0	0.0	0.0	0.0	0.0	0.0	0.0	0.0	0.0	0.0	0.0	0.0	0.0	0.0	0.0	0.0	0.0	0.0	0.0	0.0	0.0	0.0	0.0	0.0	0.0	0.0	0.0	0.0	0.0	0.0	0.0	0.0	0.0	0.0	0.0	0.0	0.0	0.0	0.0	0.0	0.0	0.0	0.0	0.0	0.0	0.0
denovo1840	0.0	0.0	0.0	0.0	0.0	0.0	0.0	0.0	0.0	0.0	0.0	0.0	0.0	0.0	0.0	0.0	0.0	0.0	0.0	0.0	0.0	0.0	0.0	0.0	0.0	0.0	0.0	0.0	0.0	0.0	0.0	0.0	0.0	0.0	0.0	0.0	0.0	0.0	0.0	0.0	0.0	0.0	0.0	0.0	0.0	0.0	0.0	0.0	0.0
denovo1996	0.000205512883089	0.000300562051035	6.73219334859e-05	0.000441241359023	0.000252461499621	0.000244940448853	0.000228131925433	0.000154089140568	0.000198321891686	0.000127766136863	8.4965376609e-05	6.88215457319e-05	0.000149488003588	0.000217823399679	0.000195439739414	9.18245538857e-05	0.000114920513312	0.000135804984043	9.26297588539e-05	0.000149042402564	0.000142892866074	0.00016792611251	6.62383254951e-05	0.000108915851613	0.0	0.0	0.0	6.63173950527e-05	0.0	5.10373338097e-05	3.0559545274e-05	0.0	0.0	0.0	3.1015445692e-05	3.09933364327e-05	0.0	6.51444578352e-05	0.0	7.74113639882e-05	0.0	0.0	0.00012025012025	0.0	1.60976159431e-05	0.0	2.54090862893e-05	2.57844932058e-05	0.0
denovo1278	0.0	0.0	0.0	0.0	0.0	0.0	0.0	0.0	1.52555301297e-05	0.0	0.0	0.0	0.0	0.0	0.0	0.0	0.0	0.0	3.08765862846e-05	0.0	0.0	0.0	0.0	0.0	0.0	0.0	0.0	0.0	0.0	0.0	0.0	0.0	0.0	0.0	0.0	0.0	0.0	0.0	0.0	0.0	0.0	0.0	2.405002405e-05	0.0	0.0	0.0	0.0	0.0	0.0
denovo1565	0.0	0.0	0.0	0.0	0.0	0.0	0.0	0.0	0.0	0.0	0.0	0.0	0.0	0.0	0.0	0.0	0.0	0.0	0.0	0.0	0.0	0.0	0.0	0.0	0.0	0.0	3.99728184834e-05	0.0	0.0	0.0	0.0	0.0	0.0	0.0	0.0	0.0	0.0	0.0	0.0	0.0	0.0	0.0	0.0	0.0	1.60976159431e-05	0.0	0.0	0.0	2.72739669985e-05
denovo1835	0.0	0.0	0.0	0.0	0.0	0.0	0.0	0.0	1.52555301297e-05	0.0	0.0	0.0	0.0	0.0	0.0	3.06081846286e-05	0.0	0.0	0.0	0.0	0.0	0.0	0.0	0.0	0.0	0.0	0.0	0.0	0.0	0.0	0.0	0.0	0.0	0.0	0.0	0.0	0.0	0.0	0.0	0.0	0.0	0.0	0.0	0.0	0.0	0.0	0.0	0.0	0.0
denovo349	0.0	0.0	0.0	0.0	0.0	0.0	0.0	0.0	0.0	0.0	0.0	0.0	0.0	0.0	0.0	0.0	0.0	0.0	0.0	0.0	0.0	0.0	0.0	0.0	0.0	0.0	0.0	0.0	0.0	0.0	0.0	0.0	0.0	0.0	0.0	0.0	0.0	0.0	0.0	0.0	0.0	0.0	0.0	0.0	0.0	0.0	0.0	0.0	0.0
denovo967	0.000102756441544	0.000120224820414	6.73219334859e-05	7.35402265039e-05	0.000180329642587	3.06175561067e-05	3.25902750619e-05	3.8522285142e-05	9.1533180778e-05	0.000127766136863	4.24826883045e-05	0.00011470257622	4.98293345292e-05	5.44558499197e-05	0.000130293159609	0.0	0.000229841026623	0.000101853738032	9.26297588539e-05	3.72606006409e-05	0.0	0.000139938427092	9.93574882427e-05	8.71326812904e-05	7.56219908749e-05	5.83413552697e-05	3.99728184834e-05	3.31586975264e-05	0.000207831074902	0.000127593334524	0.00015279772637	7.76246846497e-05	0.000115787645458	0.000124672734073	0.000124061782768	0.000154966682163	0.000139408443505	3.25722289176e-05	0.000133712184523	7.74113639882e-05	8.15693951629e-05	0.000261901990455	0.00021645021645	7.61556621735e-05	0.000128780927545	0.000131496761892	0.000127045431446	0.000206275945646	5.4547933997e-05
denovo1927	0.0	0.0	0.0	0.0	0.0	0.0	0.0	0.0	0.0	0.0	0.0	0.0	0.0	0.0	0.0	0.0	0.0	0.0	0.0	0.0	0.0	0.0	0.0	0.0	0.0	0.0	0.0	0.0	0.0	0.0	0.0	0.0	0.0	0.0	0.0	0.0	0.0	0.0	0.0	0.0	0.0	0.0	0.0	0.0	0.0	0.0	0.0	0.0	0.0
denovo1314	5.13782207722e-05	0.0	6.73219334859e-05	0.000110310339756	0.0	3.06175561067e-05	3.25902750619e-05	0.0	6.10221205187e-05	7.66596821179e-05	0.000148689409066	0.00011470257622	2.49146672646e-05	0.0	6.51465798046e-05	6.12163692571e-05	0.0	6.79024920215e-05	6.17531725692e-05	0.000111781801923	0.0	0.0	6.62383254951e-05	2.17831703226e-05	2.52073302916e-05	0.0	0.0	9.94760925791e-05	4.15662149805e-05	0.000102074667619	0.0	0.000155249369299	0.0	6.23363670365e-05	6.20308913839e-05	6.19866728653e-05	6.97042217524e-05	0.0	0.0	0.000154822727976	0.000122354092744	2.91002211617e-05	2.405002405e-05	3.80778310867e-05	8.04880797154e-05	3.28741904731e-05	2.54090862893e-05	0.000103137972823	0.000190917768989
denovo1936	0.0	0.0	3.3660966743e-05	0.0	3.60659285173e-05	0.0	0.0	0.0	0.0	2.55532273726e-05	0.0	4.58810304879e-05	0.0	0.0	0.0	0.0	0.0	0.0	0.0	3.72606006409e-05	0.0	0.0	0.0	0.0	0.0	0.0	0.0	0.0	0.0	0.0	0.0	0.0	0.0	0.0	0.0	0.0	0.0	0.0	0.0	0.0	0.0	5.82004423234e-05	0.0	0.0	0.0	6.57483809461e-05	0.0	0.0	0.0
denovo2057	0.0	0.0	0.0	0.0	0.0	0.0	3.25902750619e-05	0.0	0.0	0.0	0.0	0.0	0.0	0.0	0.0	3.06081846286e-05	0.0	0.0	0.0	0.0	0.0	0.0	0.0	0.0	0.0	0.0	0.0	0.0	0.0	0.0	3.0559545274e-05	0.0	0.0	0.0	0.0	0.0	0.0	0.0	0.0	0.0	0.0	0.0	0.0	0.0	0.0	0.0	0.0	0.0	0.0
denovo2166	2.56891103861e-05	3.00562051035e-05	0.0	0.0	0.0	0.0	0.0	0.0	0.0	0.0	2.12413441523e-05	0.0	0.0	0.0	0.0	3.06081846286e-05	0.0	0.0	6.17531725692e-05	0.0	0.0	0.0	0.0	0.0	0.0	2.91706776348e-05	3.99728184834e-05	0.0	4.15662149805e-05	2.55186669048e-05	0.0	3.88123423249e-05	0.0	0.0	3.1015445692e-05	3.09933364327e-05	4.64694811682e-05	0.0	3.34280461307e-05	3.87056819941e-05	0.0	2.91002211617e-05	2.405002405e-05	0.0	0.0	0.0	0.0	0.0	0.0
denovo548	0.0	0.0	0.0	0.0	0.0	0.0	0.0	0.0	0.0	0.0	0.0	0.0	0.0	0.0	0.0	0.0	0.0	0.0	0.0	0.0	0.0	0.0	0.0	0.0	0.0	0.0	0.0	0.0	0.0	0.0	0.0	0.0	0.0	0.0	0.0	0.0	0.0	0.0	0.0	0.0	0.0	0.0	0.0	0.0	0.0	0.0	0.0	0.0	0.0
denovo1800	0.0	0.0	0.0	0.0	0.0	3.06175561067e-05	0.0	0.0	0.0	0.0	0.0	0.0	0.0	0.0	0.0	3.06081846286e-05	0.0	0.0	0.0	0.0	0.0	0.0	0.0	0.0	0.0	0.0	0.0	0.0	0.0	0.0	0.0	0.0	0.0	0.0	0.0	0.0	0.0	0.0	0.0	0.0	0.0	0.0	0.0	0.0	0.0	0.0	0.0	0.0	0.0
denovo1605	0.0	0.0	0.0	0.0	0.0	0.0	0.0	0.0	0.0	0.0	0.0	0.0	0.0	0.0	0.0	0.0	3.83068377705e-05	0.0	0.0	0.0	0.0	0.0	0.0	0.0	0.0	0.0	0.0	0.0	0.0	0.0	0.0	0.0	0.0	0.0	0.0	0.0	0.0	0.0	0.0	0.0	0.0	0.0	0.0	0.0	0.0	0.0	0.0	0.0	0.0
denovo676	2.56891103861e-05	3.00562051035e-05	0.0	3.67701132519e-05	3.60659285173e-05	6.12351122133e-05	6.51805501238e-05	3.8522285142e-05	6.10221205187e-05	5.11064547452e-05	8.4965376609e-05	6.88215457319e-05	2.49146672646e-05	5.44558499197e-05	9.77198697068e-05	9.18245538857e-05	3.83068377705e-05	6.79024920215e-05	0.0	7.45212012818e-05	5.35848247776e-05	8.39630562552e-05	9.93574882427e-05	2.17831703226e-05	0.0	0.0	0.0	0.0	0.000124698644941	2.55186669048e-05	3.0559545274e-05	0.0	3.85958818194e-05	0.0	0.0	0.0	2.32347405841e-05	6.51444578352e-05	0.0	0.0	0.0	0.0	0.0	3.80778310867e-05	0.0	0.0	0.0	7.73534796174e-05	0.0
denovo2112	0.0	0.0	0.0	0.0	0.0	0.0	0.0	0.0	0.0	0.0	0.0	0.0	0.0	0.0	0.0	0.0	0.0	0.0	0.0	0.0	0.0	0.0	0.0	0.0	0.0	0.0	0.0	0.0	0.0	0.0	0.0	0.0	0.0	0.0	0.0	0.0	0.0	0.0	0.0	0.0	0.0	0.0	0.0	0.0	0.0	0.0	0.0	0.0	0.0
denovo1440	0.0	3.00562051035e-05	0.0	3.67701132519e-05	0.0	6.12351122133e-05	0.0	0.0	0.0	0.0	4.24826883045e-05	2.2940515244e-05	0.0	0.0	0.0	0.0	3.83068377705e-05	0.000101853738032	0.0	0.0	0.0	0.0	3.31191627476e-05	2.17831703226e-05	0.0	0.0	3.99728184834e-05	0.0	0.0	2.55186669048e-05	0.0	3.88123423249e-05	1.92979409097e-05	0.0	3.1015445692e-05	3.09933364327e-05	0.0	0.0	0.0	0.0	4.07846975815e-05	0.0	0.0	3.80778310867e-05	1.60976159431e-05	0.0	2.54090862893e-05	2.57844932058e-05	0.0
denovo1768	0.0	0.0	0.0	0.0	0.0	0.0	0.0	0.0	0.0	0.0	0.0	0.0	0.0	0.0	0.0	0.0	0.0	0.0	0.0	0.0	0.0	0.0	0.0	0.0	0.0	0.0	0.0	0.0	0.0	0.0	0.0	0.0	1.92979409097e-05	0.0	0.0	0.0	0.0	0.0	0.0	0.0	0.0	0.0	0.0	0.0	0.0	0.0	0.0	0.0	0.0
denovo1029	0.0	0.0	0.0	0.0	0.0	0.0	0.0	0.0	0.0	0.0	0.0	0.0	0.0	0.0	0.0	0.0	0.0	0.0	0.0	0.0	0.0	0.0	0.0	0.0	0.0	0.0	0.0	0.0	0.0	0.0	0.0	0.0	0.0	0.0	0.0	0.0	0.0	0.0	0.0	0.0	0.0	0.0	0.0	0.0	0.0	0.0	0.0	0.0	0.0
denovo1306	5.13782207722e-05	3.00562051035e-05	3.3660966743e-05	3.67701132519e-05	0.000108197785552	3.06175561067e-05	3.25902750619e-05	3.8522285142e-05	4.5766590389e-05	7.66596821179e-05	2.12413441523e-05	2.2940515244e-05	0.0	5.44558499197e-05	3.25732899023e-05	0.0	3.83068377705e-05	3.39512460107e-05	6.17531725692e-05	7.45212012818e-05	5.35848247776e-05	8.39630562552e-05	6.62383254951e-05	0.000130699021936	0.0	0.0	3.99728184834e-05	3.31586975264e-05	0.0	7.65560007145e-05	3.0559545274e-05	0.000116437026975	7.71917636388e-05	3.11681835183e-05	3.1015445692e-05	9.2980009298e-05	6.97042217524e-05	6.51444578352e-05	0.0	0.000116117045982	8.15693951629e-05	8.7300663485e-05	2.405002405e-05	0.0	8.04880797154e-05	3.28741904731e-05	0.000101636345157	7.73534796174e-05	0.0
denovo1902	0.0	0.0	0.0	0.0	0.0	0.0	0.0	0.0	0.0	0.0	0.0	0.0	0.0	0.0	0.0	0.0	0.0	0.0	0.0	0.0	0.0	0.0	0.0	0.0	0.0	0.0	0.0	0.0	0.0	0.0	0.0	0.0	0.0	0.0	0.0	0.0	0.0	0.0	0.0	0.0	0.0	0.0	0.0	0.0	0.0	0.0	0.0	0.0	0.0
denovo329	0.0	0.0	0.0	0.0	0.0	0.0	0.0	0.0	0.0	0.0	0.0	0.0	0.0	0.0	0.0	0.0	0.0	0.0	0.0	0.0	0.0	2.79876854184e-05	0.0	0.0	0.0	0.0	3.99728184834e-05	3.31586975264e-05	0.0	2.55186669048e-05	0.0	0.0	1.92979409097e-05	3.11681835183e-05	0.0	0.0	0.0	0.0	0.0	0.0	4.07846975815e-05	0.0	0.0	0.0	0.0	0.0	2.54090862893e-05	2.57844932058e-05	5.4547933997e-05
denovo1354	0.0	0.0	0.0	0.0	7.21318570347e-05	0.0	0.0	0.0	6.10221205187e-05	0.0	0.0	0.0	0.0	0.0	0.0	0.0	0.0	3.39512460107e-05	3.08765862846e-05	0.0	1.78616082592e-05	5.59753708368e-05	3.31191627476e-05	0.0	0.0	0.0	0.0	0.0	0.0	2.55186669048e-05	3.0559545274e-05	0.0	0.0	3.11681835183e-05	0.0	0.0	4.64694811682e-05	3.25722289176e-05	0.0	0.0	0.0	0.0	0.0	0.0	3.21952318862e-05	0.0	2.54090862893e-05	2.57844932058e-05	0.0
denovo714	0.0	0.0	0.0	0.0	0.0	0.0	0.0	0.0	0.0	0.0	0.0	0.0	0.0	0.0	0.0	0.0	0.0	0.0	0.0	0.0	0.0	0.0	0.0	0.0	0.0	0.0	0.0	0.0	0.0	0.0	0.0	0.0	0.0	0.0	0.0	3.09933364327e-05	0.0	0.0	0.0	0.0	0.0	0.0	0.0	0.0	0.0	0.0	0.0	0.0	0.0
denovo479	0.0	0.0	0.0	0.0	0.0	3.06175561067e-05	0.0	0.0	1.52555301297e-05	0.0	0.0	2.2940515244e-05	0.0	0.0	0.0	0.0	0.0	0.0	0.0	0.0	0.0	0.0	0.0	0.0	0.0	2.91706776348e-05	0.0	0.0	0.0	0.0	0.0	0.0	0.0	0.0	0.0	0.0	0.0	0.0	0.0	0.0	4.07846975815e-05	0.0	0.0	0.0	0.0	0.0	0.0	0.0	0.0
denovo471	0.0	3.00562051035e-05	0.0	3.67701132519e-05	0.0	0.0	0.0	7.70445702839e-05	1.52555301297e-05	0.0	4.24826883045e-05	0.0	0.0	8.16837748795e-05	0.0	0.0	0.0	0.0	0.0	0.0	1.78616082592e-05	2.79876854184e-05	0.0	0.0	2.52073302916e-05	0.0	0.0	0.0	0.0	2.55186669048e-05	0.0	0.0	0.0	0.0	0.0	0.0	2.32347405841e-05	0.0	0.0	0.0	0.0	2.91002211617e-05	0.0	0.0	0.0	0.0	2.54090862893e-05	0.0	5.4547933997e-05
denovo1604	2.56891103861e-05	6.01124102071e-05	0.0	7.35402265039e-05	3.60659285173e-05	0.0	0.0	0.0	0.0	0.0	0.0	0.0	2.49146672646e-05	2.72279249598e-05	0.0	6.12163692571e-05	3.83068377705e-05	0.0	0.0	3.72606006409e-05	0.0	0.0	6.62383254951e-05	2.17831703226e-05	0.0	0.0	0.0	3.31586975264e-05	0.0	0.0	0.0	0.0	0.0	0.0	0.0	0.0	4.64694811682e-05	0.0	0.0	0.0	0.0	0.0	0.0	0.0	0.0	0.0	2.54090862893e-05	0.0	0.000300013636983
denovo1134	0.0	0.0	0.0	0.0	0.0	0.0	0.0	0.0	0.0	0.0	0.0	0.0	0.0	0.0	0.0	0.0	0.0	0.0	0.0	0.0	0.0	0.0	0.0	0.0	0.0	0.0	0.0	0.0	0.0	0.0	0.0	0.0	0.0	0.0	0.0	0.0	0.0	0.0	0.0	0.0	0.0	0.0	0.0	0.0	0.0	0.0	0.0	0.0	0.0
denovo1433	0.0	0.0	0.0	0.0	0.0	0.0	0.0	0.0	0.0	0.0	0.0	0.0	0.0	0.0	0.0	0.0	0.0	0.0	0.0	0.0	0.0	0.0	0.0	0.0	0.0	0.0	0.0	0.0	0.0	0.0	0.0	0.0	0.0	0.0	0.0	0.0	0.0	0.0	0.0	0.0	0.0	0.0	0.0	0.0	0.0	0.0	0.0	0.0	0.0
denovo2207	0.0	0.0	0.0	0.0	0.0	0.0	0.0	0.0	0.0	0.0	0.0	0.0	0.0	0.0	0.0	0.0	0.0	0.0	0.0	0.0	0.0	0.0	0.0	0.0	2.52073302916e-05	0.0	0.0	0.0	0.0	0.0	0.0	0.0	0.0	0.0	0.0	0.0	0.0	0.0	0.0	0.0	0.0	0.0	0.0	0.0	0.0	0.0	0.0	0.0	0.0
denovo2217	0.000693605980425	0.000541011691864	0.000706880301602	0.000772172378291	0.00054098892776	0.000428645785493	0.000749576326424	0.000693401132555	0.000533943554539	0.000817703275924	0.000615998980415	0.000665274942075	0.000722525350674	0.000381190949438	0.000553745928339	0.00119371920051	0.000919364106493	0.000984586134311	0.000679284898262	0.000670690811536	0.000714464330368	0.00103554436048	0.000596144929456	0.000718844620646	0.000201658642333	0.000262536098714	0.00011991845545	0.000397904370316	0.000332529719844	7.65560007145e-05	0.000275035907466	0.000310498738599	0.000270171172736	0.000249345468146	0.000403200793995	0.000278940027894	0.000209112665257	0.000358294518094	0.000200568276784	0.000464468183929	0.000489416370978	0.000494703759749	0.0003848003848	0.000190389155434	0.000273659471032	0.000328741904731	0.00033031812176	0.000593043343733	0.000436383471976
denovo1639	0.0	0.0	6.73219334859e-05	0.0	0.0	0.0	0.0	0.0	1.52555301297e-05	0.0	2.12413441523e-05	0.0	0.0	0.0	0.0	0.0	0.0	0.0	0.0	0.0	0.0	0.0	0.0	0.0	0.0	0.0	0.0	0.0	0.0	0.0	0.0	0.0	0.0	0.0	0.0	0.0	0.0	0.0	0.0	0.0	0.0	0.0	0.0	0.0	0.0	0.0	0.0	0.0	0.0
denovo218	0.0	0.0	0.0	0.0	0.0	0.0	0.0	3.8522285142e-05	0.0	0.0	0.0	2.2940515244e-05	0.0	8.16837748795e-05	0.0	3.06081846286e-05	0.0	3.39512460107e-05	0.0	0.0	1.78616082592e-05	2.79876854184e-05	3.31191627476e-05	0.0	0.0	0.0	0.0	0.0	0.0	5.10373338097e-05	0.0	0.0	0.0	0.0	0.0	0.0	0.0	0.0	3.34280461307e-05	3.87056819941e-05	0.0	5.82004423234e-05	4.81000481e-05	3.80778310867e-05	1.60976159431e-05	0.0	0.0	2.57844932058e-05	0.0
denovo1363	0.0	0.0	0.0	0.0	0.0	0.0	0.0	0.0	0.0	0.0	0.0	0.0	0.0	0.0	0.0	0.0	0.0	0.0	0.0	0.0	0.0	0.0	0.0	0.0	0.0	0.0	0.0	0.0	0.0	0.0	0.0	0.0	0.0	0.0	0.0	0.0	0.0	0.0	0.0	0.0	0.0	0.0	0.0	0.0	0.0	0.0	0.0	0.0	0.0
denovo1013	0.0	0.0	0.0	0.0	0.0	0.0	0.0	0.0	0.0	0.0	0.0	0.0	0.0	0.0	0.0	0.0	0.0	0.0	0.0	0.0	0.0	0.0	0.0	0.0	0.0	0.0	0.0	0.0	0.0	0.0	0.0	0.0	0.0	0.0	0.0	0.0	0.0	0.0	0.0	0.0	0.0	0.0	0.0	0.0	0.0	0.0	0.0	0.0	0.0
denovo2180	0.0	0.0	0.0	0.0	0.0	0.0	3.25902750619e-05	0.0	0.0	0.0	0.0	0.0	0.0	0.0	0.0	0.0	0.0	0.0	0.0	0.0	0.0	0.0	0.0	0.0	0.0	0.0	0.0	0.0	0.0	0.0	0.0	0.0	0.0	0.0	0.0	0.0	0.0	0.0	0.0	0.0	0.0	0.0	0.0	0.0	0.0	0.0	0.0	0.0	0.0
denovo507	2.56891103861e-05	0.0	0.0	3.67701132519e-05	0.000108197785552	3.06175561067e-05	3.25902750619e-05	0.0	1.52555301297e-05	2.55532273726e-05	0.0	2.2940515244e-05	4.98293345292e-05	0.0	0.0	0.0	0.0	0.0	3.08765862846e-05	3.72606006409e-05	3.57232165184e-05	0.0	0.0	0.0	0.0	0.0	7.99456369669e-05	0.0	4.15662149805e-05	0.0	0.0	0.0	0.0	6.23363670365e-05	0.0	3.09933364327e-05	2.32347405841e-05	3.25722289176e-05	0.0	0.0	4.07846975815e-05	0.0	4.81000481e-05	3.80778310867e-05	0.0	0.0	0.0	0.0	0.0
denovo157	0.0	0.0	0.0	0.0	0.0	0.0	0.0	0.0	0.0	0.0	0.0	0.0	0.0	0.0	0.0	0.0	0.0	0.0	0.0	0.0	0.0	0.0	0.0	0.0	0.0	0.0	0.0	0.0	0.0	0.0	0.0	0.0	0.0	0.0	0.0	0.0	0.0	0.0	0.0	0.0	0.0	0.0	0.0	0.0	0.0	0.0	0.0	0.0	0.0
denovo2003	0.0	0.0	0.0	0.0	0.0	0.0	3.25902750619e-05	0.0	3.05110602593e-05	0.0	0.0	0.0	0.0	0.0	0.0	0.0	0.0	0.0	0.0	0.0	0.0	0.0	0.0	0.0	0.0	0.0	0.0	0.0	0.0	5.10373338097e-05	0.0	0.0	0.0	0.0	0.0	0.0	2.32347405841e-05	0.0	3.34280461307e-05	0.0	0.0	2.91002211617e-05	0.0	0.0	1.60976159431e-05	3.28741904731e-05	0.0	0.0	0.0
denovo1202	0.00919670151823	0.00928736737699	0.00959337552174	0.00702309163112	0.00678039456126	0.00756253635835	0.00759353408943	0.00708810046612	0.00741418764302	0.00168651300659	0.00223034113599	0.00188112225001	0.00862047487356	0.00860402428731	0.00843648208469	0.00373419852469	0.00268147864394	0.00329327086304	0.00768826998487	0.0075639019301	0.00866288000572	0.00310663308144	0.0020865072531	0.00328925871871	0.00287363565325	0.00230448353315	0.00295798856777	0.00291796538232	0.00415662149805	0.00331742669763	0.00244476362192	0.00217349117019	0.00287539319555	0.00280513651664	0.00238818931828	0.00238648690532	0.00285787309185	0.00283378391583	0.00350994484372	0.00390927388141	0.0026510053428	0.00282272145268	0.0030784030784	0.0025892925139	0.00273659471032	0.00309017390447	0.00271877223295	0.00345512208958	0.00272739669985
denovo286	0.0	0.0	0.0	0.0	0.0	0.0	0.0	0.0	0.0	0.0	0.0	0.0	0.0	0.0	0.0	0.0	0.0	0.0	0.0	0.0	0.0	0.0	0.0	0.0	0.0	0.0	0.0	0.0	0.0	0.0	0.0	0.0	0.0	0.0	0.0	0.0	0.0	0.0	0.0	0.0	0.0	0.0	0.0	0.0	0.0	0.0	0.0	0.0	0.0
denovo1945	0.0	3.00562051035e-05	0.0	0.0	0.0	0.0	0.0	0.0	0.0	0.0	0.0	0.0	0.0	0.0	0.0	0.0	0.0	0.0	0.0	0.0	0.0	0.0	0.0	0.0	0.0	0.0	0.0	0.0	0.0	0.0	0.0	0.0	0.0	0.0	0.0	0.0	0.0	0.0	0.0	0.0	0.0	0.0	0.0	0.0	0.0	0.0	0.0	0.0	0.0
denovo1121	0.00208081794127	0.00177331610111	0.00259189443921	0.00202235622886	0.00201969199697	0.00192890603472	0.00208577760396	0.00184906968681	0.00196796338673	0.00199315173506	0.0018692382854	0.00165171709757	0.00194334404664	0.00171535927247	0.0014006514658	0.00226500566251	0.00183872821299	0.00166361105453	0.00188347176336	0.00122959982115	0.00137534383596	0.00246291631682	0.00192091143936	0.00159017143355	0.00289884298354	0.00265453166477	0.00239836910901	0.00411167849327	0.00444758500291	0.00283257202644	0.00452281270055	0.00302736270134	0.00247013643644	0.00595312305199	0.00359779170027	0.00251046025105	0.00278816887009	0.00289892837367	0.00197225472171	0.00510915002322	0.00273257473796	0.00224071702945	0.00233285233285	0.00285583733151	0.00225366623203	0.00338604161873	0.00274418131924	0.00281050975943	0.00199099959089
denovo1316	5.13782207722e-05	6.01124102071e-05	3.3660966743e-05	0.0	3.60659285173e-05	0.0	6.51805501238e-05	7.70445702839e-05	4.5766590389e-05	5.11064547452e-05	2.12413441523e-05	2.2940515244e-05	2.49146672646e-05	0.000108911699839	3.25732899023e-05	0.0	0.0	0.0	9.26297588539e-05	0.0	7.14464330368e-05	0.0	6.62383254951e-05	0.0	0.0	0.0	3.99728184834e-05	3.31586975264e-05	0.0	0.0	3.0559545274e-05	3.88123423249e-05	0.0	0.0	3.1015445692e-05	0.0	4.64694811682e-05	0.0	3.34280461307e-05	0.0	0.0	0.0	4.81000481e-05	3.80778310867e-05	0.0	3.28741904731e-05	0.0	0.0	0.0
denovo815	0.0	0.0	0.0	0.0	0.0	0.0	0.0	0.0	0.0	0.0	0.0	0.0	0.0	0.0	0.0	0.0	0.0	0.0	0.0	0.0	0.0	0.0	0.0	0.0	0.0	0.0	0.0	0.0	0.0	0.0	0.0	0.0	0.0	0.0	0.0	0.0	0.0	0.0	0.0	0.0	0.0	0.0	0.0	0.0	0.0	0.0	0.0	0.0	0.0
denovo1898	0.0	0.0	0.0	0.0	0.0	0.0	0.0	0.0	0.0	0.0	0.0	0.0	0.0	0.0	0.0	0.0	0.0	0.0	0.0	0.0	0.0	0.0	0.0	0.0	0.0	0.0	0.0	0.0	0.0	0.0	0.0	0.0	0.0	0.0	0.0	0.0	0.0	0.0	0.0	0.0	0.0	0.0	0.0	0.0	0.0	0.0	0.0	0.0	0.0
denovo298	0.0	0.0	3.3660966743e-05	0.0	0.0	0.0	0.0	0.0	0.0	0.0	0.0	0.0	0.0	0.0	0.0	0.0	0.0	0.0	0.0	0.0	0.0	0.0	0.0	2.17831703226e-05	0.0	0.0	0.0	0.0	0.0	0.0	0.0	0.0	0.0	0.0	0.0	0.0	0.0	0.0	0.0	0.0	0.0	0.0	0.0	0.0	0.0	0.0	0.0	0.0	0.0
denovo766	0.0	9.01686153106e-05	0.0	7.35402265039e-05	3.60659285173e-05	0.0	0.0	0.0	7.62776506484e-05	0.0	2.12413441523e-05	4.58810304879e-05	0.000149488003588	5.44558499197e-05	6.51465798046e-05	0.0	7.66136755411e-05	3.39512460107e-05	0.000123506345138	3.72606006409e-05	0.000125031257814	5.59753708368e-05	3.31191627476e-05	8.71326812904e-05	5.04146605833e-05	0.0	3.99728184834e-05	0.0	8.31324299609e-05	2.55186669048e-05	0.0	3.88123423249e-05	3.85958818194e-05	3.11681835183e-05	3.1015445692e-05	3.09933364327e-05	6.97042217524e-05	3.25722289176e-05	3.34280461307e-05	3.87056819941e-05	0.0	0.0	2.405002405e-05	7.61556621735e-05	1.60976159431e-05	3.28741904731e-05	0.0	0.0	0.0
denovo661	2.56891103861e-05	0.0	0.0	3.67701132519e-05	3.60659285173e-05	6.12351122133e-05	0.0	0.0	0.0	0.0	0.0	4.58810304879e-05	2.49146672646e-05	0.0	3.25732899023e-05	0.0	0.0	0.0	3.08765862846e-05	0.0	1.78616082592e-05	0.0	0.0	0.0	2.52073302916e-05	0.0	0.0	0.0	0.0	0.0	9.16786358219e-05	0.000116437026975	7.71917636388e-05	0.000124672734073	3.1015445692e-05	0.0	0.0	0.0	3.34280461307e-05	7.74113639882e-05	0.0	5.82004423234e-05	9.62000962001e-05	3.80778310867e-05	4.82928478292e-05	0.0	5.08181725785e-05	5.15689864116e-05	8.18219009955e-05
denovo621	0.0	0.0	0.0	0.0	0.0	0.0	0.0	0.0	0.0	0.0	0.0	0.0	0.0	0.0	0.0	0.0	0.0	0.0	0.0	0.0	0.0	0.0	0.0	0.0	0.0	0.0	0.0	0.0	0.0	0.0	0.0	0.0	0.0	0.0	0.0	0.0	0.0	0.0	0.0	0.0	0.0	0.0	0.0	0.0	0.0	0.0	0.0	0.0	0.0
denovo1307	0.0	9.01686153106e-05	3.3660966743e-05	0.0	0.0	3.06175561067e-05	0.0	0.0	1.52555301297e-05	0.0	0.0	0.0	0.0	0.0	3.25732899023e-05	0.0	3.83068377705e-05	0.0	0.0	3.72606006409e-05	0.0	0.0	3.31191627476e-05	0.0	7.56219908749e-05	0.0	0.0	3.31586975264e-05	4.15662149805e-05	5.10373338097e-05	0.0	3.88123423249e-05	0.0	3.11681835183e-05	0.0	3.09933364327e-05	0.0	3.25722289176e-05	0.0	0.0	4.07846975815e-05	0.0	2.405002405e-05	0.0	6.43904637723e-05	3.28741904731e-05	0.0	2.57844932058e-05	0.0
denovo1558	0.0	0.0	0.0	0.0	0.0	0.0	0.0	0.0	0.0	0.0	0.0	0.0	0.0	0.0	0.0	3.06081846286e-05	0.0	0.0	0.0	0.0	0.0	0.0	0.0	0.0	0.0	0.0	0.0	0.0	0.0	0.0	0.0	0.0	0.0	0.0	0.0	0.0	0.0	0.0	0.0	0.0	0.0	0.0	0.0	0.0	0.0	0.0	0.0	0.0	2.72739669985e-05
denovo1185	0.0	0.0	0.0	0.0	0.0	0.0	0.0	0.0	0.0	0.0	2.12413441523e-05	0.0	0.0	0.0	0.0	0.0	0.0	0.0	0.0	0.0	1.78616082592e-05	0.0	0.0	2.17831703226e-05	0.0	0.0	0.0	0.0	0.0	0.0	0.0	0.0	0.0	0.0	0.0	0.0	0.0	0.0	0.0	0.0	0.0	0.0	0.0	0.0	0.0	0.0	0.0	0.0	0.0
denovo332	0.0	0.0	0.0	0.0	0.0	0.0	0.0	0.0	0.0	0.0	0.0	0.0	0.0	0.0	0.0	0.0	0.0	0.0	0.0	0.0	0.0	0.0	0.0	0.0	0.0	0.0	0.0	0.0	0.0	0.0	0.0	0.0	0.0	0.0	3.1015445692e-05	0.0	2.32347405841e-05	0.0	0.0	0.0	0.0	0.0	0.0	0.0	0.0	0.0	0.0	0.0	0.0
denovo1555	0.000102756441544	0.0	3.3660966743e-05	3.67701132519e-05	0.000144263714069	6.12351122133e-05	0.0	0.000115566855426	1.52555301297e-05	5.11064547452e-05	0.000127448064914	4.58810304879e-05	2.49146672646e-05	5.44558499197e-05	6.51465798046e-05	3.06081846286e-05	3.83068377705e-05	0.000101853738032	3.08765862846e-05	3.72606006409e-05	3.57232165184e-05	8.39630562552e-05	3.31191627476e-05	6.53495109678e-05	0.0	2.91706776348e-05	0.0	3.31586975264e-05	0.0	2.55186669048e-05	0.0	0.0	3.85958818194e-05	3.11681835183e-05	6.20308913839e-05	0.0	4.64694811682e-05	3.25722289176e-05	3.34280461307e-05	3.87056819941e-05	0.000122354092744	2.91002211617e-05	7.21500721501e-05	3.80778310867e-05	4.82928478292e-05	3.28741904731e-05	0.0	2.57844932058e-05	2.72739669985e-05
denovo1239	0.000488093097336	0.000300562051035	0.000538575467887	0.000147080453008	0.000216395571104	0.00027555800496	0.000488854125929	0.000308178281136	0.00048817696415	0.000332191955844	0.000233654785675	0.000252345667684	0.000423549343499	0.000217823399679	0.000456026058632	0.000612163692571	0.000344761539935	0.000305561214097	0.000339642449131	0.000558909009613	0.000339370556925	0.000643716764624	0.000397429952971	0.000283181214194	7.56219908749e-05	0.000145853388174	0.000199864092417	0.000132634790105	8.31324299609e-05	0.000127593334524	0.000244476362192	0.000116437026975	0.000154383527278	0.000124672734073	0.00031015445692	3.09933364327e-05	4.64694811682e-05	9.77166867529e-05	0.000133712184523	0.000232234091965	0.00028549288307	0.00017460132697	0.0001443001443	7.61556621735e-05	0.000193171391317	0.000131496761892	0.000152454517736	0.000154706959235	0.000218191735988
denovo1773	0.0	0.0	0.0	0.0	0.0	0.0	0.0	0.0	0.0	0.0	0.0	0.0	0.0	0.0	0.0	0.0	0.0	0.0	0.0	0.0	0.0	0.0	0.0	0.0	0.0	0.0	0.0	0.0	0.0	0.0	0.0	0.0	0.0	0.0	0.0	0.0	0.0	0.0	0.0	0.0	0.0	0.0	0.0	0.0	0.0	0.0	0.0	0.0	0.0
denovo263	0.0	0.0	0.0	0.0	0.0	0.0	0.0	0.0	0.0	0.0	0.0	0.0	0.0	0.0	0.0	0.0	0.0	0.0	0.0	0.0	0.0	2.79876854184e-05	0.0	0.0	0.0	0.0	0.0	0.0	0.0	0.0	0.0	0.0	0.0	0.0	0.0	0.0	0.0	0.0	0.0	0.0	0.0	0.0	0.0	0.0	0.0	0.0	0.0	0.0	0.0
denovo2185	0.0	0.0	0.0	0.0	0.0	0.0	0.0	0.0	0.0	0.0	0.0	0.0	0.0	0.0	0.0	0.0	0.0	0.0	0.0	0.0	0.0	0.0	0.0	0.0	0.0	0.0	0.0	0.0	0.0	0.0	0.0	0.0	0.0	0.0	0.0	0.0	0.0	0.0	0.0	0.0	0.0	0.0	0.0	0.0	0.0	0.0	0.0	0.0	0.0
denovo235	2.56891103861e-05	3.00562051035e-05	6.73219334859e-05	3.67701132519e-05	7.21318570347e-05	0.0	0.0	7.70445702839e-05	4.5766590389e-05	7.66596821179e-05	0.000106206720761	6.88215457319e-05	2.49146672646e-05	2.72279249598e-05	3.25732899023e-05	9.18245538857e-05	3.83068377705e-05	6.79024920215e-05	9.26297588539e-05	7.45212012818e-05	1.78616082592e-05	0.0	9.93574882427e-05	4.35663406452e-05	5.04146605833e-05	0.000116682710539	3.99728184834e-05	0.000232110882685	0.000249397289883	0.000102074667619	0.000122238181096	0.000194061711624	9.64897045485e-05	0.000311681835183	9.30463370759e-05	0.000154966682163	0.000116173702921	9.77166867529e-05	0.000167140230654	0.000154822727976	0.000203923487907	0.000203701548132	9.62000962001e-05	0.000266544817607	0.000177073775374	9.86225714192e-05	0.000177863604025	7.73534796174e-05	2.72739669985e-05
denovo1929	2.56891103861e-05	0.0	0.0	0.0	0.0	0.0	0.0	0.0	1.52555301297e-05	0.0	0.0	2.2940515244e-05	2.49146672646e-05	0.0	0.0	0.0	0.0	0.0	0.0	7.45212012818e-05	0.0	2.79876854184e-05	0.0	0.0	0.0	0.0	0.0	0.0	0.0	0.0	0.0	0.0	0.0	0.0	0.0	0.0	0.0	0.0	0.0	0.0	0.0	0.0	0.0	0.0	0.0	0.0	0.0	0.0	0.0
denovo413	0.0	0.0	0.0	0.0	0.0	0.0	0.0	0.0	0.0	0.0	0.0	0.0	0.0	0.0	0.0	0.0	0.0	0.0	0.0	0.0	0.0	0.0	0.0	0.0	0.00015124398175	0.000262536098714	3.99728184834e-05	0.000232110882685	8.31324299609e-05	0.000127593334524	0.000122238181096	0.000116437026975	0.000154383527278	0.000249345468146	0.00015507722846	0.000154966682163	0.000185877924673	0.00013028891567	0.000233996322915	0.000387056819941	0.000367062278233	8.7300663485e-05	0.0001924001924	0.000266544817607	0.000112683311602	0.000262993523784	0.00033031812176	0.000206275945646	0.000218191735988
denovo1308	5.13782207722e-05	3.00562051035e-05	0.0	0.0	0.0	0.0	0.0	3.8522285142e-05	1.52555301297e-05	0.0	0.000106206720761	2.2940515244e-05	0.0	0.0	0.0	3.06081846286e-05	0.0	3.39512460107e-05	0.0	0.0	1.78616082592e-05	8.39630562552e-05	0.0	0.0	0.0	2.91706776348e-05	0.0	0.0	8.31324299609e-05	2.55186669048e-05	3.0559545274e-05	3.88123423249e-05	0.0	0.0	3.1015445692e-05	3.09933364327e-05	0.0	0.0	0.0	3.87056819941e-05	0.0	2.91002211617e-05	0.0	0.0	0.0	3.28741904731e-05	2.54090862893e-05	2.57844932058e-05	0.0
denovo583	7.70673311583e-05	3.00562051035e-05	0.0	3.67701132519e-05	7.21318570347e-05	0.0	3.25902750619e-05	3.8522285142e-05	6.10221205187e-05	0.0	0.0	2.2940515244e-05	2.49146672646e-05	5.44558499197e-05	6.51465798046e-05	6.12163692571e-05	7.66136755411e-05	0.0	0.0	3.72606006409e-05	3.57232165184e-05	0.000111950741674	3.31191627476e-05	4.35663406452e-05	0.000100829321167	8.75120329045e-05	0.0	0.000165793487632	0.000124698644941	7.65560007145e-05	0.000183357271644	0.000194061711624	7.71917636388e-05	9.35045505548e-05	0.000186092674152	0.000123973345731	6.97042217524e-05	0.00013028891567	0.000100284138392	0.000116117045982	0.000122354092744	0.0	0.00012025012025	0.000152311324347	0.000144878543488	0.0	7.62272588678e-05	5.15689864116e-05	0.0
denovo270	0.0	0.0	0.0	0.0	0.0	0.0	0.0	0.0	0.0	0.0	0.0	0.0	0.0	0.0	0.0	0.0	0.0	0.0	0.0	0.0	0.0	0.0	0.0	0.0	0.0	0.0	3.99728184834e-05	0.0	0.0	0.0	0.0	0.0	0.0	0.0	0.0	0.0	0.0	0.0	0.0	0.0	0.0	0.0	2.405002405e-05	0.0	0.0	3.28741904731e-05	2.54090862893e-05	0.0	2.72739669985e-05
denovo911	5.13782207722e-05	0.0	0.0	0.0	0.0	0.0	0.0	0.0	0.0	2.55532273726e-05	0.0	0.0	0.0	2.72279249598e-05	0.0	3.06081846286e-05	3.83068377705e-05	0.0	0.0	0.0	0.0	0.0	0.0	4.35663406452e-05	0.0	0.0	0.0	3.31586975264e-05	0.0	2.55186669048e-05	0.0	0.0	0.0	3.11681835183e-05	0.0	0.0	0.0	0.0	3.34280461307e-05	0.0	0.0	2.91002211617e-05	4.81000481e-05	0.0	0.0	3.28741904731e-05	0.0	5.15689864116e-05	0.0
denovo2223	0.0	0.0	0.0	0.0	0.0	0.0	0.0	0.0	4.5766590389e-05	0.0	0.0	2.2940515244e-05	0.0	0.0	0.0	0.0	0.0	0.0	0.0	0.0	0.0	0.0	0.0	0.0	0.0	0.0	3.99728184834e-05	0.0	0.0	0.0	0.0	0.0	0.0	0.0	0.0	0.0	0.0	0.0	0.0	3.87056819941e-05	0.0	0.0	0.0	0.0	0.0	0.0	0.0	2.57844932058e-05	0.0
denovo654	0.0	0.0	0.0	0.0	0.0	0.0	0.0	0.0	0.0	0.0	2.12413441523e-05	0.0	0.0	0.0	0.0	0.0	0.0	0.0	0.0	0.0	0.0	0.0	0.0	0.0	0.0	0.0	0.0	0.0	0.0	0.0	0.0	0.0	0.0	0.0	0.0	0.0	0.0	0.0	0.0	0.0	0.0	0.0	0.0	0.0	0.0	0.0	0.0	0.0	0.0
denovo2037	0.0	3.00562051035e-05	0.0	3.67701132519e-05	7.21318570347e-05	0.0	0.0	0.0	0.0	0.0	0.0	0.0	2.49146672646e-05	2.72279249598e-05	3.25732899023e-05	0.0	3.83068377705e-05	0.0	3.08765862846e-05	0.0	1.78616082592e-05	2.79876854184e-05	0.0	0.0	2.52073302916e-05	0.0	0.0	0.0	0.0	0.0	0.0	3.88123423249e-05	0.0	0.0	3.1015445692e-05	3.09933364327e-05	4.64694811682e-05	0.0	3.34280461307e-05	3.87056819941e-05	4.07846975815e-05	0.0	4.81000481e-05	3.80778310867e-05	3.21952318862e-05	0.0	2.54090862893e-05	0.0	2.72739669985e-05
denovo1801	0.0	0.0	0.0	0.0	0.0	0.0	0.0	0.0	0.0	0.0	0.0	0.0	0.0	0.0	0.0	0.0	0.0	0.0	0.0	0.0	0.0	0.0	0.0	0.0	0.0	0.0	0.0	0.0	0.0	0.0	0.0	0.0	0.0	0.0	0.0	0.0	0.0	0.0	0.0	0.0	0.0	0.0	0.0	0.0	0.0	0.0	0.0	0.0	0.0
denovo568	2.56891103861e-05	0.0	0.0	0.0	0.0	0.0	0.0	0.0	0.0	0.0	0.0	0.0	2.49146672646e-05	0.0	0.0	0.0	0.0	0.0	0.0	0.0	1.78616082592e-05	0.0	3.31191627476e-05	0.0	2.52073302916e-05	0.0	0.0	0.0	0.0	0.0	0.0	0.0	0.0	0.0	0.0	3.09933364327e-05	2.32347405841e-05	0.0	0.0	0.0	0.0	0.0	0.0	0.0	0.0	0.0	0.0	0.0	0.0
denovo1259	0.0	0.0	0.0	3.67701132519e-05	0.0	0.0	0.0	0.0	0.0	0.0	0.0	0.0	0.0	0.0	0.0	0.0	0.0	0.0	0.0	0.0	0.0	0.0	3.31191627476e-05	0.0	0.0	0.0	0.0	0.0	0.0	2.55186669048e-05	0.0	3.88123423249e-05	0.0	0.0	3.1015445692e-05	0.0	0.0	0.0	0.0	0.0	0.0	0.0	0.0	0.0	0.0	0.0	2.54090862893e-05	0.0	0.0
denovo445	0.0	0.0	0.0	0.0	0.0	3.06175561067e-05	0.0	0.0	0.0	0.0	0.0	0.0	0.0	2.72279249598e-05	0.0	0.0	0.0	0.0	0.0	0.0	0.0	0.0	0.0	0.0	0.0	0.0	0.0	0.0	4.15662149805e-05	0.0	0.0	0.0	0.0	0.0	0.0	0.0	0.0	3.25722289176e-05	0.0	0.0	0.0	0.0	0.0	0.0	0.0	0.0	0.0	0.0	0.0
denovo2040	2.56891103861e-05	0.0	0.0	0.0	0.0	0.0	0.0	0.0	0.0	0.0	0.0	0.0	0.0	0.0	0.0	0.0	0.0	0.0	0.0	0.0	0.0	0.0	0.0	0.0	0.0	0.0	0.0	0.0	0.0	0.0	0.0	0.0	0.0	0.0	0.0	0.0	0.0	0.0	0.0	0.0	0.0	0.0	0.0	0.0	0.0	0.0	0.0	0.0	0.0
denovo129	0.0	0.0	0.0	0.0	0.0	0.0	0.0	0.0	0.0	0.0	0.0	0.0	0.0	0.0	0.0	0.0	0.0	0.0	0.0	0.0	0.0	0.0	0.0	0.0	0.0	0.0	0.0	0.0	0.0	0.0	0.0	0.0	0.0	0.0	0.0	0.0	0.0	0.0	0.0	0.0	0.0	0.0	0.0	0.0	0.0	0.0	0.0	0.0	0.0
denovo1313	0.0	0.0	0.0	0.0	0.0	0.0	0.0	0.0	0.0	0.0	0.0	0.0	0.0	0.0	0.0	0.0	0.0	0.0	0.0	0.0	0.0	0.0	0.0	0.0	0.0	0.0	0.0	0.0	0.0	0.0	0.0	3.88123423249e-05	0.0	0.0	0.0	0.0	0.0	0.0	0.0	0.0	0.0	0.0	0.0	0.0	0.0	0.0	0.0	0.0	0.0
denovo324	0.0	0.0	0.0	0.0	0.0	0.0	0.0	0.0	0.0	0.0	0.0	0.0	0.0	0.0	0.0	0.0	0.0	0.0	0.0	0.0	1.78616082592e-05	0.0	0.0	0.0	0.0	0.0	0.0	0.0	0.0	0.0	0.0	0.0	0.0	0.0	0.0	0.0	0.0	0.0	0.0	0.0	0.0	0.0	0.0	0.0	0.0	0.0	0.0	0.0	0.0
denovo1199	0.0	3.00562051035e-05	0.0	0.0	0.0	0.0	0.0	0.0	0.0	0.0	0.0	0.0	0.0	0.0	0.0	0.0	0.0	0.0	0.0	0.0	0.0	0.0	0.0	0.0	0.0	0.0	0.0	0.0	0.0	0.0	0.0	0.0	0.0	0.0	0.0	0.0	0.0	0.0	0.0	0.0	0.0	0.0	0.0	0.0	0.0	0.0	0.0	0.0	0.0
denovo143	0.0	0.0	0.0	0.0	0.0	0.0	0.0	0.0	0.0	0.0	0.0	0.0	0.0	0.0	0.0	0.0	0.0	0.0	0.0	0.0	0.0	0.0	0.0	0.0	0.0	0.0	0.0	0.0	0.0	0.0	0.0	0.0	0.0	0.0	0.0	0.0	0.0	0.0	0.0	0.0	0.0	0.0	0.0	7.61556621735e-05	1.60976159431e-05	0.0	0.0	0.0	0.0
denovo1988	2.56891103861e-05	9.01686153106e-05	0.0	3.67701132519e-05	0.0	3.06175561067e-05	9.77708251858e-05	3.8522285142e-05	4.5766590389e-05	2.55532273726e-05	2.12413441523e-05	2.2940515244e-05	2.49146672646e-05	5.44558499197e-05	0.0	0.0	0.0	3.39512460107e-05	3.08765862846e-05	7.45212012818e-05	3.57232165184e-05	0.000111950741674	0.0	8.71326812904e-05	0.0	2.91706776348e-05	0.0	0.0	0.0	5.10373338097e-05	0.0	3.88123423249e-05	7.71917636388e-05	3.11681835183e-05	0.0	0.0	2.32347405841e-05	0.0	0.0	3.87056819941e-05	0.0	0.0	2.405002405e-05	0.0	1.60976159431e-05	3.28741904731e-05	5.08181725785e-05	2.57844932058e-05	0.0
denovo1684	0.0	0.0	0.0	0.0	0.0	0.0	0.0	0.0	0.0	0.0	0.0	0.0	0.0	0.0	0.0	0.0	0.0	0.0	0.0	0.0	1.78616082592e-05	0.0	0.0	0.0	0.0	0.0	0.0	0.0	0.0	0.0	0.0	0.0	0.0	0.0	0.0	0.0	0.0	0.0	0.0	0.0	0.0	0.0	0.0	0.0	0.0	0.0	0.0	0.0	0.0
denovo1192	0.0	0.0	0.0	0.0	0.0	0.0	0.0	3.8522285142e-05	0.0	0.0	2.12413441523e-05	0.0	0.0	2.72279249598e-05	0.0	0.0	0.0	0.0	0.0	0.0	0.0	0.0	0.0	4.35663406452e-05	7.56219908749e-05	5.83413552697e-05	3.99728184834e-05	6.63173950527e-05	0.0	0.000102074667619	0.0	0.0	9.64897045485e-05	3.11681835183e-05	6.20308913839e-05	0.0	0.0	0.0	6.68560922614e-05	0.0	0.0	8.7300663485e-05	4.81000481e-05	7.61556621735e-05	9.65856956585e-05	3.28741904731e-05	7.62272588678e-05	5.15689864116e-05	0.0
denovo2212	0.00354509723328	0.00381713804815	0.00461155244379	0.00216943668186	0.00212788978252	0.00241878693243	0.00345456915656	0.00439154050618	0.00408848207475	0.000843256503296	0.000913377798547	0.000825858548783	0.00396143209507	0.00381190949438	0.00394136807818	0.00180588289309	0.00141735299751	0.00152780607048	0.00382869669929	0.00361427826217	0.0039831386418	0.00173523649594	0.0013247665099	0.00130699021936	0.00158806180837	0.00142936320411	0.00115921173602	0.001260030506	0.000748191869648	0.000663485339526	0.00174189408062	0.000970308558121	0.00113857851367	0.000748036404438	0.000806401587991	0.000867813420115	0.00109203280745	0.00117260024103	0.00106969747618	0.00139340455179	0.000856478649211	0.000640204865557	0.000817700817701	0.000951945777169	0.00111073550007	0.000394490285677	0.00033031812176	0.000799319289379	0.000463657438974
denovo29	0.0	0.0	0.0	0.0	0.0	0.0	0.0	0.0	0.0	0.0	0.0	2.2940515244e-05	0.0	0.0	0.0	0.0	0.0	0.0	0.0	0.0	0.0	0.0	0.0	0.0	0.0	0.0	0.0	0.0	0.0	0.0	0.0	0.0	0.0	0.0	0.0	0.0	0.0	0.0	0.0	0.0	0.0	0.0	0.0	0.0	0.0	0.0	0.0	0.0	0.0
denovo1128	0.0	0.0	0.0	0.0	0.0	0.0	0.0	0.0	3.05110602593e-05	0.0	0.0	0.0	4.98293345292e-05	0.0	6.51465798046e-05	0.0	0.0	0.0	0.0	0.0	0.0	2.79876854184e-05	0.0	0.0	0.0	0.0	0.0	0.0	0.0	0.0	0.0	0.0	0.0	0.0	0.0	0.0	0.0	0.0	0.0	0.0	0.0	2.91002211617e-05	0.0	0.0	0.0	0.0	0.0	0.0	0.0
denovo317	0.0	0.0	0.0	0.0	0.0	0.0	0.0	3.8522285142e-05	1.52555301297e-05	0.0	2.12413441523e-05	0.0	0.0	0.0	0.0	0.0	0.0	0.0	0.0	0.0	0.0	0.0	0.0	0.0	0.0	0.0	0.0	0.0	0.0	0.0	0.0	0.0	0.0	0.0	0.0	0.0	0.0	0.0	0.0	0.0	0.0	0.0	0.0	0.0	0.0	0.0	0.0	0.0	0.0
denovo1514	0.0	0.0	0.0	0.0	0.0	0.0	0.0	0.0	0.0	0.0	0.0	0.0	0.0	0.0	0.0	3.06081846286e-05	0.0	0.0	0.0	0.0	0.0	0.0	0.0	0.0	0.0	0.0	0.0	0.0	0.0	0.0	0.0	0.0	0.0	0.0	0.0	0.0	0.0	0.0	0.0	0.0	0.0	0.0	0.0	0.0	0.0	0.0	0.0	0.0	0.0
denovo1593	5.13782207722e-05	0.0	0.000100982900229	3.67701132519e-05	0.000144263714069	3.06175561067e-05	9.77708251858e-05	7.70445702839e-05	3.05110602593e-05	0.0	2.12413441523e-05	2.2940515244e-05	2.49146672646e-05	5.44558499197e-05	0.0	9.18245538857e-05	0.0	0.0	0.0	7.45212012818e-05	7.14464330368e-05	0.0	0.0	2.17831703226e-05	5.04146605833e-05	0.0	0.00011991845545	0.000165793487632	0.000166264859922	0.000127593334524	0.000122238181096	7.76246846497e-05	3.85958818194e-05	6.23363670365e-05	3.1015445692e-05	3.09933364327e-05	0.000116173702921	9.77166867529e-05	0.000100284138392	7.74113639882e-05	0.000122354092744	0.000145501105808	4.81000481e-05	0.0	8.04880797154e-05	6.57483809461e-05	7.62272588678e-05	0.000103137972823	0.0
denovo636	0.0	0.0	0.0	0.0	0.0	0.0	3.25902750619e-05	0.0	0.0	0.0	0.0	0.0	0.0	0.0	0.0	0.0	0.0	0.0	0.0	0.0	0.0	0.0	0.0	0.0	0.0	0.0	0.0	0.0	0.0	0.0	0.0	0.0	0.0	0.0	0.0	0.0	2.32347405841e-05	0.0	0.0	0.0	0.0	0.0	0.0	0.0	0.0	0.0	0.0	0.0	0.0
denovo830	0.0	0.0	0.0	0.0	0.0	0.0	0.0	0.0	0.0	0.0	0.0	0.0	0.0	0.0	3.25732899023e-05	0.0	0.0	0.0	0.0	0.0	0.0	0.0	0.0	0.0	0.0	0.0	0.0	0.0	0.0	0.0	0.0	0.0	0.0	0.0	0.0	0.0	0.0	0.0	0.0	0.0	0.0	0.0	0.0	0.0	0.0	0.0	0.0	0.0	0.0
denovo2009	0.000231201993475	0.000120224820414	0.000269287733944	0.000294160906016	0.000252461499621	0.000153087780533	0.00016295137531	0.000500789706845	0.000350877192982	0.000204425818981	0.000361102850588	0.000367048243904	0.000274061339911	0.000408418874398	0.000195439739414	0.0002142572924	0.000268147864394	0.000203707476064	0.000247012690277	0.000335345405768	0.00023220090737	0.000223901483347	9.93574882427e-05	0.000217831703226	0.000252073302916	0.000291706776348	0.000239836910901	0.000397904370316	0.000249397289883	0.000280705335953	0.000275035907466	0.000504560450223	0.000308767054555	0.000155840917591	0.000248123565536	0.000371920037192	0.000371755849346	0.000293150060259	0.000233996322915	0.000154822727976	0.000203923487907	8.7300663485e-05	0.00026455026455	0.000266544817607	0.00020926900726	0.000328741904731	5.08181725785e-05	0.000128922466029	0.000218191735988
denovo1679	0.0	0.0	0.0	0.0	0.0	0.0	0.0	0.0	0.0	0.0	0.0	0.0	0.0	0.0	0.0	3.06081846286e-05	0.0	0.0	0.0	0.0	0.0	0.0	0.0	0.0	0.0	0.0	0.0	0.0	0.0	0.0	0.0	0.0	0.0	0.0	0.0	0.0	0.0	0.0	0.0	0.0	0.0	0.0	0.0	0.0	0.0	0.0	0.0	0.0	0.0
denovo105	0.0	0.0	0.0	0.0	0.0	0.0	0.0	0.0	0.0	0.0	0.0	0.0	0.0	0.0	0.0	0.0	0.0	0.0	3.08765862846e-05	0.0	0.0	2.79876854184e-05	0.0	0.0	0.0	0.0	0.0	0.0	0.0	0.0	0.0	0.0	0.0	0.0	0.0	0.0	0.0	0.0	0.0	0.0	0.0	0.0	2.405002405e-05	0.0	0.0	0.0	0.0	0.0	0.0
denovo1694	0.0	0.0	0.0	0.0	0.0	0.0	0.0	0.0	0.0	0.0	0.0	0.0	0.0	0.0	0.0	0.0	0.0	0.0	0.0	0.0	0.0	0.0	0.0	0.0	0.0	0.0	0.0	0.0	4.15662149805e-05	0.0	0.0	0.0	0.0	0.0	0.0	0.0	0.0	0.0	0.0	0.0	0.0	0.0	2.405002405e-05	0.0	0.0	0.0	0.0	0.0	0.0
denovo1341	2.56891103861e-05	0.0	0.0	0.0	0.0	0.0	0.0	0.0	0.0	0.0	0.0	2.2940515244e-05	0.0	0.0	0.0	0.0	0.0	3.39512460107e-05	3.08765862846e-05	0.0	0.0	0.0	0.0	0.0	2.52073302916e-05	0.0	0.0	0.0	0.0	2.55186669048e-05	0.0	0.0	0.0	0.0	3.1015445692e-05	0.0	2.32347405841e-05	0.0	0.0	0.0	0.0	0.0	0.0	0.0	0.0	0.0	0.0	0.0	0.0
denovo1970	0.00059084953888	0.000661236512278	0.00104348996903	0.000551551698779	0.000432791142208	0.000581733566027	0.000651805501238	0.000693401132555	0.000594965675057	0.000281085501099	0.000509792259654	0.000412929274392	0.000921842688791	0.000707926048956	0.000488599348534	0.000275473661657	0.000421375215476	0.00047531744415	0.000833667829685	0.000558909009613	0.00044654020648	0.000503778337531	0.000331191627476	0.000283181214194	0.0039323435255	0.00341296928328	0.00419714594076	0.00228795012932	0.00224457560895	0.00308775869549	0.0051645631513	0.00485154279061	0.00389818406376	0.00274280014961	0.00260529743812	0.00204556020456	0.00494899974442	0.00534184554249	0.0055490556577	0.00259328069361	0.00261022064521	0.00258991968339	0.00543530543531	0.00464549539258	0.00452343008001	0.00236694171406	0.0023630450249	0.00242374236134	0.000163643801991
denovo1537	0.0	0.0	0.0	0.0	0.0	0.0	0.0	0.0	0.0	0.0	0.0	0.0	0.0	2.72279249598e-05	0.0	0.0	0.0	0.0	0.0	0.0	0.0	0.0	0.0	0.0	0.0	0.0	0.0	0.0	0.0	0.0	0.0	0.0	0.0	0.0	0.0	0.0	0.0	0.0	0.0	0.0	0.0	0.0	0.0	0.0	0.0	0.0	0.0	0.0	0.0
denovo2146	2.56891103861e-05	0.0	0.0	0.0	0.0	0.0	0.0	0.0	0.0	0.0	0.0	0.0	0.0	0.0	0.0	0.0	0.0	0.0	0.0	0.0	0.0	2.79876854184e-05	0.0	0.0	0.0	0.0	0.0	0.0	4.15662149805e-05	0.0	0.0	0.0	0.0	0.0	0.0	0.0	0.0	0.0	0.0	0.0	0.0	2.91002211617e-05	0.0	0.0	0.0	0.0	0.0	0.0	0.0
denovo793	0.0	3.00562051035e-05	0.0	0.0	0.0	0.0	0.0	0.0	0.0	0.0	0.0	0.0	0.0	0.0	0.0	0.0	0.0	0.0	6.17531725692e-05	0.0	0.0	0.0	0.0	0.0	0.0	0.0	0.0	0.0	0.0	0.0	3.0559545274e-05	0.0	0.0	0.0	0.0	0.0	0.0	0.0	0.0	0.0	0.0	0.0	0.0	0.0	0.0	0.0	0.0	0.0	0.0
denovo1424	0.0	3.00562051035e-05	0.0	0.0	0.0	3.06175561067e-05	0.0	0.0	0.0	0.0	0.0	0.0	0.0	0.0	0.0	0.0	0.0	3.39512460107e-05	0.0	0.0	0.0	0.0	0.0	0.0	0.0	0.0	0.0	0.0	0.0	2.55186669048e-05	0.0	0.0	1.92979409097e-05	0.0	3.1015445692e-05	0.0	0.0	0.0	0.0	0.0	0.0	0.0	0.0	0.0	0.0	0.0	2.54090862893e-05	0.0	0.0
denovo206	0.0	0.0	0.0	0.0	0.0	0.0	0.0	0.0	0.0	0.0	0.0	0.0	0.0	0.0	0.0	0.0	0.0	0.0	0.0	0.0	0.0	0.0	0.0	0.0	0.0	0.0	0.0	0.0	0.0	0.0	0.0	0.0	0.0	0.0	0.0	0.0	0.0	0.0	0.0	0.0	0.0	0.0	0.0	0.0	0.0	0.0	2.54090862893e-05	0.0	0.0
denovo2024	0.0	0.0	0.0	0.0	0.0	0.0	0.0	0.0	0.0	0.0	0.0	0.0	0.0	0.0	0.0	0.0	0.0	0.0	0.0	0.0	0.0	0.0	0.0	0.0	0.0	0.0	0.0	0.0	0.0	0.0	0.0	0.0	0.0	0.0	0.0	0.0	0.0	0.0	0.0	0.0	0.0	0.0	0.0	0.0	0.0	0.0	0.0	0.0	0.0
denovo1011	0.0	3.00562051035e-05	0.0	0.0	0.0	0.0	0.0	3.8522285142e-05	0.0	2.55532273726e-05	2.12413441523e-05	0.0	0.0	0.0	0.0	0.0	0.0	0.0	0.0	0.0	0.0	0.0	0.0	0.0	2.52073302916e-05	0.0	0.0	0.0	0.0	0.0	0.0	0.0	0.0	0.0	0.0	0.0	0.0	0.0	3.34280461307e-05	0.0	0.0	0.0	0.0	0.0	0.0	0.0	0.0	0.0	0.0
denovo1336	0.0	0.0	3.3660966743e-05	0.0	0.0	0.0	0.0	0.0	0.0	0.0	0.0	0.0	0.0	0.0	0.0	0.0	0.0	0.0	0.0	0.0	0.0	0.0	0.0	0.0	0.0	0.0	0.0	0.0	0.0	0.0	0.0	0.0	0.0	0.0	0.0	0.0	2.32347405841e-05	0.0	0.0	0.0	4.07846975815e-05	0.0	0.0	0.0	0.0	0.0	0.0	0.0	2.72739669985e-05
denovo76	0.000256891103861	0.000150281025518	0.000134643866972	0.000147080453008	0.000180329642587	0.000214322892747	0.00016295137531	0.000308178281136	0.000228832951945	0.000357745183217	0.000127448064914	0.000183524121952	0.000274061339911	0.000163367549759	9.77198697068e-05	9.18245538857e-05	0.000191534188853	0.000237658722075	0.000185259517708	0.000149042402564	0.000160754474333	0.00016792611251	0.000198714976485	0.000261398043871	0.00045373194525	0.000408389486888	0.000359755366351	0.000497380462895	0.000581927009726	0.000382780003573	0.000366714543288	0.000271686396274	0.000135085586368	0.000405186385737	0.000372185348303	0.00046490004649	0.000278816887009	0.000423438975929	0.000167140230654	0.000154822727976	0.00106040213712	0.000378302875102	0.000505050505051	0.000495011804128	0.000434635630463	0.00042736447615	0.000304909035471	0.000721965809762	0.000436383471976
denovo1268	0.0	0.0	0.0	0.0	0.0	0.0	0.0	0.0	1.52555301297e-05	0.0	0.0	0.0	0.0	0.0	0.0	0.0	0.0	0.0	0.0	0.0	0.0	0.0	0.0	2.17831703226e-05	0.0	2.91706776348e-05	0.0	0.0	0.0	0.0	0.0	0.0	0.0	0.0	0.0	0.0	0.0	0.0	0.0	0.0	0.0	0.0	0.0	0.0	0.0	0.0	0.0	0.0	0.0
denovo1117	0.0	0.0	0.0	0.0	0.0	0.0	0.0	3.8522285142e-05	0.0	0.0	0.0	0.0	0.0	0.0	0.0	0.0	0.0	0.0	0.0	0.0	1.78616082592e-05	0.0	0.0	0.0	2.52073302916e-05	2.91706776348e-05	0.0	0.0	0.0	0.0	0.0	0.0	0.0	3.11681835183e-05	3.1015445692e-05	0.0	4.64694811682e-05	0.0	3.34280461307e-05	7.74113639882e-05	0.0	2.91002211617e-05	7.21500721501e-05	0.0	0.0	0.0	0.0	0.0	0.0
denovo1093	0.0	0.0	0.0	0.0	0.0	0.0	0.0	0.0	1.52555301297e-05	0.0	0.0	0.0	0.0	0.0	0.0	0.0	0.0	0.0	0.0	0.0	0.0	0.0	0.0	0.0	0.0	0.0	0.0	0.0	0.0	0.0	0.0	0.0	0.0	0.0	0.0	0.0	0.0	0.0	0.0	0.0	0.0	0.0	0.0	0.0	1.60976159431e-05	0.0	0.0	0.0	0.0
denovo182	0.0	0.0	3.3660966743e-05	0.0	0.0	0.0	0.0	0.0	0.0	0.0	2.12413441523e-05	0.0	0.0	0.0	0.0	0.0	0.0	0.0	3.08765862846e-05	3.72606006409e-05	0.0	0.0	0.0	0.0	0.0	0.0	0.0	0.0	0.0	0.0	0.0	0.0	0.0	0.0	0.0	0.0	0.0	0.0	0.0	3.87056819941e-05	0.0	0.0	0.0	0.0	1.60976159431e-05	6.57483809461e-05	2.54090862893e-05	0.0	0.0
denovo1737	0.0	0.0	0.0	0.0	0.0	0.0	0.0	0.0	0.0	0.0	0.0	0.0	0.0	0.0	0.0	0.0	0.0	0.0	0.0	0.0	0.0	0.0	0.0	0.0	0.0	0.0	0.0	0.0	0.0	0.0	0.0	0.0	0.0	0.0	0.0	0.0	0.0	0.0	0.0	0.0	0.0	0.0	0.0	0.0	0.0	0.0	0.0	0.0	0.0
denovo301	0.0	0.0	3.3660966743e-05	0.0	0.0	0.0	0.0	0.0	0.0	0.0	0.0	0.0	0.0	0.0	0.0	0.0	0.0	0.0	0.0	0.0	0.0	0.0	0.0	0.0	0.0	0.0	0.0	0.0	0.0	0.0	0.0	0.0	0.0	0.0	0.0	0.0	0.0	0.0	0.0	0.0	0.0	0.0	0.0	0.0	0.0	0.0	0.0	0.0	2.72739669985e-05
denovo781	0.0	0.0	0.0	0.0	0.0	0.0	0.0	0.0	1.52555301297e-05	0.0	0.0	0.0	0.0	0.0	0.0	0.0	0.0	0.0	0.0	0.0	0.0	0.0	0.0	0.0	0.0	0.0	0.0	0.0	0.0	0.0	0.0	0.0	0.0	0.0	0.0	3.09933364327e-05	0.0	0.0	0.0	0.0	0.0	0.0	0.0	0.0	0.0	0.0	0.0	0.0	0.0
denovo666	0.0	0.0	0.0	0.0	0.0	0.0	0.0	3.8522285142e-05	0.0	0.0	0.0	0.0	0.0	0.0	0.0	0.0	0.0	0.0	0.0	0.0	0.0	0.0	0.0	0.0	0.0	0.0	0.0	0.0	0.0	0.0	0.0	0.0	0.0	0.0	0.0	0.0	0.0	0.0	0.0	0.0	0.0	0.0	0.0	0.0	0.0	0.0	0.0	0.0	0.0
denovo1225	0.0	6.01124102071e-05	0.0	0.0	0.0	0.0	0.0	0.0	0.0	0.0	0.0	0.0	0.0	0.0	0.0	0.0	0.0	0.0	0.0	0.0	0.0	0.0	0.0	0.0	0.0	0.0	0.0	0.0	0.0	0.0	0.0	0.0	0.0	0.0	0.0	0.0	0.0	0.0	0.0	0.0	4.07846975815e-05	2.91002211617e-05	0.0	0.0	0.0	0.0	0.0	0.0	0.0
denovo85	7.70673311583e-05	3.00562051035e-05	0.0	0.000110310339756	3.60659285173e-05	3.06175561067e-05	3.25902750619e-05	0.0	1.52555301297e-05	2.55532273726e-05	0.000127448064914	6.88215457319e-05	0.000274061339911	2.72279249598e-05	0.000195439739414	0.0	0.000114920513312	0.0	6.17531725692e-05	3.72606006409e-05	3.57232165184e-05	5.59753708368e-05	0.0	6.53495109678e-05	0.0	2.91706776348e-05	7.99456369669e-05	0.000132634790105	0.0	0.000102074667619	0.0	0.0	0.0	3.11681835183e-05	3.1015445692e-05	0.0	0.000162643184089	3.25722289176e-05	0.000100284138392	3.87056819941e-05	0.000122354092744	0.000116400884647	9.62000962001e-05	0.0	1.60976159431e-05	3.28741904731e-05	2.54090862893e-05	2.57844932058e-05	0.0
denovo871	0.0	0.0	0.0	0.0	0.0	0.0	0.0	0.0	0.0	0.0	0.0	0.0	0.0	0.0	0.0	0.0	0.0	0.0	0.0	0.0	0.0	0.0	0.0	0.0	0.0	0.0	0.0	0.0	0.0	0.0	0.0	0.0	0.0	0.0	0.0	0.0	0.0	0.0	0.0	0.0	0.0	0.0	0.0	0.0	0.0	0.0	0.0	0.0	0.0
denovo630	0.0	0.0	0.0	0.0	0.0	0.0	0.0	0.0	0.0	0.0	0.0	0.0	0.0	0.0	0.0	0.0	0.0	0.0	0.0	0.0	0.0	0.0	0.0	0.0	0.0	0.0	0.0	0.0	0.0	0.0	0.0	0.0	0.0	0.0	0.0	0.0	0.0	0.0	0.0	0.0	0.0	2.91002211617e-05	0.0	0.0	0.0	0.0	0.0	0.0	0.0
denovo147	0.0	0.0	0.0	0.0	0.0	0.0	0.0	0.0	0.0	0.0	0.0	0.0	0.0	0.0	0.0	0.0	0.0	0.0	0.0	0.0	0.0	0.0	0.0	0.0	0.0	0.0	0.0	0.0	0.0	0.0	0.0	0.0	0.0	0.0	3.1015445692e-05	0.0	0.0	0.0	0.0	0.0	0.0	0.0	0.0	0.0	0.0	0.0	0.0	0.0	0.0
denovo541	0.0	0.0	0.0	3.67701132519e-05	0.0	0.0	0.0	0.0	0.0	0.0	0.0	0.0	0.0	0.0	0.0	0.0	0.0	0.0	0.0	0.0	0.0	0.0	0.0	0.0	0.0	0.0	0.0	0.0	0.0	0.0	0.0	0.0	0.0	0.0	0.0	0.0	0.0	0.0	0.0	0.0	0.0	0.0	0.0	0.0	0.0	0.0	0.0	0.0	0.0
denovo1584	2.56891103861e-05	0.0	3.3660966743e-05	3.67701132519e-05	3.60659285173e-05	9.185266832e-05	3.25902750619e-05	3.8522285142e-05	0.0	2.55532273726e-05	6.37240324568e-05	0.0	0.0	0.0	0.0	0.0	0.0	6.79024920215e-05	0.0	0.0	0.0	2.79876854184e-05	0.0	0.0	5.04146605833e-05	8.75120329045e-05	3.99728184834e-05	6.63173950527e-05	8.31324299609e-05	7.65560007145e-05	0.00015279772637	0.000116437026975	1.92979409097e-05	0.0	6.20308913839e-05	0.000154966682163	4.64694811682e-05	3.25722289176e-05	3.34280461307e-05	7.74113639882e-05	4.07846975815e-05	8.7300663485e-05	7.21500721501e-05	0.000190389155434	9.65856956585e-05	6.57483809461e-05	0.0	5.15689864116e-05	0.0
denovo405	0.0	0.0	0.0	0.0	0.0	0.0	0.0	0.0	0.0	0.0	0.0	0.0	0.0	0.0	0.0	0.0	0.0	0.0	0.0	0.0	0.0	0.0	0.0	0.0	0.0	0.0	0.0	0.0	0.0	0.0	0.0	0.0	0.0	0.0	0.0	0.0	0.0	0.0	0.0	0.0	0.0	0.0	2.405002405e-05	0.0	0.0	0.0	0.0	0.0	2.72739669985e-05
denovo2000	0.0	0.0	0.0	0.0	3.60659285173e-05	0.0	3.25902750619e-05	3.8522285142e-05	0.0	5.11064547452e-05	2.12413441523e-05	2.2940515244e-05	2.49146672646e-05	0.0	0.0	0.0	3.83068377705e-05	3.39512460107e-05	0.0	0.0	0.0	0.0	3.31191627476e-05	2.17831703226e-05	0.0	0.0	0.0	0.0	4.15662149805e-05	0.0	3.0559545274e-05	0.0	0.0	0.0	0.0	0.0	0.0	0.0	3.34280461307e-05	0.0	4.07846975815e-05	0.0	0.0	0.0	0.0	0.0	0.0	2.57844932058e-05	0.0
denovo1601	5.13782207722e-05	3.00562051035e-05	0.0	0.0	7.21318570347e-05	0.0	0.0	3.8522285142e-05	1.52555301297e-05	0.0	0.0	0.0	2.49146672646e-05	0.0	0.0	6.12163692571e-05	3.83068377705e-05	3.39512460107e-05	0.0	3.72606006409e-05	0.0	0.0	3.31191627476e-05	2.17831703226e-05	2.52073302916e-05	8.75120329045e-05	3.99728184834e-05	0.0	0.0	0.0	6.11190905479e-05	0.0	1.92979409097e-05	3.11681835183e-05	3.1015445692e-05	3.09933364327e-05	0.0	9.77166867529e-05	3.34280461307e-05	0.0	8.15693951629e-05	0.0	2.405002405e-05	3.80778310867e-05	3.21952318862e-05	3.28741904731e-05	2.54090862893e-05	0.0	0.0
denovo293	0.000256891103861	0.00051095548676	0.000471253534402	0.000294160906016	0.000396725213691	0.000306175561067	0.000293312475557	0.000500789706845	0.000396643783371	0.000281085501099	0.000615998980415	0.000298226698172	0.000548122679822	0.000299507174558	0.000325732899023	0.000244865477029	0.000497988891017	0.000339512460107	0.000494025380554	0.000186303003204	0.000375093773443	0.000419815281276	0.000231834139233	0.000283181214194	0.000327695293791	0.000233365421079	0.000199864092417	0.00036474567279	0.000415662149805	0.000306224002858	0.000183357271644	0.000349311080924	0.000308767054555	0.000498690936292	0.00031015445692	0.000588873392221	0.000441460071098	0.000456011204847	0.000300852415176	0.000387056819941	0.00028549288307	0.000261901990455	0.000481000481	0.000380778310867	0.000338049934805	0.000361616095204	0.000279499949182	0.000128922466029	0.000245465702986
denovo904	0.0	0.0	0.0	0.0	0.0	0.0	0.0	0.0	0.0	0.0	0.0	0.0	0.0	0.0	0.0	0.0	0.0	0.0	0.0	0.0	0.0	0.0	0.0	0.0	0.0	0.0	0.0	0.0	0.0	0.0	0.0	0.0	0.0	3.11681835183e-05	0.0	0.0	0.0	0.0	0.0	0.0	0.0	0.0	0.0	0.0	0.0	0.0	0.0	0.0	0.0
denovo104	0.0	0.0	0.0	0.0	0.0	0.0	0.0	0.0	0.0	0.0	0.0	0.0	0.0	0.0	0.0	0.0	0.0	0.0	0.0	0.0	0.0	0.0	0.0	0.0	0.0	0.0	0.0	3.31586975264e-05	0.0	0.0	0.0	0.0	0.0	0.0	0.0	0.0	0.0	0.0	0.0	0.0	0.0	0.0	0.0	0.0	0.0	0.0	0.0	0.0	0.0
denovo509	0.000154134662317	0.000210393435725	0.000269287733944	0.000330931019268	0.000252461499621	0.000306175561067	9.77708251858e-05	0.000231133710852	0.000228832951945	0.000255532273726	0.000212413441523	0.000160583606708	0.000174402670852	0.000299507174558	0.000228013029316	0.000153040923143	0.000114920513312	0.000135804984043	0.000216136103992	0.000260824204486	0.000303647340407	0.000279876854184	0.000231834139233	0.000108915851613	0.000126036651458	0.000204194743444	0.000159891273934	0.000165793487632	8.31324299609e-05	0.000357261336668	0.00015279772637	0.000310498738599	0.000212277350007	0.000374018202219	0.00015507722846	0.000216953355029	0.000116173702921	0.000423438975929	0.000167140230654	0.000270939773959	0.000244708185489	5.82004423234e-05	0.00026455026455	0.000380778310867	0.000289757086975	0.00042736447615	0.000279499949182	0.000232060438852	5.4547933997e-05
denovo132	0.0	0.0	0.0	0.0	3.60659285173e-05	0.0	0.0	0.0	0.0	0.0	0.0	0.0	0.0	0.0	0.0	0.0	0.0	0.0	0.0	0.0	0.0	0.0	3.31191627476e-05	0.0	0.0	0.0	0.0	0.0	0.0	0.0	0.0	0.0	0.0	0.0	0.0	3.09933364327e-05	0.0	0.0	0.0	0.0	0.0	0.0	0.0	0.0	0.0	0.0	0.0	0.0	0.0
denovo2083	0.00824620443394	0.00841573742899	0.00922310488757	0.00933960876599	0.00854762505861	0.010624291969	0.00814756876548	0.00712662275126	0.00864988558352	0.00958246026473	0.00773184927142	0.00945149228052	0.00802252285921	0.0073243118142	0.00553745928339	0.0105904318815	0.00865734533614	0.00743532287635	0.00741038070831	0.00618525970639	0.00732325938628	0.0112230618528	0.00904153143009	0.00871326812904	0.00501625872804	0.00431726028996	0.00411720030379	0.00593540685722	0.00390722420816	0.00398091203716	0.00589799223788	0.00454104405201	0.00567359462745	0.00719985039272	0.00598598101855	0.0063536339687	0.00566927670253	0.00635158463894	0.00464649841217	0.00785725344481	0.00709653737918	0.00564544290537	0.00420875420875	0.00407432792628	0.00486148001481	0.00591735428515	0.00541213537961	0.00603357141015	0.0054002454657
denovo832	0.00470110720066	0.00474888040636	0.0047798572775	0.00728048242389	0.00779024055974	0.00691956768011	0.00404119410768	0.00454562964675	0.00430205949657	0.00695047784535	0.00709460894685	0.00601041499392	0.00361262675337	0.00422032836878	0.00338762214984	0.00544825686389	0.00658877609653	0.00529639437767	0.00450798159755	0.0040986660705	0.00441181724002	0.00537363560034	0.00619328343379	0.00577254013549	0.00902422424441	0.0077010588956	0.00759483551185	0.00799124610385	0.00943553080057	0.0063286293924	0.00663142132445	0.00632641179895	0.00717883401841	0.00916344595437	0.00927361826189	0.00830621416395	0.00604103255187	0.00495097879548	0.00615076048805	0.00816689890076	0.0103185284881	0.00814806192527	0.00625300625301	0.00769172187952	0.00693807247147	0.00779118314212	0.00777518040451	0.00693602867236	0.0101186417564
denovo385	0.0	0.0	0.0	0.0	0.0	0.0	0.0	0.0	0.0	0.0	0.0	0.0	0.0	0.0	0.0	0.0	0.0	0.0	0.0	0.0	0.0	0.0	0.0	0.0	0.0	0.0	0.0	0.0	0.0	0.0	0.0	0.0	0.0	0.0	0.0	0.0	0.0	0.0	0.0	0.0	0.0	0.0	0.0	0.0	0.0	0.0	0.0	0.0	0.0
denovo2230	0.0	0.0	0.0	0.0	0.0	0.0	3.25902750619e-05	0.0	0.0	0.0	0.0	0.0	0.0	0.0	0.0	0.0	0.0	0.0	0.0	0.0	0.0	0.0	0.0	0.0	2.52073302916e-05	2.91706776348e-05	3.99728184834e-05	9.94760925791e-05	0.0	0.000102074667619	3.0559545274e-05	0.0	1.92979409097e-05	0.0	3.1015445692e-05	0.0	2.32347405841e-05	3.25722289176e-05	0.0	0.0	0.0	0.0	2.405002405e-05	0.0	1.60976159431e-05	0.0	0.0	5.15689864116e-05	2.72739669985e-05
denovo1221	2.56891103861e-05	0.0	0.0	0.0	0.0	6.12351122133e-05	0.0	0.0	1.52555301297e-05	0.0	0.0	0.0	0.0	2.72279249598e-05	3.25732899023e-05	6.12163692571e-05	3.83068377705e-05	3.39512460107e-05	0.0	0.0	1.78616082592e-05	5.59753708368e-05	0.0	2.17831703226e-05	0.0	0.0	0.0	0.0	0.0	0.0	0.0	0.0	0.0	0.0	0.0	0.0	0.0	0.0	0.0	0.0	0.0	0.0	0.0	0.0	0.0	0.0	0.0	2.57844932058e-05	2.72739669985e-05
denovo415	2.56891103861e-05	0.0	0.0	0.0	0.0	0.0	0.0	0.0	0.0	0.0	0.0	0.0	0.0	0.0	0.0	0.0	0.0	0.0	0.0	0.0	0.0	0.0	0.0	0.0	0.0	0.0	0.0	0.0	0.0	0.0	0.0	0.0	0.0	0.0	0.0	0.0	0.0	0.0	0.0	0.0	0.0	0.0	0.0	0.0	0.0	0.0	0.0	0.0	0.0
denovo1756	0.000179823772703	0.000210393435725	3.3660966743e-05	0.000110310339756	0.000216395571104	0.000244940448853	0.000325902750619	0.00019261142571	0.000213577421815	0.000153319364236	0.000318620162284	0.000160583606708	9.96586690585e-05	0.000163367549759	6.51465798046e-05	0.000397906400171	0.000191534188853	0.000169756230054	9.26297588539e-05	7.45212012818e-05	0.000125031257814	0.000307864539603	0.000231834139233	0.000152482192258	0.0003024879635	0.000204194743444	0.000239836910901	0.000265269580211	0.000207831074902	0.000382780003573	0.000183357271644	0.000155249369299	0.000212277350007	0.000280513651664	0.000279139011228	0.000216953355029	0.000302051627594	0.000358294518094	0.000233996322915	0.000851525003871	0.000203923487907	0.000232801769293	0.0002886002886	0.00022846698652	0.00020926900726	0.000295867714258	0.000279499949182	0.000180491452441	0.000245465702986
denovo1878	0.0	0.0	0.0	0.0	0.0	0.0	3.25902750619e-05	0.0	0.0	0.0	0.0	0.0	0.0	0.0	0.0	0.0	0.0	0.0	0.0	0.0	0.0	0.0	0.0	0.0	0.0	0.0	0.0	0.0	0.0	0.0	0.0	0.0	0.0	0.0	0.0	3.09933364327e-05	0.0	0.0	0.0	0.0	0.0	0.0	0.0	0.0	0.0	0.0	0.0	0.0	0.0
denovo432	0.0	0.0	0.0	0.0	0.0	0.0	0.0	0.0	0.0	0.0	0.0	0.0	0.0	0.0	0.0	0.0	0.0	0.0	0.0	0.0	0.0	0.0	0.0	0.0	0.0	0.0	0.0	0.0	0.0	0.0	0.0	0.0	0.0	0.0	0.0	0.0	0.0	0.0	0.0	0.0	0.0	0.0	0.0	0.0	0.0	0.0	0.0	0.0	0.0
denovo1787	0.0	0.0	0.0	0.0	0.0	0.0	0.0	0.0	0.0	0.0	0.0	0.0	0.0	0.0	0.0	0.0	0.0	0.0	0.0	0.0	0.0	0.0	0.0	0.0	0.0	2.91706776348e-05	0.0	0.0	0.0	0.0	0.0	0.0	0.0	0.0	0.0	0.0	0.0	0.0	0.0	0.0	0.0	0.0	0.0	0.0	0.0	0.0	0.0	0.0	0.0
denovo1167	0.0	0.0	0.0	0.0	0.0	0.0	0.0	0.0	0.0	0.0	0.0	0.0	0.0	0.0	0.0	0.0	0.0	0.0	0.0	0.0	1.78616082592e-05	0.0	0.0	0.0	0.0	0.0	0.0	0.0	0.0	0.0	0.0	0.0	0.0	0.0	0.0	0.0	0.0	0.0	0.0	0.0	0.0	0.0	0.0	0.0	0.0	0.0	0.0	0.0	0.0
denovo2252	0.0	0.0	0.0	0.0	0.0	0.0	0.0	0.0	0.0	0.0	0.0	0.0	0.0	0.0	0.0	0.0	0.0	0.0	0.0	0.0	0.0	0.0	0.0	0.0	0.0	0.0	0.0	0.0	0.0	0.0	0.0	0.0	0.0	0.0	0.0	0.0	0.0	0.0	0.0	0.0	0.0	0.0	0.0	0.0	0.0	0.0	0.0	0.0	0.0
denovo1648	0.0	0.0	0.0	0.0	0.0	0.0	0.0	0.0	0.0	0.0	0.0	0.0	0.0	0.0	0.0	0.0	0.0	0.0	0.0	0.0	0.0	0.0	0.0	0.0	0.0	0.0	0.0	0.0	0.0	0.0	0.0	0.0	0.0	0.0	0.0	0.0	0.0	0.0	0.0	0.0	0.0	0.0	0.0	0.0	0.0	0.0	0.0	0.0	0.0
denovo624	7.70673311583e-05	9.01686153106e-05	3.3660966743e-05	7.35402265039e-05	0.000180329642587	0.000122470224427	9.77708251858e-05	0.000115566855426	6.10221205187e-05	2.55532273726e-05	6.37240324568e-05	6.88215457319e-05	7.47440017939e-05	0.000136139624799	6.51465798046e-05	6.12163692571e-05	7.66136755411e-05	6.79024920215e-05	9.26297588539e-05	3.72606006409e-05	5.35848247776e-05	0.000195913797929	6.62383254951e-05	0.000108915851613	2.52073302916e-05	2.91706776348e-05	7.99456369669e-05	6.63173950527e-05	0.0	5.10373338097e-05	3.0559545274e-05	0.0	1.92979409097e-05	9.35045505548e-05	3.1015445692e-05	0.0	2.32347405841e-05	6.51444578352e-05	0.0	3.87056819941e-05	4.07846975815e-05	0.0	4.81000481e-05	0.0	3.21952318862e-05	0.0	7.62272588678e-05	0.0	0.0
denovo46	0.0	0.0	0.0	0.0	0.0	0.0	0.0	0.0	0.0	0.0	0.0	0.0	0.0	0.0	0.0	0.0	0.0	0.0	0.0	0.0	0.0	0.0	0.0	0.0	0.0	0.0	0.0	0.0	0.0	0.0	0.0	0.0	0.0	0.0	0.0	0.0	0.0	0.0	0.0	0.0	0.0	0.0	0.0	0.0	0.0	0.0	0.0	0.0	0.0
denovo284	0.0	0.0	0.0	0.0	0.0	0.0	0.0	0.0	0.0	0.0	0.0	0.0	0.0	0.0	0.0	0.0	0.0	0.0	0.0	0.0	0.0	0.0	0.0	0.0	0.0	0.0	0.0	0.0	0.0	2.55186669048e-05	0.0	0.0	1.92979409097e-05	6.23363670365e-05	3.1015445692e-05	0.0	0.0	0.0	0.0	0.0	0.0	0.0	0.0	3.80778310867e-05	0.0	0.0	0.0	2.57844932058e-05	0.000136369834992
denovo1457	0.0	0.0	0.0	0.0	0.0	0.0	0.0	0.0	0.0	0.0	0.0	0.0	0.0	0.0	0.0	0.0	0.0	0.0	0.0	0.0	0.0	0.0	0.0	0.0	0.0	0.0	0.0	0.0	0.0	0.0	0.0	0.0	0.0	0.0	0.0	0.0	0.0	0.0	0.0	0.0	0.0	0.0	0.0	0.0	0.0	0.0	0.0	0.0	0.0
denovo2053	5.13782207722e-05	9.01686153106e-05	6.73219334859e-05	3.67701132519e-05	0.0	0.0	9.77708251858e-05	3.8522285142e-05	3.05110602593e-05	5.11064547452e-05	2.12413441523e-05	4.58810304879e-05	4.98293345292e-05	2.72279249598e-05	0.0	0.0	3.83068377705e-05	0.0	3.08765862846e-05	3.72606006409e-05	5.35848247776e-05	2.79876854184e-05	0.0	2.17831703226e-05	5.04146605833e-05	2.91706776348e-05	0.0	3.31586975264e-05	4.15662149805e-05	2.55186669048e-05	0.000122238181096	7.76246846497e-05	7.71917636388e-05	0.0	0.0	0.0	4.64694811682e-05	3.25722289176e-05	6.68560922614e-05	0.0	0.0	0.0	7.21500721501e-05	0.0	8.04880797154e-05	6.57483809461e-05	7.62272588678e-05	2.57844932058e-05	0.0
denovo2060	0.0	0.0	0.0	0.0	0.0	0.0	0.0	0.0	0.0	0.0	0.0	0.0	0.0	0.0	0.0	0.0	0.0	0.0	0.0	0.0	0.0	0.0	0.0	0.0	0.0	0.0	0.0	0.0	0.0	0.0	0.0	0.0	0.0	0.0	0.0	0.0	0.0	0.0	0.0	0.0	0.0	0.0	0.0	0.0	0.0	0.0	0.0	0.0	0.0
denovo1462	0.0	0.0	0.0	0.0	0.0	0.0	0.0	0.0	0.0	0.0	0.0	0.0	0.0	0.0	0.0	0.0	0.0	0.0	0.0	0.0	0.0	0.0	0.0	0.0	2.52073302916e-05	0.0	0.0	0.0	0.0	0.0	0.0	0.0	0.0	0.0	0.0	0.0	0.0	0.0	0.0	0.0	4.07846975815e-05	0.0	0.0	0.0	0.0	0.0	0.0	0.0	0.0
denovo1746	0.0	0.0	0.0	0.0	0.0	0.0	0.0	0.0	0.0	0.0	0.0	0.0	0.0	0.0	0.0	0.0	3.83068377705e-05	0.0	0.0	3.72606006409e-05	0.0	0.0	0.0	2.17831703226e-05	0.0	0.0	0.0	0.0	0.0	0.0	0.0	0.0	1.92979409097e-05	0.0	0.0	0.0	0.0	0.0	0.0	0.0	0.0	0.0	0.0	0.0	1.60976159431e-05	0.0	0.0	0.0	0.0
denovo78	0.0	0.0	0.0	0.0	0.0	0.0	0.0	0.0	0.0	0.0	0.0	0.0	0.0	0.0	0.0	0.0	0.0	0.0	0.0	0.0	0.0	0.0	0.0	0.0	0.0	0.0	0.0	0.0	0.0	0.0	0.0	0.0	0.0	0.0	0.0	0.0	0.0	0.0	0.0	0.0	0.0	0.0	0.0	0.0	0.0	0.0	0.0	0.0	0.0
denovo934	0.0	0.0	0.0	0.0	0.0	0.0	0.0	0.0	0.0	0.0	0.0	0.0	0.0	0.0	0.0	0.0	0.0	0.0	0.0	0.0	0.0	0.0	0.0	0.0	0.0	0.0	0.0	0.0	0.0	0.0	0.0	0.0	0.0	0.0	0.0	0.0	0.0	0.0	0.0	0.0	0.0	0.0	0.0	0.0	0.0	0.0	0.0	0.0	0.0
denovo1323	0.0	0.0	0.0	0.0	3.60659285173e-05	0.0	0.0	0.0	0.0	2.55532273726e-05	2.12413441523e-05	2.2940515244e-05	0.0	0.0	0.0	0.0	0.0	0.0	0.0	0.0	0.0	0.0	0.0	0.0	0.0	0.0	0.0	0.0	0.0	2.55186669048e-05	0.0	0.0	0.0	0.0	0.0	0.0	0.0	0.0	0.0	0.0	0.0	2.91002211617e-05	0.0	0.0	0.0	0.0	2.54090862893e-05	0.0	0.0
denovo941	0.0	0.0	0.0	0.0	0.0	0.0	0.0	0.0	0.0	0.0	0.0	0.0	0.0	0.0	0.0	0.0	0.0	0.0	0.0	3.72606006409e-05	0.0	0.0	0.0	0.0	0.0	0.0	0.0	0.0	0.0	0.0	0.0	0.0	0.0	0.0	0.0	0.0	2.32347405841e-05	0.0	0.0	0.0	0.0	0.0	0.0	0.0	0.0	0.0	0.0	0.0	0.0
denovo1028	0.0	0.0	0.0	0.0	0.0	0.0	0.0	0.0	0.0	0.0	0.0	0.0	0.0	0.0	0.0	0.0	0.0	0.0	0.0	0.0	0.0	0.0	0.0	0.0	0.0	0.0	0.0	0.0	0.0	0.0	0.0	0.0	0.0	0.0	0.0	0.0	0.0	0.0	0.0	0.0	0.0	0.0	0.0	0.0	0.0	0.0	0.0	0.0	0.0
denovo2017	5.13782207722e-05	0.0	0.0	3.67701132519e-05	0.0	3.06175561067e-05	0.0	0.0	0.0	0.0	2.12413441523e-05	2.2940515244e-05	2.49146672646e-05	0.0	3.25732899023e-05	3.06081846286e-05	0.0	0.0	0.0	0.0	0.0	2.79876854184e-05	0.0	0.0	0.0	8.75120329045e-05	3.99728184834e-05	3.31586975264e-05	0.0	2.55186669048e-05	0.0	7.76246846497e-05	0.0	3.11681835183e-05	0.0	0.0	4.64694811682e-05	0.0	0.0	0.0	0.0	0.0	0.0	0.0	1.60976159431e-05	3.28741904731e-05	0.0	2.57844932058e-05	0.0
denovo1467	0.000102756441544	9.01686153106e-05	6.73219334859e-05	7.35402265039e-05	3.60659285173e-05	0.000122470224427	9.77708251858e-05	3.8522285142e-05	3.05110602593e-05	5.11064547452e-05	4.24826883045e-05	6.88215457319e-05	0.000149488003588	2.72279249598e-05	6.51465798046e-05	0.0	0.0	0.0	9.26297588539e-05	0.0	3.57232165184e-05	0.000111950741674	6.62383254951e-05	0.000108915851613	5.04146605833e-05	0.000204194743444	0.00011991845545	6.63173950527e-05	4.15662149805e-05	7.65560007145e-05	6.11190905479e-05	0.000155249369299	3.85958818194e-05	0.000124672734073	0.00015507722846	9.2980009298e-05	6.97042217524e-05	6.51444578352e-05	0.000100284138392	0.000232234091965	8.15693951629e-05	0.000116400884647	0.0	0.000152311324347	1.60976159431e-05	0.0	2.54090862893e-05	7.73534796174e-05	0.000109095867994
denovo400	0.0	0.0	0.0	0.0	0.0	0.0	0.0	0.0	0.0	0.0	0.0	0.0	0.0	0.0	0.0	3.06081846286e-05	0.0	0.0	0.0	0.0	0.0	0.0	0.0	2.17831703226e-05	0.0	0.0	3.99728184834e-05	0.0	0.0	0.0	0.0	0.0	0.0	0.0	0.0	0.0	0.0	0.0	0.0	0.0	0.0	0.0	2.405002405e-05	0.0	0.0	0.0	0.0	0.0	0.0
denovo2206	0.0	0.0	0.0	0.0	0.0	0.0	0.0	0.0	0.0	0.0	0.0	0.0	0.0	0.0	0.0	0.0	0.0	0.0	0.0	0.0	0.0	0.0	0.0	0.0	0.0	0.0	0.0	0.0	0.0	0.0	0.0	0.0	0.0	0.0	0.0	0.0	0.0	0.0	0.0	0.0	0.0	0.0	0.0	3.80778310867e-05	0.0	0.0	0.0	0.0	0.0
denovo1849	0.0	0.0	0.0	0.0	0.0	0.0	0.0	0.0	0.0	0.0	0.0	0.0	0.0	0.0	0.0	0.0	0.0	0.0	0.0	0.0	0.0	0.0	0.0	0.0	0.0	0.0	0.0	0.0	0.0	0.0	0.0	0.0	0.0	0.0	0.0	0.0	0.0	0.0	0.0	0.0	0.0	0.0	0.0	0.0	0.0	0.0	0.0	0.0	0.0
denovo247	5.13782207722e-05	9.01686153106e-05	6.73219334859e-05	3.67701132519e-05	0.000108197785552	0.000122470224427	3.25902750619e-05	3.8522285142e-05	4.5766590389e-05	5.11064547452e-05	4.24826883045e-05	6.88215457319e-05	7.47440017939e-05	2.72279249598e-05	0.0	6.12163692571e-05	7.66136755411e-05	6.79024920215e-05	3.08765862846e-05	3.72606006409e-05	5.35848247776e-05	2.79876854184e-05	6.62383254951e-05	4.35663406452e-05	0.000126036651458	0.000175024065809	7.99456369669e-05	9.94760925791e-05	0.000166264859922	0.000102074667619	0.00015279772637	0.000116437026975	3.85958818194e-05	0.00018700910111	9.30463370759e-05	9.2980009298e-05	6.97042217524e-05	9.77166867529e-05	3.34280461307e-05	0.000232234091965	0.000163138790326	0.000116400884647	0.0002405002405	0.000190389155434	3.21952318862e-05	0.000131496761892	0.000127045431446	0.000103137972823	0.000163643801991
denovo378	2.56891103861e-05	0.0	0.0	0.0	0.0	3.06175561067e-05	0.0	0.0	0.0	0.0	0.0	0.0	0.0	0.0	0.0	0.0	0.0	0.0	3.08765862846e-05	0.0	0.0	0.0	0.0	0.0	0.0	0.0	0.0	0.0	0.0	0.0	0.0	0.0	0.0	0.0	0.0	0.0	4.64694811682e-05	0.0	0.0	0.0	0.0	0.0	0.0	0.0	0.0	0.0	0.0	0.0	0.0
denovo1000	0.0	0.0	0.0	0.0	0.0	0.0	0.0	0.0	0.0	0.0	0.0	0.0	0.0	0.0	0.0	0.0	0.0	0.0	0.0	0.0	0.0	0.0	0.0	0.0	0.0	0.0	0.0	3.31586975264e-05	0.0	0.0	0.0	0.0	0.0	0.0	0.0	0.0	0.0	0.0	0.0	0.0	0.0	0.0	0.0	0.0	0.0	0.0	0.0	0.0	0.0
denovo1149	0.0	0.0	0.0	0.0	0.0	0.0	0.0	0.0	1.52555301297e-05	0.0	0.0	0.0	0.0	0.0	0.0	0.0	0.0	0.0	0.0	0.0	0.0	0.0	0.0	0.0	0.0	0.0	0.0	0.0	0.0	0.0	0.0	3.88123423249e-05	0.0	0.0	0.0	0.0	0.0	0.0	0.0	0.0	0.0	0.0	0.0	0.0	0.0	0.0	0.0	0.0	0.0
denovo2058	0.0	0.0	0.0	0.0	0.0	0.0	0.0	0.0	0.0	0.0	0.0	0.0	0.0	0.0	0.0	0.0	0.0	0.0	0.0	0.0	0.0	0.0	0.0	0.0	0.0	0.0	0.0	0.0	0.0	0.0	0.0	0.0	0.0	0.0	0.0	0.0	0.0	0.0	0.0	0.0	0.0	0.0	0.0	0.0	0.0	0.0	0.0	0.0	0.0
denovo436	0.0157988028875	0.016260406961	0.0146088595664	0.0143403441683	0.0157247448336	0.0162885398487	0.0180876026594	0.0154859586271	0.0128604118993	0.0221546481321	0.0227069968988	0.0225505264848	0.0129307123103	0.0132872273804	0.0117263843648	0.0168345015457	0.0170848496457	0.0167719155293	0.0150368975206	0.0131902526269	0.0134855142357	0.0175762664428	0.0218255282506	0.019713769142	0.0320385168007	0.0301624806744	0.0299796138626	0.032130777903	0.0324632138997	0.0343991629877	0.032454237081	0.031903745391	0.0299697022328	0.0328512654283	0.0380249364183	0.0422749108942	0.0285554961779	0.0331585290381	0.0281129867959	0.0356866387986	0.0391533096782	0.044639739262	0.0423520923521	0.0397532556546	0.0329035269877	0.0466484762813	0.0495223091778	0.0481396488152	0.037119869085
denovo2045	0.0	0.0	0.0	0.0	0.0	0.0	0.0	0.0	0.0	0.0	0.0	0.0	2.49146672646e-05	0.0	0.0	0.0	0.0	0.0	0.0	0.0	0.0	0.0	0.0	0.0	0.0	2.91706776348e-05	0.0	0.0	0.0	0.0	0.0	0.0	0.0	0.0	0.0	0.0	0.0	0.0	0.0	0.0	0.0	0.0	0.0	0.0	0.0	0.0	0.0	0.0	0.0
denovo1574	0.000539471318108	0.000811517537796	0.000942507068803	0.000735402265039	0.000973780069968	0.000398028229387	0.000716986051362	0.000847490273123	0.000610221205187	0.00058772422957	0.00065848166872	0.000734096487807	0.000597952014351	0.000490102649277	0.000228013029316	0.000795812800343	0.00072782991764	0.000746927412236	0.000524901966839	0.000447127207691	0.000535848247776	0.00100755667506	0.000894217394184	0.000566362428388	0.00113432986312	0.00105014439485	0.00111923891754	0.00129318920353	0.000789758084629	0.00109730267691	0.00201692998808	0.000892683873472	0.00109998263185	0.00211943647924	0.00124061782768	0.00102278010228	0.00123144125096	0.000846877951858	0.00103626943005	0.00270939773959	0.00101961743954	0.000756605750204	0.00117845117845	0.00102810143934	0.000949759340642	0.00111772247608	0.00137209065962	0.000902457262203	0.00196372562389
denovo1755	0.0	0.0	0.0	0.0	0.0	0.0	0.0	0.0	0.0	0.0	2.12413441523e-05	0.0	0.0	0.0	0.0	0.0	0.0	0.0	0.0	0.0	0.0	0.0	0.0	0.0	0.0	0.0	0.0	0.0	0.0	2.55186669048e-05	0.0	0.0	0.0	0.0	0.0	0.0	0.0	0.0	0.0	0.0	0.0	0.0	0.0	0.0	0.0	0.0	0.0	0.0	0.0
denovo1826	0.0	0.0	0.0	0.0	0.0	0.0	0.0	0.0	0.0	0.0	0.0	0.0	0.0	0.0	0.0	0.0	0.0	0.0	0.0	0.0	0.0	0.0	0.0	0.0	0.0	0.0	0.0	0.0	4.15662149805e-05	0.0	0.0	0.0	0.0	0.0	0.0	0.0	0.0	0.0	0.0	0.0	0.0	0.0	0.0	0.0	0.0	0.0	0.0	0.0	0.0
denovo1086	2.56891103861e-05	0.0	0.0	0.0	0.0	0.0	0.0	0.0	0.0	0.0	2.12413441523e-05	0.0	0.0	0.0	0.0	0.0	0.0	3.39512460107e-05	0.0	0.0	1.78616082592e-05	0.0	0.0	2.17831703226e-05	0.0	0.0	0.0	0.0	4.15662149805e-05	0.0	3.0559545274e-05	0.0	0.0	0.0	0.0	0.0	0.0	3.25722289176e-05	0.0	0.0	0.0	2.91002211617e-05	0.0	0.0	3.21952318862e-05	0.0	0.0	0.0	0.0
denovo360	2.56891103861e-05	3.00562051035e-05	0.0	0.0	0.0	0.0	0.0	3.8522285142e-05	1.52555301297e-05	2.55532273726e-05	0.0	0.0	0.0	0.0	0.0	0.0	3.83068377705e-05	0.0	3.08765862846e-05	0.0	1.78616082592e-05	0.0	0.0	4.35663406452e-05	0.0	0.0	3.99728184834e-05	0.0	0.0	2.55186669048e-05	0.0	0.0	0.0	0.0	0.0	0.0	0.0	0.0	0.0	0.0	0.0	0.0	0.0	0.0	0.0	0.0	0.0	0.0	0.0
denovo743	0.000488093097336	0.000541011691864	0.000437592567659	0.000698632151787	0.000649186713312	0.000520498453813	0.000488854125929	0.000808967987981	0.000503432494279	0.000792150048551	0.00065848166872	0.000940561125003	0.000672696016145	0.000490102649277	0.000456026058632	0.000673380061829	0.000804443593181	0.000780878658247	0.000679284898262	0.000521648408972	0.000696602722109	0.000643716764624	0.000861098231437	0.000827760472259	0.000857049229916	0.00105014439485	0.00111923891754	0.000961602228264	0.00103915537451	0.00074004134024	0.000916786358219	0.00135843198137	0.000984194986395	0.0010285500561	0.00108554059922	0.000960793429413	0.000604103255187	0.000749161265105	0.000601704830353	0.000890230685865	0.00138667971777	0.0013677103946	0.00108225108225	0.000723478790648	0.00083707602904	0.00138071599987	0.00132127248704	0.00100559523503	0.000981862811946
denovo999	0.0	0.0	0.0	0.0	0.0	0.0	0.0	0.0	0.0	2.55532273726e-05	0.0	6.88215457319e-05	2.49146672646e-05	0.0	0.0	3.06081846286e-05	0.0	0.0	0.0	0.0	0.0	0.0	0.0	0.0	0.0	2.91706776348e-05	0.0	0.0	4.15662149805e-05	0.0	0.0	0.0	0.0	0.0	0.0	3.09933364327e-05	6.97042217524e-05	0.0	3.34280461307e-05	3.87056819941e-05	0.0	0.0	4.81000481e-05	0.0	0.0	3.28741904731e-05	5.08181725785e-05	2.57844932058e-05	5.4547933997e-05
denovo244	0.0	0.0	0.0	0.0	0.0	0.0	0.0	0.0	0.0	0.0	0.0	0.0	0.0	0.0	0.0	0.0	3.83068377705e-05	0.0	0.0	0.0	0.0	0.0	0.0	0.0	0.0	0.0	0.0	0.0	0.0	0.0	0.0	0.0	0.0	0.0	0.0	0.0	2.32347405841e-05	0.0	0.0	0.0	0.0	0.0	0.0	0.0	0.0	3.28741904731e-05	0.0	0.0	0.0
denovo472	0.0	0.0	0.0	0.0	0.0	0.0	0.0	0.0	0.0	0.0	0.0	0.0	0.0	0.0	0.0	0.0	0.0	0.0	0.0	0.0	0.0	0.0	0.0	0.0	0.0	0.0	0.0	0.0	0.0	0.0	0.0	0.0	1.92979409097e-05	0.0	0.0	0.0	0.0	0.0	0.0	0.0	0.0	0.0	0.0	0.0	1.60976159431e-05	0.0	0.0	0.0	0.0
denovo775	5.13782207722e-05	0.0	0.0	0.0	7.21318570347e-05	0.0	6.51805501238e-05	0.0	7.62776506484e-05	2.55532273726e-05	6.37240324568e-05	4.58810304879e-05	4.98293345292e-05	0.0	3.25732899023e-05	6.12163692571e-05	0.0	3.39512460107e-05	0.0	0.0	7.14464330368e-05	8.39630562552e-05	0.0	2.17831703226e-05	5.04146605833e-05	5.83413552697e-05	3.99728184834e-05	6.63173950527e-05	8.31324299609e-05	7.65560007145e-05	0.0	0.0	1.92979409097e-05	9.35045505548e-05	0.0	3.09933364327e-05	6.97042217524e-05	3.25722289176e-05	0.000100284138392	0.000116117045982	8.15693951629e-05	0.0	2.405002405e-05	0.0	4.82928478292e-05	3.28741904731e-05	7.62272588678e-05	7.73534796174e-05	8.18219009955e-05
denovo888	0.0	0.0	0.0	0.0	0.0	0.0	0.0	0.0	0.0	0.0	0.0	0.0	0.0	0.0	0.0	0.0	0.0	0.0	0.0	0.0	0.0	0.0	0.0	0.0	0.0	0.0	0.0	0.0	0.0	0.0	0.0	0.0	0.0	0.0	0.0	0.0	0.0	0.0	0.0	0.0	0.0	0.0	0.0	0.0	0.0	0.0	0.0	0.0	0.0
denovo1189	0.0	3.00562051035e-05	0.0	0.0	0.0	0.0	0.0	0.0	0.0	0.0	0.0	2.2940515244e-05	0.0	0.0	3.25732899023e-05	3.06081846286e-05	3.83068377705e-05	3.39512460107e-05	3.08765862846e-05	0.0	0.0	0.0	0.0	0.0	0.0	5.83413552697e-05	0.0	6.63173950527e-05	0.0	2.55186669048e-05	0.0	0.0	3.85958818194e-05	6.23363670365e-05	3.1015445692e-05	6.19866728653e-05	4.64694811682e-05	0.0	0.0	3.87056819941e-05	0.000163138790326	2.91002211617e-05	0.0	3.80778310867e-05	4.82928478292e-05	0.0	2.54090862893e-05	5.15689864116e-05	0.0
denovo731	0.0	0.0	0.0	0.0	0.0	0.0	0.0	0.0	0.0	0.0	0.0	0.0	0.0	0.0	0.0	0.0	0.0	0.0	0.0	0.0	0.0	0.0	0.0	0.0	0.0	0.0	0.0	0.0	0.0	0.0	0.0	0.0	0.0	0.0	0.0	0.0	0.0	0.0	0.0	0.0	0.0	0.0	0.0	0.0	0.0	0.0	0.0	0.0	0.0
denovo684	0.000128445551931	3.00562051035e-05	0.000134643866972	7.35402265039e-05	7.21318570347e-05	0.000244940448853	3.25902750619e-05	7.70445702839e-05	3.05110602593e-05	0.0	6.37240324568e-05	0.0	9.96586690585e-05	0.0	0.0	6.12163692571e-05	0.000114920513312	6.79024920215e-05	6.17531725692e-05	7.45212012818e-05	1.78616082592e-05	5.59753708368e-05	3.31191627476e-05	0.0	0.0	5.83413552697e-05	0.0	3.31586975264e-05	0.0	0.0	0.0	0.0	0.0	0.0	0.0	3.09933364327e-05	4.64694811682e-05	0.0	0.0	0.0	0.0	2.91002211617e-05	2.405002405e-05	0.0	0.0	0.0	5.08181725785e-05	0.0	0.0
denovo335	0.000102756441544	3.00562051035e-05	0.000134643866972	0.0	3.60659285173e-05	3.06175561067e-05	9.77708251858e-05	3.8522285142e-05	4.5766590389e-05	0.00010221290949	0.000106206720761	6.88215457319e-05	2.49146672646e-05	5.44558499197e-05	3.25732899023e-05	6.12163692571e-05	0.000114920513312	0.000101853738032	9.26297588539e-05	0.000186303003204	3.57232165184e-05	0.00016792611251	0.00013247665099	6.53495109678e-05	0.0003024879635	0.000350048131618	0.000439701003318	0.000397904370316	0.000581927009726	0.000382780003573	0.000366714543288	0.000271686396274	0.000405256759104	0.000872709138511	0.000744370696607	0.000588873392221	0.000255582146425	0.0005537278916	0.000434564599699	0.000541879547918	0.000407846975815	0.000407403096264	0.00045695045695	0.000380778310867	0.000370245166691	0.000624609618988	0.000609818070942	0.000515689864116	0.00122732851493
denovo1715	0.0	3.00562051035e-05	3.3660966743e-05	0.0	0.0	0.0	0.0	3.8522285142e-05	1.52555301297e-05	0.0	0.0	0.0	0.0	0.0	0.0	0.0	0.0	0.0	0.0	0.0	0.0	0.0	0.0	0.0	0.0	0.0	0.0	0.0	0.0	0.0	0.0	0.0	0.0	0.0	0.0	0.0	0.0	0.0	0.0	0.0	0.0	0.0	0.0	0.0	0.0	0.0	0.0	0.0	0.0
denovo1642	0.0	0.0	0.0	0.0	0.0	0.0	0.0	0.0	0.0	0.0	0.0	0.0	0.0	0.0	0.0	0.0	0.0	0.0	0.0	3.72606006409e-05	0.0	0.0	0.0	0.0	0.0	0.0	0.0	0.0	0.0	2.55186669048e-05	3.0559545274e-05	3.88123423249e-05	0.0	0.0	0.0	3.09933364327e-05	0.0	0.0	0.0	0.0	0.0	0.0	0.0	0.0	0.0	0.0	0.0	0.0	0.0
denovo806	0.0	3.00562051035e-05	0.0	0.0	0.0	0.0	0.0	0.0	1.52555301297e-05	0.0	0.0	0.0	0.0	0.0	0.0	0.0	0.0	0.0	0.0	3.72606006409e-05	0.0	0.0	0.0	0.0	0.0	0.0	0.0	0.0	0.0	0.0	0.0	0.0	0.0	0.0	0.0	0.0	0.0	0.0	0.0	0.0	0.0	0.0	0.0	0.0	0.0	0.0	0.0	0.0	0.0
denovo115	0.000179823772703	9.01686153106e-05	0.0	0.0	3.60659285173e-05	3.06175561067e-05	6.51805501238e-05	0.0	0.0	5.11064547452e-05	0.0	6.88215457319e-05	0.0	0.0	9.77198697068e-05	3.06081846286e-05	7.66136755411e-05	0.0	0.0	3.72606006409e-05	3.57232165184e-05	0.0	6.62383254951e-05	0.0	0.0	2.91706776348e-05	0.0	0.0	0.0	5.10373338097e-05	0.0	3.88123423249e-05	3.85958818194e-05	3.11681835183e-05	3.1015445692e-05	0.0	6.97042217524e-05	6.51444578352e-05	0.000133712184523	0.0	0.0	0.0	0.0	0.0	1.60976159431e-05	0.0	2.54090862893e-05	2.57844932058e-05	0.0
denovo444	0.0	0.0	0.0	0.0	0.0	0.0	0.0	0.0	0.0	0.0	0.0	0.0	0.0	0.0	0.0	0.0	0.0	0.0	0.0	0.0	0.0	0.0	0.0	0.0	0.0	0.0	0.0	0.0	0.0	0.0	0.0	0.0	0.0	0.0	0.0	0.0	0.0	0.0	0.0	0.0	0.0	0.0	0.0	0.0	0.0	0.0	0.0	0.0	0.0
denovo1778	0.0	0.0	0.0	0.0	0.0	0.0	0.0	0.0	0.0	0.0	0.0	0.0	0.0	0.0	0.0	0.0	0.0	0.0	0.0	0.0	0.0	0.0	0.0	0.0	0.0	0.0	0.0	0.0	0.0	2.55186669048e-05	0.0	0.0	0.0	0.0	0.0	0.0	0.0	0.0	0.0	0.0	0.0	0.0	0.0	0.0	0.0	0.0	0.0	0.0	0.0
denovo517	7.70673311583e-05	3.00562051035e-05	0.0	0.0	7.21318570347e-05	0.0	0.0	7.70445702839e-05	0.0	2.55532273726e-05	2.12413441523e-05	2.2940515244e-05	2.49146672646e-05	5.44558499197e-05	6.51465798046e-05	0.0	3.83068377705e-05	0.0	3.08765862846e-05	0.0	1.78616082592e-05	2.79876854184e-05	0.0	0.0	7.56219908749e-05	5.83413552697e-05	7.99456369669e-05	0.000298428277737	0.000207831074902	0.000280705335953	0.00015279772637	0.000155249369299	0.000154383527278	0.000124672734073	3.1015445692e-05	0.000185960018596	6.97042217524e-05	0.000162861144588	0.000133712184523	0.000154822727976	0.000163138790326	8.7300663485e-05	2.405002405e-05	0.000190389155434	6.43904637723e-05	0.000131496761892	5.08181725785e-05	5.15689864116e-05	0.000109095867994
denovo993	0.000873429753128	0.000811517537796	0.00090884610206	0.00102956317105	0.00122624156959	0.00107161446373	0.00130361100248	0.00111714626912	0.000991609458429	0.00122655491389	0.00112579124007	0.00153701452135	0.000996586690585	0.00114357284831	0.00162866449511	0.00183649107771	0.00141735299751	0.00166361105453	0.0008027912434	0.0010060362173	0.000964526845997	0.00109151973132	0.000993574882427	0.00117629119742	0.00015124398175	0.000116682710539	0.000159891273934	0.000165793487632	0.000207831074902	0.000127593334524	3.0559545274e-05	0.000155249369299	3.85958818194e-05	6.23363670365e-05	6.20308913839e-05	0.000247946691461	4.64694811682e-05	6.51444578352e-05	0.000133712184523	7.74113639882e-05	0.000163138790326	0.000203701548132	0.00012025012025	0.000190389155434	8.04880797154e-05	9.86225714192e-05	7.62272588678e-05	0.000154706959235	5.4547933997e-05
denovo1941	0.0	0.0	0.0	0.0	0.0	0.0	0.0	0.0	0.0	0.0	0.0	0.0	0.0	0.0	3.25732899023e-05	0.0	0.0	0.0	0.0	0.0	0.0	0.0	0.0	0.0	0.0	0.0	0.0	0.0	0.0	2.55186669048e-05	0.0	0.0	0.0	0.0	0.0	0.0	4.64694811682e-05	3.25722289176e-05	3.34280461307e-05	0.0	0.0	0.0	2.405002405e-05	0.0	0.0	0.0	0.0	0.0	2.72739669985e-05
denovo221	0.0	0.0	0.0	0.0	0.0	0.0	0.0	0.0	0.0	0.0	0.0	0.0	0.0	0.0	0.0	0.0	0.0	0.0	0.0	0.0	0.0	0.0	0.0	0.0	0.0	0.0	0.0	0.0	0.0	0.0	0.0	0.0	0.0	0.0	3.1015445692e-05	0.0	0.0	0.0	0.0	0.0	0.0	0.0	0.0	0.0	0.0	0.0	0.0	0.0	0.0
denovo792	0.0	0.0	0.0	0.0	0.0	0.0	0.0	0.0	0.0	0.0	0.0	0.0	0.0	0.0	0.0	0.0	0.0	0.0	0.0	0.0	0.0	0.0	0.0	0.0	0.0	0.0	0.0	0.0	0.0	0.0	0.0	0.0	0.0	0.0	0.0	0.0	0.0	0.0	0.0	0.0	0.0	0.0	0.0	0.0	0.0	0.0	0.0	0.0	0.0
denovo1760	2.56891103861e-05	0.0	0.0	0.0	0.0	0.0	0.0	0.0	0.0	0.0	0.0	4.58810304879e-05	0.0	2.72279249598e-05	0.0	0.0	0.0	0.0	0.0	3.72606006409e-05	0.0	2.79876854184e-05	3.31191627476e-05	2.17831703226e-05	5.04146605833e-05	0.0	3.99728184834e-05	0.0	0.0	2.55186669048e-05	0.0	0.0	0.0	0.0	0.0	0.0	9.29389623365e-05	0.0	0.0	0.0	4.07846975815e-05	0.0	2.405002405e-05	3.80778310867e-05	0.0	0.0	2.54090862893e-05	2.57844932058e-05	0.0
denovo1412	0.0	0.0	0.0	0.0	0.0	0.0	0.0	0.0	0.0	0.0	0.0	2.2940515244e-05	0.0	0.0	0.0	0.0	0.0	0.0	0.0	0.0	0.0	0.0	0.0	0.0	0.0	0.0	0.0	0.0	0.0	0.0	0.0	0.0	0.0	0.0	0.0	0.0	0.0	0.0	0.0	0.0	0.0	0.0	0.0	0.0	0.0	0.0	0.0	0.0	0.0
denovo1775	0.0	0.0	0.0	0.0	0.0	0.0	0.0	0.0	0.0	0.0	0.0	0.0	0.0	0.0	0.0	0.0	0.0	0.0	0.0	0.0	0.0	0.0	0.0	0.0	0.0	0.0	0.0	0.0	0.0	0.0	0.0	0.0	0.0	0.0	0.0	0.0	0.0	0.0	0.0	0.0	0.0	0.0	0.0	0.0	0.0	0.0	0.0	0.0	0.0
denovo1223	0.0	0.0	0.0	0.0	0.0	0.0	0.0	0.0	0.0	0.0	0.0	0.0	0.0	0.0	0.0	0.0	0.0	0.0	0.0	0.0	0.0	0.0	0.0	0.0	0.0	0.0	0.0	0.0	0.0	0.0	3.0559545274e-05	0.0	0.0	0.0	0.0	0.0	0.0	0.0	0.0	0.0	0.0	0.0	0.0	0.0	0.0	0.0	0.0	0.0	2.72739669985e-05
denovo532	0.000102756441544	6.01124102071e-05	6.73219334859e-05	0.0	3.60659285173e-05	3.06175561067e-05	3.25902750619e-05	7.70445702839e-05	7.62776506484e-05	7.66596821179e-05	4.24826883045e-05	0.00011470257622	4.98293345292e-05	2.72279249598e-05	3.25732899023e-05	3.06081846286e-05	7.66136755411e-05	0.0	6.17531725692e-05	7.45212012818e-05	5.35848247776e-05	2.79876854184e-05	0.000198714976485	2.17831703226e-05	0.000201658642333	0.000145853388174	0.000399728184834	0.000331586975264	0.000249397289883	0.000178630668334	0.000213916816918	0.000194061711624	0.000173681468187	0.000311681835183	0.000248123565536	0.000278940027894	0.000185877924673	0.000195433373506	0.000267424369046	0.000154822727976	0.000326277580652	0.000232801769293	0.00036075036075	0.000266544817607	0.000193171391317	0.000230119333311	0.000279499949182	0.000103137972823	0.00114550661394
denovo200	0.0	0.0	0.0	0.0	0.0	0.0	0.0	0.0	0.0	0.0	0.0	0.0	0.0	0.0	0.0	0.0	0.0	0.0	0.0	0.0	0.0	0.0	0.0	0.0	0.0	0.0	0.0	0.0	0.0	0.0	0.0	0.0	0.0	0.0	0.0	0.0	0.0	0.0	0.0	0.0	0.0	0.0	0.0	0.0	0.0	0.0	0.0	0.0	0.0
denovo2181	0.0	0.0	0.0	0.0	0.0	0.0	3.25902750619e-05	0.0	0.0	0.0	0.0	0.0	0.0	0.0	0.0	3.06081846286e-05	0.0	0.0	0.0	0.0	0.0	2.79876854184e-05	0.0	0.0	2.52073302916e-05	2.91706776348e-05	3.99728184834e-05	0.0	4.15662149805e-05	0.0	0.0	0.0	1.92979409097e-05	0.0	0.0	0.0	2.32347405841e-05	0.0	3.34280461307e-05	0.0	0.0	0.0	0.0	0.0	1.60976159431e-05	0.0	0.0	2.57844932058e-05	2.72739669985e-05
denovo279	0.0	0.0	0.0	0.0	0.0	0.0	0.0	0.0	0.0	0.0	0.0	0.0	0.0	0.0	0.0	0.0	0.0	0.0	0.0	0.0	0.0	0.0	0.0	0.0	0.0	0.0	0.0	0.0	0.0	0.0	0.0	0.0	0.0	0.0	0.0	0.0	0.0	0.0	0.0	0.0	0.0	0.0	0.0	0.0	0.0	0.0	0.0	0.0	0.0
denovo2187	0.0	0.0	0.0	0.0	3.60659285173e-05	0.0	0.0	0.0	0.0	0.0	0.0	0.0	0.0	0.0	0.0	0.0	0.0	0.0	0.0	0.0	0.0	0.0	0.0	0.0	0.0	0.0	0.0	0.0	0.0	0.0	0.0	0.0	0.0	0.0	0.0	0.0	0.0	0.0	6.68560922614e-05	0.0	4.07846975815e-05	0.0	0.0	0.0	0.0	0.0	0.0	0.0	0.0
denovo668	0.0	0.0	0.0	0.0	3.60659285173e-05	0.0	0.0	0.0	0.0	0.0	0.0	0.0	0.0	0.0	0.0	0.0	0.0	0.0	0.0	3.72606006409e-05	0.0	0.0	0.0	0.0	0.0	0.0	0.0	0.0	0.0	0.0	0.0	0.0	1.92979409097e-05	3.11681835183e-05	0.0	0.0	2.32347405841e-05	0.0	0.0	0.0	0.0	0.0	0.0	0.0	0.0	0.0	0.0	0.0	0.0
denovo2015	0.00331389523981	0.00456854317574	0.00329877474081	0.00312545962642	0.0035344609947	0.004592633416	0.00391083300743	0.00362109480334	0.0030358504958	0.00452292124495	0.00418454479799	0.00426693583538	0.00351296808431	0.00487379856781	0.00459283387622	0.00474426861743	0.00586094617889	0.00519454063964	0.00608268749807	0.00503018108652	0.0048583574465	0.00724881052337	0.0081473140359	0.00681813231098	0.001814927781	0.00195443540153	0.00219850501659	0.00248690231448	0.00324216476848	0.00311327736239	0.00369770497815	0.00291092567436	0.00287539319555	0.0032414910859	0.00217108119844	0.00226251355958	0.0029275773136	0.00283378391583	0.00361022898212	0.00421891933736	0.00281414413312	0.00215341636596	0.0036556036556	0.00361739395324	0.00375074451474	0.00433939314244	0.00312531761358	0.00322306165072	0.000518205372971
denovo2006	0.0	0.0	0.0	0.0	0.0	0.0	0.0	0.0	0.0	0.0	0.0	0.0	0.0	0.0	0.0	0.0	0.0	0.0	0.0	0.0	0.0	0.0	0.0	0.0	0.0	0.0	0.0	0.0	0.0	0.0	0.0	0.0	0.0	0.0	0.0	0.0	0.0	0.0	0.0	0.0	0.0	0.0	0.0	0.0	0.0	0.0	0.0	0.0	0.0
denovo1843	0.0	0.0	0.0	0.0	0.0	0.0	0.0	0.0	0.0	0.0	0.0	0.0	0.0	0.0	0.0	0.0	0.0	0.0	0.0	0.0	0.0	0.0	0.0	0.0	0.0	0.0	0.0	0.0	0.0	2.55186669048e-05	0.0	0.0	0.0	0.0	0.0	0.0	0.0	0.0	3.34280461307e-05	0.0	0.0	0.0	0.0	0.0	0.0	0.0	0.0	0.0	0.0
denovo2233	0.0	3.00562051035e-05	0.0	0.0	0.0	3.06175561067e-05	0.0	0.0	0.0	2.55532273726e-05	0.0	0.0	0.0	0.0	0.0	0.0	0.0	0.0	3.08765862846e-05	0.0	0.0	0.0	3.31191627476e-05	0.0	0.0	0.0	0.0	0.0	4.15662149805e-05	0.0	0.0	0.0	0.0	0.0	0.0	0.0	0.0	0.0	0.0	0.0	0.0	0.0	0.0	0.0	0.0	0.0	0.0	0.0	0.0
denovo1874	0.0	0.0	0.0	0.0	0.0	0.0	0.0	0.0	0.0	0.0	0.0	0.0	0.0	0.0	0.0	0.0	0.0	0.0	0.0	0.0	0.0	0.0	0.0	0.0	0.0	0.0	0.0	0.0	0.0	0.0	0.0	0.0	0.0	0.0	0.0	0.0	0.0	0.0	0.0	0.0	0.0	0.0	0.0	0.0	0.0	0.0	0.0	0.0	0.0
denovo842	0.0	0.0	0.0	0.0	0.0	0.0	0.0	0.0	0.0	0.0	0.0	0.0	0.0	0.0	0.0	0.0	0.0	0.0	0.0	0.0	0.0	0.0	0.0	0.0	0.0	0.0	0.0	0.0	0.0	0.0	0.0	0.0	0.0	0.0	0.0	3.09933364327e-05	0.0	0.0	0.0	0.0	0.0	0.0	0.0	0.0	0.0	0.0	0.0	0.0	0.0
denovo591	0.000282580214247	0.000150281025518	0.000201965800458	0.000257390792764	0.000396725213691	0.000336793117173	0.000423673575805	0.000231133710852	0.000289855072464	0.000281085501099	0.000212413441523	0.000435869789635	0.000199317338117	0.000217823399679	0.000162866449511	0.000306081846286	0.000306454702164	0.000305561214097	0.000154382931423	0.000260824204486	0.000125031257814	0.00016792611251	0.000331191627476	0.000261398043871	0.000126036651458	5.83413552697e-05	0.0	0.000132634790105	0.000124698644941	0.000153112001429	3.0559545274e-05	7.76246846497e-05	5.78938227291e-05	0.000155840917591	0.0	6.19866728653e-05	9.29389623365e-05	3.25722289176e-05	0.000100284138392	0.000116117045982	0.000122354092744	2.91002211617e-05	0.00016835016835	0.00011423349326	9.65856956585e-05	9.86225714192e-05	5.08181725785e-05	0.000128922466029	2.72739669985e-05
denovo35	0.0	0.0	3.3660966743e-05	0.0	0.0	3.06175561067e-05	0.0	0.0	1.52555301297e-05	0.0	0.0	0.0	0.0	0.0	0.0	0.0	0.0	0.0	0.0	0.0	0.0	0.0	0.0	0.0	0.0	0.0	0.0	0.0	0.0	0.0	0.0	0.0	0.0	0.0	0.0	0.0	0.0	0.0	0.0	0.0	0.0	0.0	0.0	0.0	1.60976159431e-05	0.0	0.0	0.0	5.4547933997e-05
denovo1529	0.0	0.0	0.0	0.0	0.0	0.0	0.0	0.0	0.0	0.0	0.0	0.0	0.0	0.0	0.0	0.0	0.0	0.0	0.0	0.0	0.0	0.0	0.0	0.0	0.0	0.0	0.0	0.0	0.0	0.0	0.0	0.0	0.0	0.0	0.0	0.0	0.0	0.0	0.0	0.0	0.0	0.0	0.0	0.0	0.0	0.0	0.0	0.0	0.0
denovo847	0.0	0.0	0.0	0.0	0.0	0.0	0.0	0.0	0.0	0.0	2.12413441523e-05	0.0	0.0	0.0	0.0	0.0	0.0	0.0	0.0	0.0	0.0	0.0	0.0	0.0	0.0	0.0	0.0	0.0	0.0	0.0	0.0	0.0	0.0	0.0	0.0	0.0	0.0	0.0	0.0	0.0	0.0	0.0	0.0	0.0	0.0	0.0	0.0	0.0	0.0
denovo894	0.0	0.0	0.0	0.0	0.0	0.0	0.0	0.0	0.0	0.0	2.12413441523e-05	0.0	2.49146672646e-05	0.0	0.0	0.0	0.0	0.0	0.0	0.0	0.0	0.0	3.31191627476e-05	0.0	0.0	0.0	0.0	0.0	0.0	5.10373338097e-05	0.0	0.0	0.0	0.0	0.0	0.0	9.29389623365e-05	0.0	0.0	0.0	4.07846975815e-05	8.7300663485e-05	7.21500721501e-05	0.0	0.0	3.28741904731e-05	5.08181725785e-05	2.57844932058e-05	0.0
denovo1931	0.0	0.0	0.0	0.0	3.60659285173e-05	0.0	0.0	0.0	0.0	5.11064547452e-05	0.0	0.0	0.0	0.0	0.0	0.0	3.83068377705e-05	0.0	0.0	0.0	0.0	0.0	0.0	2.17831703226e-05	0.0	0.0	0.0	0.0	0.0	2.55186669048e-05	0.0	0.0	1.92979409097e-05	3.11681835183e-05	3.1015445692e-05	0.0	0.0	0.0	0.0	7.74113639882e-05	0.0	0.0	2.405002405e-05	0.0	0.0	3.28741904731e-05	2.54090862893e-05	0.0	0.0
denovo458	0.0	0.0	0.0	0.0	0.0	0.0	0.0	0.0	0.0	0.0	0.0	0.0	0.0	0.0	0.0	0.0	0.0	0.0	0.0	0.0	0.0	0.0	0.0	0.0	0.0	0.0	0.0	0.0	0.0	0.0	0.0	0.0	0.0	0.0	0.0	0.0	0.0	0.0	0.0	0.0	0.0	0.0	0.0	0.0	0.0	0.0	0.0	0.0	0.0
denovo1845	0.0	0.0	0.0	0.0	0.0	0.0	0.0	0.0	0.0	0.0	2.12413441523e-05	0.0	0.0	0.0	0.0	0.0	0.0	0.0	0.0	0.0	0.0	0.0	0.0	0.0	0.0	0.0	0.0	0.0	0.0	0.0	0.0	0.0	0.0	0.0	0.0	0.0	0.0	0.0	0.0	0.0	0.0	0.0	2.405002405e-05	0.0	0.0	0.0	0.0	0.0	0.0
denovo7	0.0	0.0	0.0	0.0	3.60659285173e-05	0.0	0.0	0.0	0.0	0.0	0.0	0.0	0.0	0.0	0.0	0.0	3.83068377705e-05	0.0	0.0	0.0	0.0	0.0	0.0	0.0	0.0	0.0	0.0	0.0	4.15662149805e-05	0.0	0.0	0.0	0.0	0.0	0.0	0.0	0.0	0.0	0.0	0.0	0.0	0.0	0.0	0.0	0.0	0.0	0.0	0.0	0.0
denovo822	0.0	0.0	0.0	0.0	0.0	0.0	0.0	0.0	0.0	0.0	0.0	0.0	0.0	0.0	0.0	0.0	0.0	0.0	0.0	0.0	0.0	0.0	0.0	0.0	0.0	0.0	0.0	0.0	0.0	0.0	0.0	0.0	0.0	0.0	0.0	0.0	0.0	0.0	0.0	0.0	0.0	0.0	0.0	0.0	0.0	0.0	0.0	0.0	0.0
denovo118	5.13782207722e-05	9.01686153106e-05	6.73219334859e-05	0.000110310339756	0.0	0.000244940448853	0.0	0.0	3.05110602593e-05	5.11064547452e-05	4.24826883045e-05	9.17620609759e-05	7.47440017939e-05	0.000108911699839	9.77198697068e-05	3.06081846286e-05	3.83068377705e-05	3.39512460107e-05	9.26297588539e-05	0.0	8.9308041296e-05	5.59753708368e-05	9.93574882427e-05	4.35663406452e-05	7.56219908749e-05	0.000145853388174	7.99456369669e-05	3.31586975264e-05	4.15662149805e-05	5.10373338097e-05	3.0559545274e-05	7.76246846497e-05	0.000115787645458	3.11681835183e-05	3.1015445692e-05	9.2980009298e-05	4.64694811682e-05	0.0	6.68560922614e-05	7.74113639882e-05	0.0	0.000116400884647	4.81000481e-05	0.000266544817607	6.43904637723e-05	0.000131496761892	0.000152454517736	7.73534796174e-05	2.72739669985e-05
denovo723	0.0	0.0	0.0	0.0	0.0	0.0	0.0	0.0	0.0	0.0	0.0	0.0	0.0	0.0	0.0	0.0	0.0	0.0	0.0	0.0	0.0	0.0	0.0	0.0	0.0	0.0	0.0	0.0	0.0	0.0	0.0	0.0	0.0	0.0	0.0	0.0	0.0	0.0	0.0	0.0	0.0	0.0	0.0	0.0	0.0	0.0	0.0	0.0	0.0
denovo468	0.0	0.0	0.0	3.67701132519e-05	3.60659285173e-05	3.06175561067e-05	0.0	0.0	0.0	0.0	0.0	2.2940515244e-05	2.49146672646e-05	0.0	0.0	3.06081846286e-05	3.83068377705e-05	0.0	0.0	0.0	0.0	2.79876854184e-05	0.0	0.0	0.0	0.0	0.0	0.0	0.0	0.0	0.0	0.0	0.0	0.0	0.0	0.0	0.0	0.0	0.0	0.0	0.0	0.0	0.0	0.0	0.0	0.0	0.0	0.0	0.0
denovo932	0.0	0.0	0.0	0.0	0.0	0.0	0.0	0.0	0.0	0.0	0.0	0.0	0.0	0.0	0.0	0.0	0.0	0.0	0.0	0.0	0.0	0.0	0.0	0.0	0.0	0.0	0.0	0.0	0.0	0.0	0.0	0.0	0.0	0.0	0.0	0.0	0.0	0.0	0.0	0.0	0.0	0.0	0.0	0.0	0.0	0.0	0.0	0.0	0.0
denovo32	0.000359647545406	0.000390730666346	0.000201965800458	0.00018385056626	0.000252461499621	0.00018370533664	0.000325902750619	0.000269655995994	0.000289855072464	0.000204425818981	0.000254896129827	0.00034410772866	0.000298976007175	0.000435646799357	0.000456026058632	0.000244865477029	0.000383068377705	0.000237658722075	0.000432272207985	0.000223563603845	0.000250062515629	0.000223901483347	3.31191627476e-05	0.000326747554839	0.000100829321167	0.000320877453983	0.000359755366351	0.000265269580211	0.000207831074902	0.000178630668334	0.00030559545274	0.000232874053949	5.78938227291e-05	0.000249345468146	0.000217108119844	3.09933364327e-05	0.000487929552267	0.000162861144588	0.000200568276784	0.000270939773959	0.00028549288307	5.82004423234e-05	0.0003848003848	0.00022846698652	0.000193171391317	0.000230119333311	0.000228681776603	0.000128922466029	0.000245465702986
denovo647	0.0	0.0	0.0	0.0	0.0	0.0	0.0	0.0	0.0	0.0	0.0	0.0	0.0	0.0	0.0	0.0	0.0	0.0	0.0	0.0	0.0	0.0	0.0	0.0	0.0	0.0	0.0	3.31586975264e-05	0.0	0.0	0.0	0.0	0.0	0.0	0.0	0.0	0.0	0.0	0.0	0.0	0.0	0.0	0.0	0.0	0.0	0.0	0.0	0.0	0.0
denovo1758	0.0	0.0	0.0	0.0	0.0	0.0	0.0	0.0	0.0	0.0	0.0	0.0	0.0	0.0	0.0	0.0	0.0	0.0	0.0	0.0	0.0	0.0	0.0	0.0	0.0	0.0	0.0	0.0	0.0	0.0	0.0	0.0	0.0	0.0	0.0	0.0	0.0	0.0	0.0	0.0	0.0	0.0	0.0	0.0	0.0	0.0	0.0	0.0	0.0
denovo1540	0.0	0.0	0.0	0.0	0.0	0.0	0.0	0.0	0.0	0.0	0.0	0.0	0.0	0.0	0.0	0.0	0.0	0.0	0.0	0.0	0.0	0.0	0.0	0.0	0.0	0.0	0.0	0.0	0.0	0.0	0.0	0.0	0.0	0.0	0.0	0.0	0.0	0.0	0.0	0.0	0.0	0.0	0.0	0.0	0.0	0.0	0.0	0.0	0.0
denovo949	0.0	0.0	0.0	0.0	0.0	0.0	3.25902750619e-05	0.0	0.0	0.0	0.0	0.0	0.0	0.0	0.0	0.0	0.0	0.0	0.0	0.0	0.0	0.0	0.0	0.0	0.0	0.0	0.0	0.0	0.0	0.0	0.0	0.0	0.0	0.0	0.0	0.0	0.0	0.0	0.0	0.0	0.0	0.0	0.0	0.0	0.0	0.0	0.0	0.0	0.0
denovo878	0.00046240398695	0.000150281025518	0.00033660966743	0.000330931019268	0.000504922999243	0.000428645785493	0.000195541650372	0.000308178281136	0.000396643783371	0.000332191955844	0.000254896129827	0.000504691335367	0.000448464010763	0.000353963024478	0.000488599348534	0.000826420984971	0.000536295728788	0.000509268690161	0.000524901966839	0.000298084805127	0.000464401814739	0.000559753708368	0.000960455719679	0.000653495109678	0.00045373194525	0.000379218809253	0.000479673821801	0.000663173950527	0.000415662149805	0.000535892005002	0.000244476362192	0.000155249369299	0.000443852640923	0.000280513651664	0.000341169902612	0.000495893382923	0.000580868514603	0.000456011204847	0.000334280461307	0.000774113639882	0.000448631673396	0.000436503317425	0.0003367003367	0.000418856141954	0.00062780702178	0.000328741904731	0.000635227157231	0.000618827836939	0.000409109504977
denovo373	0.000616538649267	0.000691292717382	0.00111081190252	0.000514781585527	0.000721318570347	0.000673586234347	0.0006843957763	0.000616356562271	0.000900076277651	0.00058772422957	0.000679723012872	0.000688215457319	0.000822184019732	0.00100743322351	0.000879478827362	0.000948853723486	0.000842750430952	0.000814829904257	0.00104980393368	0.000670690811536	0.000643017897331	0.000895605933389	0.000629264092204	0.000718844620646	0.000201658642333	0.000350048131618	0.000199864092417	0.000331586975264	0.000290963504863	0.000127593334524	0.000366714543288	0.000194061711624	0.000366660877284	0.000374018202219	0.000124061782768	0.000371920037192	0.000325286368178	0.000195433373506	0.000267424369046	0.000425762501935	0.000326277580652	0.00017460132697	0.00036075036075	0.000418856141954	0.000321952318862	0.000262993523784	0.000304909035471	0.000206275945646	0.000709123141961
denovo1483	2.56891103861e-05	0.0	0.0	0.0	0.0	0.0	0.0	0.0	1.52555301297e-05	0.0	0.0	0.0	0.0	0.0	0.0	3.06081846286e-05	0.0	0.0	0.0	0.0	0.0	0.0	0.0	0.0	0.0	0.0	0.0	0.0	0.0	0.0	0.0	0.0	0.0	0.0	0.0	0.0	0.0	0.0	0.0	0.0	0.0	0.0	0.0	0.0	0.0	0.0	2.54090862893e-05	0.0	0.0
denovo287	0.0	0.0	3.3660966743e-05	0.0	0.0	0.0	0.0	0.0	1.52555301297e-05	2.55532273726e-05	0.0	2.2940515244e-05	0.0	0.0	3.25732899023e-05	0.0	0.0	0.0	0.0	0.0	3.57232165184e-05	0.0	0.0	0.0	0.0	0.0	3.99728184834e-05	3.31586975264e-05	0.0	5.10373338097e-05	0.0	7.76246846497e-05	0.0	0.0	3.1015445692e-05	0.0	4.64694811682e-05	0.0	0.0	0.0	0.0	0.0	2.405002405e-05	0.0	1.60976159431e-05	0.0	0.0	0.0	0.0
denovo1216	0.0	0.0	0.0	0.0	0.0	0.0	0.0	0.0	0.0	0.0	0.0	4.58810304879e-05	0.0	0.0	0.0	0.0	0.0	0.0	0.0	0.0	1.78616082592e-05	0.0	0.0	0.0	0.0	0.0	0.0	0.0	0.0	0.0	0.0	0.0	0.0	0.0	0.0	0.0	0.0	0.0	0.0	0.0	0.0	0.0	0.0	0.0	0.0	0.0	0.0	0.0	0.0
denovo1146	0.000385336655792	0.000270505845932	0.000201965800458	7.35402265039e-05	0.000216395571104	0.00027555800496	0.000358493025681	0.000269655995994	0.000213577421815	0.000357745183217	0.000169930753218	0.000321167213416	0.000149488003588	0.000190595474719	9.77198697068e-05	0.000183649107771	0.000191534188853	0.000135804984043	6.17531725692e-05	0.000149042402564	0.000142892866074	0.000251889168766	0.00013247665099	0.000130699021936	0.000226865972625	0.000262536098714	0.000199864092417	0.00036474567279	8.31324299609e-05	0.000153112001429	0.000183357271644	0.000232874053949	0.000173681468187	0.000280513651664	0.000279139011228	0.000278940027894	0.000232347405841	0.000325722289176	0.000100284138392	0.000232234091965	0.00028549288307	8.7300663485e-05	9.62000962001e-05	7.61556621735e-05	9.65856956585e-05	0.000262993523784	0.000228681776603	0.000232060438852	0.000163643801991
denovo1015	0.0	0.0	0.0	0.0	0.0	0.0	0.0	0.0	0.0	0.0	0.0	0.0	0.0	0.0	0.0	0.0	0.0	0.0	0.0	0.0	0.0	0.0	0.0	0.0	0.0	0.0	0.0	0.0	0.0	0.0	0.0	0.0	0.0	0.0	0.0	0.0	0.0	0.0	0.0	0.0	0.0	0.0	0.0	0.0	0.0	0.0	0.0	0.0	0.0
denovo2	0.0	0.0	0.0	0.0	0.0	3.06175561067e-05	0.0	0.0	0.0	0.0	0.0	0.0	0.0	0.0	0.0	0.0	0.0	0.0	0.0	0.0	0.0	0.0	0.0	0.0	0.0	0.0	0.0	0.0	0.0	0.0	0.0	0.0	0.0	0.0	0.0	3.09933364327e-05	0.0	0.0	0.0	0.0	0.0	0.0	0.0	0.0	0.0	0.0	0.0	0.0	0.0
denovo285	2.56891103861e-05	0.0	3.3660966743e-05	3.67701132519e-05	3.60659285173e-05	0.0	0.0	0.0	6.10221205187e-05	5.11064547452e-05	2.12413441523e-05	4.58810304879e-05	0.0	2.72279249598e-05	0.0	0.0	0.0	3.39512460107e-05	0.0	0.0	3.57232165184e-05	0.0	3.31191627476e-05	0.0	0.0	0.0	0.0	0.0	0.0	0.0	3.0559545274e-05	0.0	0.0	6.23363670365e-05	0.0	0.0	0.0	0.0	3.34280461307e-05	0.0	0.0	0.0	2.405002405e-05	0.0	0.0	0.0	0.0	0.0	2.72739669985e-05
denovo2219	0.000102756441544	6.01124102071e-05	6.73219334859e-05	7.35402265039e-05	0.0	6.12351122133e-05	0.000130361100248	7.70445702839e-05	3.05110602593e-05	0.00010221290949	8.4965376609e-05	9.17620609759e-05	4.98293345292e-05	8.16837748795e-05	0.000195439739414	0.0	7.66136755411e-05	0.000101853738032	6.17531725692e-05	0.0	0.000107169649555	0.000111950741674	3.31191627476e-05	8.71326812904e-05	7.56219908749e-05	8.75120329045e-05	7.99456369669e-05	6.63173950527e-05	8.31324299609e-05	0.000127593334524	6.11190905479e-05	0.000116437026975	1.92979409097e-05	3.11681835183e-05	0.000124061782768	9.2980009298e-05	0.000139408443505	0.00013028891567	0.000100284138392	0.000154822727976	8.15693951629e-05	0.000116400884647	2.405002405e-05	0.000304622648694	4.82928478292e-05	0.000131496761892	7.62272588678e-05	0.0	8.18219009955e-05
denovo1704	0.0	0.0	0.0	0.0	0.0	0.0	0.0	0.0	1.52555301297e-05	0.0	0.0	0.0	0.0	0.0	0.0	0.0	0.0	0.0	0.0	0.0	0.0	0.0	0.0	0.0	0.0	0.0	0.0	0.0	0.0	0.0	0.0	0.0	0.0	0.0	0.0	0.0	0.0	0.0	0.0	0.0	0.0	0.0	0.0	0.0	0.0	0.0	0.0	0.0	0.0
denovo267	0.0	0.0	0.0	0.0	0.0	0.0	0.0	0.0	0.0	0.0	0.0	0.0	0.0	0.0	0.0	0.0	0.0	0.0	0.0	0.0	0.0	0.0	0.0	0.0	0.0	0.0	0.0	0.0	0.0	0.0	0.0	0.0	0.0	0.0	0.0	0.0	0.0	0.0	0.0	0.0	0.0	0.0	0.0	0.0	0.0	0.0	0.0	0.0	0.0
denovo746	0.0	3.00562051035e-05	0.0	0.0	0.0	0.0	3.25902750619e-05	0.0	1.52555301297e-05	0.0	0.0	0.0	0.0	2.72279249598e-05	0.0	0.0	0.0	0.0	0.0	0.0	0.0	0.0	0.0	0.0	0.0	0.0	0.0	0.0	0.0	0.0	0.0	0.0	0.0	0.0	0.0	0.0	0.0	0.0	0.0	0.0	0.0	0.0	0.0	0.0	0.0	0.0	0.0	0.0	0.0
denovo1880	0.000102756441544	9.01686153106e-05	6.73219334859e-05	0.000110310339756	0.000144263714069	9.185266832e-05	0.000130361100248	0.0	3.05110602593e-05	2.55532273726e-05	4.24826883045e-05	2.2940515244e-05	4.98293345292e-05	5.44558499197e-05	0.0	3.06081846286e-05	0.0	0.0	0.0	0.0	7.14464330368e-05	5.59753708368e-05	3.31191627476e-05	8.71326812904e-05	2.52073302916e-05	2.91706776348e-05	3.99728184834e-05	6.63173950527e-05	4.15662149805e-05	5.10373338097e-05	3.0559545274e-05	0.000116437026975	3.85958818194e-05	0.0	9.30463370759e-05	3.09933364327e-05	2.32347405841e-05	9.77166867529e-05	0.000133712184523	3.87056819941e-05	4.07846975815e-05	2.91002211617e-05	9.62000962001e-05	3.80778310867e-05	9.65856956585e-05	0.0	2.54090862893e-05	7.73534796174e-05	0.000136369834992
denovo1721	0.0	0.0	0.0	0.0	0.0	0.0	0.0	3.8522285142e-05	0.0	0.0	0.0	2.2940515244e-05	0.0	0.0	0.0	0.0	0.0	0.0	0.0	0.0	0.0	0.0	0.0	0.0	0.0	0.0	0.0	0.0	0.0	0.0	0.0	0.0	0.0	0.0	0.0	0.0	0.0	0.0	0.0	0.0	0.0	0.0	0.0	0.0	0.0	0.0	0.0	0.0	0.0
denovo850	0.0	3.00562051035e-05	3.3660966743e-05	0.0	0.0	6.12351122133e-05	9.77708251858e-05	0.0	0.0	5.11064547452e-05	0.0	4.58810304879e-05	2.49146672646e-05	2.72279249598e-05	0.0	0.0	0.0	0.0	0.0	0.0	3.57232165184e-05	0.0	0.0	0.0	0.0	0.0	0.0	3.31586975264e-05	0.0	0.0	0.0	0.0	1.92979409097e-05	0.0	0.0	0.0	0.0	3.25722289176e-05	0.0	0.0	4.07846975815e-05	0.0	0.0	0.0	0.0	0.0	0.0	0.0	0.0
denovo1175	0.0	0.0	0.0	0.0	0.0	0.0	0.0	0.0	0.0	0.0	0.0	0.0	0.0	0.0	0.0	0.0	0.0	0.0	0.0	0.0	0.0	0.0	0.0	0.0	0.0	0.0	0.0	0.0	0.0	0.0	0.0	0.0	0.0	0.0	0.0	0.0	0.0	0.0	0.0	0.0	0.0	0.0	0.0	0.0	0.0	0.0	0.0	0.0	0.0
denovo1162	0.0	0.0	0.0	0.0	0.0	0.0	0.0	0.0	0.0	0.0	0.0	0.0	0.0	0.0	0.0	0.0	0.0	0.0	0.0	0.0	0.0	0.0	0.0	0.0	0.0	0.0	0.0	0.0	0.0	0.0	0.0	0.0	0.0	0.0	0.0	0.0	0.0	0.0	0.0	0.0	0.0	0.0	0.0	0.0	0.0	0.0	0.0	0.0	0.0
denovo223	0.0	0.0	0.0	0.0	0.0	0.0	0.0	0.0	0.0	0.0	0.0	2.2940515244e-05	0.0	0.0	0.0	0.0	0.0	0.0	0.0	0.0	0.0	0.0	0.0	0.0	0.0	0.0	0.0	0.0	0.0	0.0	0.0	0.0	0.0	0.0	0.0	0.0	0.0	0.0	0.0	0.0	0.0	0.0	0.0	0.0	0.0	0.0	0.0	0.0	0.0
denovo915	7.70673311583e-05	0.000150281025518	3.3660966743e-05	3.67701132519e-05	0.000108197785552	3.06175561067e-05	6.51805501238e-05	3.8522285142e-05	4.5766590389e-05	2.55532273726e-05	8.4965376609e-05	0.0	0.0	0.000108911699839	6.51465798046e-05	0.000122432738514	7.66136755411e-05	0.000101853738032	9.26297588539e-05	0.000149042402564	7.14464330368e-05	8.39630562552e-05	0.0	8.71326812904e-05	0.000176451312042	0.000262536098714	7.99456369669e-05	6.63173950527e-05	0.000166264859922	0.000204149335239	0.000183357271644	7.76246846497e-05	5.78938227291e-05	0.000155840917591	6.20308913839e-05	0.000185960018596	0.000232347405841	6.51444578352e-05	0.000200568276784	0.000116117045982	4.07846975815e-05	0.000145501105808	0.00021645021645	0.000152311324347	0.000225366623203	0.000131496761892	0.000152454517736	0.000154706959235	0.0
denovo859	0.0	3.00562051035e-05	0.0	0.0	0.0	0.0	0.0	0.0	0.0	0.0	0.0	0.0	0.0	0.0	0.0	0.0	0.0	0.0	0.0	0.0	0.0	0.0	0.0	0.0	2.52073302916e-05	0.0	3.99728184834e-05	0.0	4.15662149805e-05	2.55186669048e-05	3.0559545274e-05	0.0	0.0	0.0	0.0	0.0	0.0	0.0	0.0	0.0	0.0	0.0	0.0	0.0	0.0	0.0	0.0	0.0	0.0
denovo1949	0.0	0.0	0.0	0.0	0.0	3.06175561067e-05	0.0	3.8522285142e-05	0.0	0.0	0.0	0.0	0.0	0.0	0.0	0.0	0.0	0.0	0.0	0.0	1.78616082592e-05	2.79876854184e-05	3.31191627476e-05	0.0	0.0	0.0	0.0	0.0	4.15662149805e-05	0.0	0.0	0.0	0.0	6.23363670365e-05	0.0	0.0	0.0	3.25722289176e-05	0.0	0.0	0.0	0.0	2.405002405e-05	0.0	1.60976159431e-05	3.28741904731e-05	0.0	0.0	0.0
denovo1361	0.0	0.0	0.0	0.0	0.0	0.0	0.0	0.0	0.0	0.0	0.0	0.0	0.0	0.0	0.0	0.0	0.0	0.0	0.0	0.0	0.0	0.0	0.0	0.0	0.0	0.0	0.0	0.0	0.0	0.0	0.0	0.0	0.0	0.0	0.0	0.0	0.0	0.0	0.0	0.0	0.0	0.0	0.0	0.0	0.0	0.0	0.0	0.0	0.0
denovo127	0.0	0.0	0.0	0.0	0.0	0.0	0.0	0.0	0.0	0.0	0.0	0.0	0.0	0.0	0.0	0.0	0.0	0.0	0.0	0.0	0.0	0.0	0.0	0.0	0.0	0.0	0.0	0.0	0.0	0.0	0.0	0.0	0.0	0.0	0.0	0.0	0.0	0.0	0.0	0.0	0.0	0.0	0.0	0.0	0.0	0.0	0.0	0.0	0.0
denovo2249	0.0	0.0	0.0	0.0	0.0	0.0	0.0	0.0	0.0	0.0	0.0	0.0	0.0	0.0	0.0	0.0	0.0	0.0	0.0	0.0	0.0	0.0	0.0	0.0	2.52073302916e-05	0.0	0.0	0.0	0.0	2.55186669048e-05	0.0	0.0	0.0	0.0	0.0	0.0	0.0	0.0	0.0	0.0	0.0	0.0	0.0	0.0	0.0	0.0	0.0	0.0	0.0
denovo1411	0.0	3.00562051035e-05	3.3660966743e-05	0.0	0.0	0.0	0.0	0.0	0.0	0.0	0.0	0.0	0.0	0.0	0.0	0.0	0.0	0.0	0.0	0.0	0.0	0.0	0.0	0.0	0.0	0.0	0.0	0.0	0.0	0.0	0.0	0.0	0.0	0.0	0.0	0.0	0.0	0.0	0.0	0.0	0.0	0.0	0.0	0.0	0.0	0.0	0.0	0.0	0.0
denovo1734	0.0	0.0	3.3660966743e-05	0.0	7.21318570347e-05	3.06175561067e-05	0.0	3.8522285142e-05	1.52555301297e-05	0.0	0.0	9.17620609759e-05	0.0	5.44558499197e-05	3.25732899023e-05	9.18245538857e-05	0.000114920513312	6.79024920215e-05	3.08765862846e-05	3.72606006409e-05	5.35848247776e-05	0.0	6.62383254951e-05	4.35663406452e-05	0.000226865972625	0.000350048131618	0.000319782547867	0.000563697857948	0.000540360794746	0.000331742669763	0.000488952724383	0.000620997477198	0.000366660877284	0.000467522752774	0.000217108119844	0.000402913373625	0.000278816887009	0.000293150060259	0.000601704830353	0.000580585229912	0.000570985766141	0.000261901990455	0.0004329004329	0.000418856141954	0.000386342782634	0.000690357999934	0.000609818070942	0.000283629425264	0.00201827355789
denovo1897	0.0	0.0	0.0	0.0	0.0	0.0	0.0	0.0	0.0	2.55532273726e-05	0.0	0.0	0.0	0.0	0.0	0.0	0.0	0.0	0.0	0.0	0.0	0.0	0.0	0.0	0.0	0.0	0.0	0.0	0.0	0.0	0.0	0.0	0.0	3.11681835183e-05	0.0	0.0	2.32347405841e-05	0.0	0.0	0.0	0.0	0.0	0.0	0.0	0.0	0.0	0.0	0.0	0.0
denovo2141	0.0	0.0	0.0	0.0	0.0	0.0	0.0	0.0	0.0	0.0	0.0	0.0	0.0	0.0	0.0	0.0	0.0	0.0	0.0	0.0	0.0	0.0	0.0	0.0	0.0	0.0	0.0	0.0	0.0	0.0	0.0	0.0	0.0	0.0	0.0	0.0	0.0	0.0	0.0	0.0	0.0	0.0	0.0	0.0	0.0	0.0	0.0	0.0	0.0
denovo1923	0.0	0.0	0.0	0.0	0.0	3.06175561067e-05	0.0	0.0	0.0	0.0	0.0	0.0	0.0	0.0	0.0	0.0	0.0	0.0	0.0	0.0	0.0	0.0	0.0	0.0	0.0	0.0	0.0	0.0	0.0	0.0	0.0	0.0	0.0	0.0	0.0	0.0	0.0	0.0	0.0	3.87056819941e-05	0.0	2.91002211617e-05	0.0	0.0	0.0	0.0	0.0	0.0	0.0
denovo1969	2.56891103861e-05	0.0	6.73219334859e-05	0.0	3.60659285173e-05	0.0	3.25902750619e-05	7.70445702839e-05	3.05110602593e-05	2.55532273726e-05	2.12413441523e-05	0.0	0.0	0.0	3.25732899023e-05	3.06081846286e-05	0.0	3.39512460107e-05	3.08765862846e-05	7.45212012818e-05	3.57232165184e-05	0.0	0.0	0.0	2.52073302916e-05	2.91706776348e-05	3.99728184834e-05	3.31586975264e-05	0.0	0.0	0.0	0.0	1.92979409097e-05	6.23363670365e-05	6.20308913839e-05	0.0	4.64694811682e-05	3.25722289176e-05	6.68560922614e-05	3.87056819941e-05	8.15693951629e-05	5.82004423234e-05	0.0	0.0	1.60976159431e-05	0.0	0.0	0.0	2.72739669985e-05
denovo2144	0.0	0.0	0.0	0.0	0.0	0.0	0.0	0.0	0.0	0.0	0.0	0.0	0.0	0.0	0.0	0.0	0.0	0.0	0.0	0.0	0.0	0.0	0.0	0.0	0.0	0.0	0.0	0.0	0.0	0.0	0.0	0.0	0.0	0.0	0.0	0.0	0.0	0.0	0.0	0.0	0.0	0.0	0.0	0.0	0.0	0.0	0.0	0.0	0.0
denovo2159	0.0	0.0	0.0	0.0	0.0	0.0	0.0	0.0	0.0	0.0	0.0	0.0	0.0	0.0	3.25732899023e-05	0.0	0.0	0.0	0.0	0.0	1.78616082592e-05	0.0	0.0	0.0	0.0	0.0	0.0	0.0	0.0	0.0	3.0559545274e-05	0.0	0.0	0.0	0.0	0.0	0.0	0.0	0.0	0.0	0.0	0.0	0.0	0.0	0.0	0.0	0.0	0.0	0.0
denovo460	0.0	0.0	0.0	0.0	0.0	0.0	0.0	0.0	0.0	0.0	0.0	0.0	0.0	0.0	0.0	0.0	0.0	0.0	0.0	0.0	0.0	0.0	0.0	0.0	0.0	0.0	0.0	3.31586975264e-05	4.15662149805e-05	0.0	0.0	0.0	0.0	0.0	0.0	0.0	0.0	0.0	0.0	0.0	0.0	0.0	0.0	0.0	0.0	0.0	0.0	0.0	0.0
denovo974	0.0	0.0	0.0	0.0	0.0	0.0	0.0	0.0	0.0	0.0	0.0	0.0	0.0	0.0	0.0	0.0	0.0	0.0	0.0	0.0	0.0	0.0	0.0	0.0	0.0	0.0	0.0	3.31586975264e-05	0.0	0.0	0.0	0.0	0.0	0.0	0.0	0.0	2.32347405841e-05	0.0	0.0	0.0	0.0	0.0	0.0	0.0	0.0	0.0	0.0	0.0	0.0
denovo364	0.0	0.0	0.0	0.0	0.0	0.0	0.0	0.0	0.0	0.0	0.0	0.0	0.0	0.0	0.0	0.0	0.0	0.0	0.0	0.0	0.0	2.79876854184e-05	0.0	0.0	2.52073302916e-05	0.0	7.99456369669e-05	0.0	8.31324299609e-05	7.65560007145e-05	3.0559545274e-05	0.0	3.85958818194e-05	0.0	0.0	6.19866728653e-05	2.32347405841e-05	0.0	3.34280461307e-05	3.87056819941e-05	0.0	0.0	7.21500721501e-05	3.80778310867e-05	9.65856956585e-05	0.0	5.08181725785e-05	7.73534796174e-05	0.000163643801991
denovo1723	0.0	0.0	0.0	0.0	0.0	0.0	0.0	0.0	0.0	0.0	0.0	0.0	0.0	2.72279249598e-05	0.0	0.0	0.0	0.0	0.0	0.0	0.0	0.0	0.0	0.0	0.0	0.0	0.0	0.0	0.0	0.0	0.0	0.0	0.0	0.0	0.0	3.09933364327e-05	0.0	0.0	0.0	0.0	0.0	0.0	2.405002405e-05	0.0	0.0	0.0	0.0	0.0	0.0
denovo726	0.0	0.0	0.0	0.0	0.0	0.0	0.0	0.0	0.0	0.0	0.0	0.0	0.0	0.0	0.0	0.0	3.83068377705e-05	0.0	0.0	0.0	0.0	0.0	0.0	0.0	0.0	0.0	0.0	0.0	0.0	0.0	0.0	0.0	0.0	0.0	0.0	0.0	0.0	0.0	0.0	0.0	0.0	0.0	0.0	0.0	0.0	3.28741904731e-05	2.54090862893e-05	0.0	0.0
denovo510	0.0	0.0	3.3660966743e-05	0.0	0.0	0.0	0.0	0.0	0.0	0.0	0.0	0.0	0.0	2.72279249598e-05	0.0	0.0	0.0	0.0	0.0	3.72606006409e-05	0.0	0.0	0.0	0.0	2.52073302916e-05	8.75120329045e-05	3.99728184834e-05	3.31586975264e-05	4.15662149805e-05	0.0	3.0559545274e-05	0.0	0.0	0.0	0.0	3.09933364327e-05	2.32347405841e-05	0.0	6.68560922614e-05	0.0	8.15693951629e-05	5.82004423234e-05	0.0	0.0	0.0	3.28741904731e-05	2.54090862893e-05	2.57844932058e-05	0.0
denovo773	0.0	0.0	0.0	0.0	0.0	0.0	0.0	0.0	0.0	0.0	0.0	0.0	0.0	0.0	0.0	0.0	0.0	0.0	0.0	0.0	0.0	0.0	0.0	0.0	0.0	0.0	0.0	0.0	0.0	0.0	0.0	0.0	0.0	0.0	0.0	0.0	0.0	0.0	0.0	0.0	0.0	0.0	0.0	0.0	0.0	0.0	2.54090862893e-05	0.0	0.0
denovo694	0.0	0.0	0.0	0.0	0.0	0.0	0.0	0.0	0.0	0.0	0.0	0.0	0.0	0.0	0.0	0.0	0.0	0.0	0.0	0.0	0.0	0.0	0.0	0.0	0.0	0.0	0.0	0.0	0.0	0.0	0.0	0.0	0.0	0.0	0.0	0.0	0.0	0.0	0.0	0.0	0.0	0.0	0.0	0.0	0.0	0.0	0.0	0.0	0.0
denovo2011	0.0	6.01124102071e-05	3.3660966743e-05	0.0	3.60659285173e-05	0.0	0.0	3.8522285142e-05	7.62776506484e-05	0.0	2.12413441523e-05	0.0	4.98293345292e-05	2.72279249598e-05	6.51465798046e-05	3.06081846286e-05	0.0	3.39512460107e-05	6.17531725692e-05	3.72606006409e-05	0.0	5.59753708368e-05	3.31191627476e-05	4.35663406452e-05	0.0	0.0	0.0	0.0	0.0	2.55186669048e-05	0.0	0.0	0.0	0.0	3.1015445692e-05	0.0	2.32347405841e-05	3.25722289176e-05	0.0	0.0	0.0	0.0	0.0	0.0	0.0	0.0	0.0	0.0	0.0
denovo1515	0.0	0.0	3.3660966743e-05	0.0	0.0	0.0	0.0	0.0	0.0	0.0	0.0	0.0	0.0	0.0	0.0	0.0	0.0	0.0	0.0	0.0	0.0	0.0	0.0	2.17831703226e-05	0.0	0.0	0.0	3.31586975264e-05	0.0	0.0	0.0	0.0	0.0	0.0	0.0	0.0	0.0	0.0	0.0	0.0	0.0	0.0	0.0	0.0	0.0	0.0	0.0	2.57844932058e-05	0.0
denovo2107	0.0	0.0	0.0	0.0	0.0	0.0	0.0	0.0	0.0	0.0	0.0	0.0	0.0	0.0	0.0	0.0	0.0	0.0	0.0	0.0	0.0	0.0	0.0	0.0	0.0	0.0	3.99728184834e-05	0.0	0.0	0.0	0.0	0.0	0.0	0.0	0.0	0.0	0.0	0.0	0.0	0.0	0.0	0.0	0.0	0.0	0.0	0.0	0.0	0.0	0.0
denovo659	0.0	0.0	0.0	0.0	0.0	0.0	0.0	0.0	0.0	0.0	0.0	2.2940515244e-05	0.0	0.0	0.0	0.0	0.0	0.0	0.0	0.0	0.0	0.0	0.0	0.0	0.0	2.91706776348e-05	7.99456369669e-05	3.31586975264e-05	0.0	0.0	3.0559545274e-05	0.0	1.92979409097e-05	3.11681835183e-05	0.0	0.0	2.32347405841e-05	0.0	0.0	0.0	0.0	0.0	0.0	7.61556621735e-05	1.60976159431e-05	6.57483809461e-05	0.0	2.57844932058e-05	5.4547933997e-05
denovo1226	0.0	0.0	0.0	0.0	0.0	0.0	0.0	0.0	0.0	0.0	0.0	0.0	0.0	0.0	0.0	0.0	0.0	0.0	0.0	0.0	0.0	0.0	0.0	0.0	0.0	0.0	0.0	0.0	0.0	0.0	0.0	0.0	0.0	0.0	0.0	0.0	0.0	0.0	0.0	0.0	0.0	0.0	0.0	0.0	0.0	0.0	0.0	0.0	0.0
denovo295	0.0	0.0	0.0	0.0	0.0	0.0	0.0	0.0	0.0	0.0	0.0	0.0	0.0	0.0	0.0	0.0	0.0	0.0	0.0	0.0	0.0	0.0	0.0	0.0	0.0	0.0	0.0	0.0	0.0	0.0	0.0	0.0	0.0	0.0	0.0	0.0	0.0	0.0	0.0	0.0	0.0	0.0	0.0	0.0	0.0	0.0	0.0	0.0	0.0
denovo1096	0.0	0.0	0.0	0.0	0.0	0.0	0.0	0.0	0.0	2.55532273726e-05	0.0	0.0	0.0	0.0	0.0	3.06081846286e-05	3.83068377705e-05	0.0	0.0	0.0	0.0	0.0	0.0	0.0	0.0	0.0	0.0	0.0	0.0	0.0	0.0	0.0	0.0	0.0	0.0	6.19866728653e-05	0.0	0.0	0.0	0.0	0.0	0.0	0.0	0.0	0.0	0.0	0.0	0.0	0.0
denovo1808	0.0	0.0	0.0	0.0	0.0	0.0	0.0	0.0	0.0	0.0	0.0	0.0	0.0	0.0	0.0	0.0	0.0	0.0	0.0	0.0	0.0	0.0	0.0	0.0	0.0	0.0	0.0	0.0	0.0	0.0	0.0	0.0	0.0	0.0	0.0	0.0	0.0	0.0	0.0	0.0	0.0	0.0	0.0	0.0	0.0	0.0	0.0	0.0	0.0
denovo1868	0.0	0.0	0.0	0.0	0.0	0.0	0.0	0.0	0.0	0.0	2.12413441523e-05	0.0	0.0	0.0	0.0	0.0	0.0	0.0	0.0	0.0	0.0	0.0	0.0	0.0	0.0	0.0	0.0	0.0	0.0	0.0	0.0	0.0	0.0	0.0	3.1015445692e-05	0.0	0.0	0.0	0.0	0.0	0.0	0.0	0.0	0.0	0.0	0.0	0.0	0.0	0.0
denovo1317	2.56891103861e-05	0.0	3.3660966743e-05	3.67701132519e-05	3.60659285173e-05	3.06175561067e-05	3.25902750619e-05	0.0	0.0	0.0	4.24826883045e-05	0.0	0.0	0.0	6.51465798046e-05	3.06081846286e-05	0.0	6.79024920215e-05	3.08765862846e-05	0.0	0.0	0.0	0.0	0.0	0.0	0.0	0.0	0.0	0.0	0.0	0.0	0.0	0.0	0.0	0.0	0.0	0.0	0.0	0.0	0.0	0.0	0.0	0.0	0.0	0.0	0.0	0.0	0.0	0.0
denovo1297	0.0	0.0	0.0	0.0	0.0	0.0	0.0	0.0	0.0	0.0	0.0	0.0	0.0	0.0	0.0	0.0	0.0	0.0	0.0	0.0	0.0	0.0	0.0	0.0	0.0	0.0	0.0	0.0	0.0	0.0	0.0	3.88123423249e-05	0.0	0.0	0.0	0.0	0.0	0.0	0.0	0.0	0.0	0.0	0.0	0.0	0.0	0.0	0.0	0.0	0.0
denovo903	2.56891103861e-05	0.0	3.3660966743e-05	0.0	0.0	0.0	0.0	0.0	3.05110602593e-05	2.55532273726e-05	0.0	2.2940515244e-05	0.0	0.0	0.0	0.0	0.0	0.0	0.0	0.0	0.0	0.0	0.0	0.0	0.0	0.0	0.0	0.0	0.0	5.10373338097e-05	0.0	0.0	1.92979409097e-05	0.0	0.0	0.0	2.32347405841e-05	0.0	0.0	0.0	0.0	0.0	0.0	0.0	0.0	0.0	0.0	0.0	0.0
denovo518	0.0	0.0	0.0	0.0	0.0	0.0	3.25902750619e-05	0.0	0.0	0.0	0.0	0.0	0.0	0.0	0.0	0.0	0.0	0.0	0.0	0.0	0.0	0.0	0.0	0.0	0.0	0.0	0.0	0.0	0.0	0.0	0.0	3.88123423249e-05	0.0	0.0	0.0	0.0	0.0	0.0	0.0	0.0	0.0	0.0	0.0	0.0	0.0	0.0	0.0	0.0	0.0
denovo1033	0.0	3.00562051035e-05	0.0	0.0	0.0	0.0	0.0	0.0	1.52555301297e-05	0.0	0.0	0.0	0.0	0.0	3.25732899023e-05	0.0	0.0	0.0	0.0	0.0	0.0	0.0	0.0	0.0	0.0	2.91706776348e-05	0.0	0.0	0.0	0.0	0.0	0.0	0.0	0.0	0.0	0.0	0.0	0.0	0.0	0.0	0.0	0.0	2.405002405e-05	0.0	0.0	0.0	0.0	0.0	2.72739669985e-05
denovo709	0.0	0.0	0.0	0.0	0.0	0.0	0.0	0.0	0.0	0.0	0.0	0.0	0.0	0.0	0.0	0.0	0.0	0.0	0.0	0.0	0.0	0.0	0.0	0.0	0.0	0.0	0.0	0.0	0.0	0.0	0.0	0.0	0.0	0.0	0.0	0.0	0.0	0.0	0.0	0.0	0.0	0.0	0.0	0.0	0.0	0.0	0.0	0.0	0.0
denovo1183	0.0	0.0	0.0	0.0	0.0	0.0	0.0	0.0	0.0	0.0	0.0	2.2940515244e-05	0.0	0.0	0.0	0.0	3.83068377705e-05	0.0	0.0	0.0	0.0	0.0	0.0	0.0	0.0	0.0	0.0	0.0	0.0	0.0	0.0	0.0	0.0	0.0	0.0	0.0	0.0	0.0	0.0	0.0	0.0	0.0	0.0	0.0	0.0	0.0	0.0	0.0	0.0
denovo1675	0.0	0.0	0.0	0.0	0.0	0.0	0.0	0.0	0.0	0.0	0.0	0.0	0.0	0.0	0.0	0.0	0.0	0.0	0.0	0.0	0.0	0.0	0.0	0.0	0.0	0.0	0.0	0.0	0.0	0.0	0.0	0.0	0.0	0.0	0.0	0.0	0.0	0.0	0.0	0.0	0.0	0.0	0.0	0.0	0.0	0.0	0.0	0.0	0.0
denovo1626	0.0	0.0	0.0	0.0	0.0	0.0	0.0	0.0	0.0	0.0	0.0	0.0	0.0	0.0	0.0	0.0	0.0	0.0	0.0	0.0	0.0	0.0	0.0	0.0	0.0	0.0	0.0	0.0	0.0	0.0	0.0	0.0	0.0	0.0	0.0	0.0	0.0	0.0	0.0	0.0	0.0	0.0	0.0	0.0	0.0	0.0	0.0	0.0	0.0
denovo679	0.0	0.0	0.0	0.0	0.0	0.0	0.0	0.0	0.0	0.0	0.0	0.0	0.0	0.0	0.0	0.0	0.0	0.0	0.0	0.0	0.0	0.0	0.0	0.0	0.0	0.0	0.0	0.0	0.0	0.0	0.0	0.0	0.0	0.0	0.0	0.0	0.0	0.0	0.0	0.0	0.0	0.0	0.0	0.0	0.0	0.0	0.0	0.0	0.0
denovo2047	0.0	0.0	0.0	0.0	0.0	0.0	0.0	0.0	0.0	0.0	0.0	0.0	0.0	0.0	0.0	0.0	3.83068377705e-05	0.0	0.0	0.0	0.0	0.0	0.0	0.0	0.0	0.0	0.0	0.0	0.0	0.0	0.0	0.0	0.0	0.0	0.0	0.0	0.0	0.0	3.34280461307e-05	0.0	0.0	0.0	0.0	0.0	0.0	0.0	0.0	0.0	0.0
denovo1452	2.56891103861e-05	3.00562051035e-05	0.0	0.0	0.0	0.0	0.0	0.0	1.52555301297e-05	0.0	0.0	0.0	0.0	0.0	0.0	0.0	0.0	0.0	0.0	0.0	0.0	0.0	0.0	0.0	0.0	0.0	0.0	0.0	0.0	0.0	0.0	0.0	0.0	0.0	0.0	0.0	0.0	0.0	0.0	0.0	0.0	0.0	0.0	0.0	0.0	0.0	0.0	0.0	0.0
denovo772	0.0	0.0	0.0	0.0	3.60659285173e-05	0.0	0.0	0.0	0.0	5.11064547452e-05	0.0	0.0	0.0	2.72279249598e-05	0.0	0.0	0.0	0.0	0.0	0.0	0.0	0.0	3.31191627476e-05	4.35663406452e-05	5.04146605833e-05	2.91706776348e-05	3.99728184834e-05	6.63173950527e-05	4.15662149805e-05	2.55186669048e-05	0.0	3.88123423249e-05	1.92979409097e-05	0.0	0.0	6.19866728653e-05	4.64694811682e-05	6.51444578352e-05	3.34280461307e-05	7.74113639882e-05	0.0	0.0	0.0	3.80778310867e-05	1.60976159431e-05	0.0	0.0	5.15689864116e-05	0.0
denovo1764	2.56891103861e-05	0.0	0.0	0.0	0.0	0.0	0.0	0.0	1.52555301297e-05	0.0	0.0	0.0	0.0	0.0	0.0	0.0	0.0	0.0	0.0	0.0	0.0	0.0	0.0	0.0	0.0	0.0	0.0	0.0	0.0	0.0	0.0	0.0	1.92979409097e-05	0.0	0.0	0.0	0.0	0.0	0.0	0.0	0.0	0.0	0.0	0.0	0.0	0.0	0.0	0.0	0.0
denovo250	0.0	0.0	0.0	0.0	0.0	0.0	0.0	0.0	0.0	0.0	0.0	0.0	0.0	0.0	0.0	0.0	3.83068377705e-05	0.0	0.0	0.0	0.0	2.79876854184e-05	0.0	2.17831703226e-05	2.52073302916e-05	2.91706776348e-05	0.0	0.0	0.0	0.0	0.0	0.0	0.0	0.0	0.0	0.0	2.32347405841e-05	0.0	0.0	0.0	0.0	0.0	0.0	3.80778310867e-05	0.0	0.0	0.0	0.0	0.0
denovo1757	0.0	0.0	0.0	0.0	0.0	0.0	0.0	0.0	0.0	0.0	0.0	0.0	2.49146672646e-05	2.72279249598e-05	0.0	3.06081846286e-05	0.0	0.0	0.0	0.0	0.0	0.0	0.0	0.0	2.52073302916e-05	0.0	0.0	0.0	0.0	0.0	0.0	0.0	0.0	0.0	0.0	0.0	0.0	0.0	0.0	0.0	0.0	0.0	0.0	0.0	0.0	0.0	0.0	0.0	0.0
denovo236	0.000411025766178	0.000390730666346	0.000302948700687	0.000478011472275	0.000324593356656	0.00036741067328	0.000488854125929	0.00038522285142	0.000411899313501	0.000459958092707	0.000531033603806	0.000389988759148	0.000274061339911	0.000245051324639	0.000521172638436	0.000520339138686	0.000497988891017	0.000407414952129	0.000277889276562	0.000298084805127	0.000250062515629	0.000363839910439	0.000596144929456	0.000392097065807	0.000554561266416	0.000787608296141	0.000519646640285	0.000464221765369	0.00087289051459	0.000561410671906	0.000641750450753	0.000349311080924	0.000617534109111	0.000498690936292	0.000620308913839	0.000402913373625	0.000627337995771	0.000716589036188	0.000601704830353	0.000967642049853	0.000815693951629	0.000640204865557	0.000793650793651	0.000685400959561	0.000338049934805	0.00105197409514	0.000838499847545	0.000721965809762	0.000818219009955
denovo467	0.0	3.00562051035e-05	0.0	0.0	3.60659285173e-05	0.0	0.0	0.0	1.52555301297e-05	2.55532273726e-05	0.0	0.0	0.0	0.0	6.51465798046e-05	0.0	3.83068377705e-05	0.0	0.0	0.0	0.0	0.0	0.0	6.53495109678e-05	7.56219908749e-05	0.0	3.99728184834e-05	0.0	4.15662149805e-05	2.55186669048e-05	3.0559545274e-05	3.88123423249e-05	3.85958818194e-05	6.23363670365e-05	0.0	0.0	0.0	0.0	6.68560922614e-05	0.0	0.0	5.82004423234e-05	0.0	0.0	1.60976159431e-05	0.0	2.54090862893e-05	2.57844932058e-05	0.0
denovo1989	0.0	0.0	0.0	0.0	0.0	0.0	0.0	0.0	0.0	0.0	0.0	0.0	0.0	2.72279249598e-05	0.0	0.0	0.0	0.0	0.0	0.0	0.0	0.0	0.0	0.0	0.0	0.0	0.0	0.0	0.0	0.0	0.0	0.0	0.0	0.0	0.0	0.0	0.0	0.0	0.0	0.0	0.0	0.0	0.0	0.0	0.0	0.0	0.0	0.0	0.0
denovo1781	0.0	0.0	0.0	0.0	0.0	0.0	0.0	0.0	0.0	0.0	0.0	0.0	0.0	0.0	0.0	3.06081846286e-05	0.0	0.0	0.0	0.0	0.0	0.0	0.0	0.0	0.0	0.0	0.0	0.0	0.0	0.0	0.0	0.0	0.0	0.0	0.0	0.0	0.0	0.0	0.0	0.0	0.0	0.0	0.0	0.0	0.0	0.0	0.0	0.0	0.0
denovo1083	0.0	0.0	0.0	0.0	0.0	0.0	0.0	0.0	0.0	0.0	0.0	0.0	0.0	0.0	0.0	0.0	0.0	0.0	0.0	0.0	0.0	0.0	0.0	0.0	0.0	0.0	0.0	0.0	0.0	0.0	0.0	0.0	1.92979409097e-05	0.0	0.0	0.0	0.0	0.0	0.0	0.0	0.0	0.0	0.0	0.0	0.0	0.0	0.0	0.0	0.0
denovo935	0.0	0.0	0.0	0.0	0.0	0.0	0.0	0.0	0.0	0.0	0.0	0.0	0.0	0.0	0.0	0.0	0.0	0.0	0.0	0.0	0.0	0.0	0.0	0.0	0.0	0.0	0.0	0.0	0.0	0.0	0.0	0.0	0.0	0.0	0.0	0.0	0.0	0.0	0.0	0.0	0.0	0.0	0.0	0.0	0.0	0.0	0.0	0.0	0.0
denovo1695	0.0	0.0	0.0	0.0	0.0	0.0	0.0	3.8522285142e-05	0.0	0.0	0.0	0.0	0.0	2.72279249598e-05	0.0	0.0	0.0	0.0	0.0	3.72606006409e-05	0.0	0.0	0.0	0.0	0.0	0.0	0.0	0.0	0.0	2.55186669048e-05	0.0	0.0	0.0	0.0	0.0	0.0	2.32347405841e-05	0.0	0.0	0.0	0.0	0.0	0.0	0.0	0.0	0.0	0.0	0.0	8.18219009955e-05
denovo1201	0.0	0.0	0.0	0.0	0.0	0.0	0.0	0.0	0.0	0.0	0.0	0.0	0.0	0.0	0.0	0.0	0.0	0.0	0.0	0.0	0.0	0.0	0.0	0.0	0.0	0.0	0.0	0.0	0.0	0.0	0.0	0.0	0.0	0.0	0.0	0.0	0.0	0.0	0.0	0.0	0.0	0.0	0.0	0.0	0.0	0.0	0.0	0.0	0.0
denovo201	0.0417448043774	0.0405458206847	0.039282348189	0.03312987204	0.03429869802	0.0282600042865	0.0397601355755	0.0414499788127	0.0400152555301	0.0343946440435	0.0338799439229	0.0306026473355	0.0393651742781	0.037982955319	0.0391530944625	0.0305775764439	0.0318329821873	0.0301826577035	0.0414672553802	0.039011848871	0.0402243417997	0.0338371116709	0.0334834735378	0.0313459820942	0.0386932519977	0.0385344651556	0.0388535795659	0.0356455998408	0.0322969490398	0.0334804909792	0.0444641383736	0.0384242189016	0.035257338042	0.0389602293978	0.0332485577818	0.0311173097784	0.0358279699807	0.0334842513273	0.0387765335116	0.0287196160396	0.0298951833272	0.0248806890932	0.0342953342953	0.0330134795522	0.0331127959949	0.0350110128538	0.0269082223803	0.0252945878349	0.0244374744307
denovo818	0.0	0.0	0.0	0.0	0.0	0.0	0.0	0.0	0.0	0.0	0.0	0.0	0.0	0.0	0.0	0.0	0.0	0.0	0.0	3.72606006409e-05	0.0	0.0	0.0	0.0	0.0	0.0	0.0	0.0	0.0	0.0	0.0	0.0	0.0	0.0	0.0	0.0	0.0	0.0	0.0	0.0	0.0	0.0	0.0	0.0	0.0	0.0	0.0	0.0	0.0
denovo926	0.0	0.0	0.0	0.0	0.0	0.0	0.0	0.0	0.0	0.0	0.0	0.0	0.0	0.0	0.0	0.0	0.0	0.0	0.0	0.0	0.0	0.0	0.0	0.0	0.0	0.0	0.0	0.0	0.0	0.0	0.0	0.0	0.0	0.0	0.0	0.0	0.0	0.0	0.0	0.0	0.0	0.0	0.0	0.0	0.0	0.0	0.0	0.0	0.0
denovo476	0.0573380943818	0.0698506206606	0.0596135721018	0.0630239741138	0.0650990009738	0.0655521876244	0.0770108199713	0.0564736700181	0.0560640732265	0.0904839781264	0.0832660690769	0.0866463260765	0.0452699504198	0.0599558907616	0.053680781759	0.0626855621193	0.0691055353381	0.0720105927888	0.0613517769475	0.0586109248081	0.054781552531	0.0711167086482	0.0724978472544	0.0711874006143	0.0327947367094	0.0296957498323	0.0292201303114	0.0303733669341	0.0341674287139	0.0329190803072	0.0293677230083	0.0305065010673	0.0291398907737	0.0344096746042	0.0354816698716	0.0406942507361	0.0253955714584	0.029640728315	0.0311549389938	0.0324740671931	0.0380929075411	0.0481608660226	0.0442039442039	0.037735130607	0.0368635405097	0.0418159702817	0.0481248094319	0.0478560193899	0.0966316650757
denovo1203	0.0	0.0	0.0	0.0	0.0	3.06175561067e-05	0.0	0.0	1.52555301297e-05	0.0	0.0	0.0	0.0	0.0	0.0	0.0	0.0	0.0	0.0	0.0	0.0	0.0	0.0	0.0	2.52073302916e-05	0.0	0.0	0.0	0.0	0.0	0.0	0.0	0.0	3.11681835183e-05	0.0	0.0	0.0	0.0	0.0	3.87056819941e-05	0.0	0.0	0.0	0.0	0.0	0.0	0.0	0.0	2.72739669985e-05
denovo779	0.0	0.0	0.0	0.0	0.0	0.0	0.0	0.0	1.52555301297e-05	0.0	2.12413441523e-05	2.2940515244e-05	0.0	0.0	0.0	0.0	0.0	0.0	0.0	0.0	0.0	0.0	0.0	0.0	0.0	0.0	0.0	3.31586975264e-05	0.0	0.0	0.0	0.0	0.0	0.0	0.0	0.0	0.0	0.0	0.0	0.0	0.0	0.0	0.0	0.0	0.0	0.0	0.0	0.0	2.72739669985e-05
denovo877	0.0	0.0	0.0	0.0	0.0	0.0	0.0	0.0	0.0	0.0	0.0	0.0	0.0	0.0	0.0	0.0	0.0	0.0	0.0	0.0	0.0	0.0	0.0	0.0	0.0	0.0	0.0	0.0	0.0	0.0	0.0	0.0	0.0	0.0	0.0	0.0	0.0	0.0	0.0	0.0	0.0	2.91002211617e-05	0.0	0.0	0.0	0.0	0.0	0.0	0.0
denovo1646	0.0	0.0	0.0	0.0	0.0	0.0	0.0	0.0	0.0	0.0	0.0	0.0	0.0	0.0	0.0	0.0	0.0	0.0	0.0	0.0	1.78616082592e-05	2.79876854184e-05	0.0	0.0	0.0	0.0	0.0	0.0	0.0	0.0	0.0	0.0	0.0	0.0	0.0	0.0	0.0	0.0	0.0	0.0	0.0	0.0	0.0	0.0	0.0	0.0	0.0	0.0	0.0
denovo1854	0.0	0.0	0.0	0.0	3.60659285173e-05	0.0	0.0	3.8522285142e-05	0.0	0.0	0.0	0.0	0.0	2.72279249598e-05	0.0	0.0	0.0	3.39512460107e-05	0.0	0.0	0.0	0.0	0.0	0.0	0.0	2.91706776348e-05	3.99728184834e-05	3.31586975264e-05	0.0	2.55186669048e-05	0.0	0.0	0.0	6.23363670365e-05	0.0	0.0	2.32347405841e-05	0.0	0.0	0.0	0.0	0.0	0.0	0.0	0.0	0.0	2.54090862893e-05	2.57844932058e-05	0.0
denovo1636	0.0	0.0	0.0	0.0	0.0	0.0	0.0	0.0	0.0	0.0	0.0	0.0	2.49146672646e-05	0.0	0.0	0.0	0.0	0.0	0.0	0.0	0.0	0.0	0.0	0.0	0.0	0.0	0.0	0.0	0.0	0.0	0.0	0.0	0.0	0.0	0.0	0.0	0.0	0.0	0.0	0.0	0.0	0.0	0.0	0.0	0.0	3.28741904731e-05	0.0	0.0	0.0
denovo1528	0.0	0.0	0.0	3.67701132519e-05	0.0	3.06175561067e-05	0.0	0.0	0.0	0.0	0.0	0.0	0.0	0.0	0.0	0.0	3.83068377705e-05	0.0	0.0	0.0	0.0	0.0	0.0	0.0	0.0	0.0	0.0	0.0	0.0	0.0	0.0	0.0	0.0	0.0	0.0	0.0	0.0	0.0	0.0	3.87056819941e-05	0.0	2.91002211617e-05	0.0	0.0	0.0	0.0	0.0	0.0	0.0
denovo1219	0.0	3.00562051035e-05	3.3660966743e-05	3.67701132519e-05	0.0	0.0	0.0	0.0	1.52555301297e-05	2.55532273726e-05	0.0	0.0	0.0	0.0	0.0	0.0	3.83068377705e-05	6.79024920215e-05	0.0	0.0	0.0	2.79876854184e-05	0.0	0.0	0.00015124398175	0.0	7.99456369669e-05	0.000165793487632	4.15662149805e-05	7.65560007145e-05	0.000122238181096	3.88123423249e-05	1.92979409097e-05	9.35045505548e-05	6.20308913839e-05	6.19866728653e-05	9.29389623365e-05	6.51444578352e-05	3.34280461307e-05	0.000116117045982	0.000122354092744	0.000145501105808	9.62000962001e-05	0.000152311324347	1.60976159431e-05	0.000131496761892	0.000101636345157	5.15689864116e-05	8.18219009955e-05
denovo5	0.0	0.0	3.3660966743e-05	0.0	0.0	0.0	0.0	0.0	0.0	0.0	0.0	0.0	0.0	0.0	0.0	0.0	0.0	0.0	0.0	0.0	0.0	0.0	0.0	0.0	0.0	0.0	0.0	0.0	0.0	0.0	0.0	0.0	0.0	0.0	0.0	0.0	0.0	0.0	0.0	0.0	0.0	0.0	0.0	0.0	0.0	0.0	0.0	0.0	0.0
denovo199	0.0	0.0	0.0	0.0	0.0	0.0	0.0	0.0	0.0	0.0	0.0	0.0	0.0	0.0	0.0	0.0	0.0	0.0	0.0	0.0	0.0	0.0	3.31191627476e-05	0.0	0.0	0.0	0.0	0.0	0.0	0.0	0.0	0.0	0.0	0.0	0.0	0.0	0.0	0.0	0.0	0.0	4.07846975815e-05	0.0	0.0	0.0	0.0	0.0	0.0	0.0	0.0
denovo1049	0.0	0.0	0.0	0.0	0.0	0.0	0.0	0.0	0.0	0.0	0.0	0.0	0.0	0.0	0.0	0.0	0.0	0.0	3.08765862846e-05	0.0	0.0	0.0	0.0	0.0	0.0	2.91706776348e-05	0.0	0.0	0.0	0.0	3.0559545274e-05	0.0	0.0	0.0	0.0	0.0	0.0	0.0	0.0	0.0	0.0	0.0	0.0	0.0	0.0	0.0	0.0	0.0	0.0
denovo1599	0.0	0.0	0.0	0.0	0.0	0.0	0.0	0.0	0.0	0.0	0.0	0.0	0.0	0.0	0.0	0.0	0.0	0.0	0.0	0.0	0.0	0.0	0.0	0.0	0.0	0.0	0.0	0.0	0.0	0.0	0.0	0.0	0.0	0.0	0.0	0.0	0.0	0.0	0.0	0.0	0.0	0.0	0.0	0.0	0.0	0.0	0.0	0.0	0.0
denovo898	0.0	0.0	0.0	0.0	0.0	3.06175561067e-05	0.0	0.0	0.0	0.0	0.0	0.0	0.0	0.0	0.0	0.0	0.0	0.0	0.0	0.0	0.0	0.0	0.0	0.0	0.0	0.0	0.0	0.0	0.0	0.0	0.0	0.0	0.0	0.0	3.1015445692e-05	0.0	0.0	0.0	3.34280461307e-05	0.0	0.0	0.0	0.0	0.0	0.0	0.0	0.0	0.0	0.0
denovo559	0.0	0.0	0.0	3.67701132519e-05	0.0	0.0	3.25902750619e-05	0.0	0.0	2.55532273726e-05	0.0	0.0	0.0	0.0	0.0	0.0	0.0	0.0	0.0	0.0	0.0	0.0	0.0	0.0	0.0	0.0	0.0	0.0	0.0	0.0	0.0	0.0	3.85958818194e-05	0.0	3.1015445692e-05	0.0	0.0	3.25722289176e-05	0.0	0.0	0.0	2.91002211617e-05	0.0	0.0	0.0	6.57483809461e-05	0.0	2.57844932058e-05	2.72739669985e-05
denovo1807	0.0	0.0	0.0	0.0	0.0	0.0	0.0	0.0	0.0	0.0	0.0	0.0	0.0	0.0	0.0	0.0	0.0	0.0	0.0	0.0	0.0	0.0	0.0	0.0	0.0	0.0	0.0	0.0	0.0	0.0	0.0	0.0	0.0	0.0	0.0	0.0	0.0	0.0	0.0	0.0	0.0	0.0	0.0	0.0	0.0	0.0	0.0	0.0	0.0
denovo1560	0.0	0.0	0.0	0.0	0.0	0.0	0.0	0.0	0.0	0.0	0.0	0.0	0.0	0.0	0.0	0.0	0.0	0.0	0.0	0.0	0.0	0.0	0.0	0.0	0.0	0.0	0.0	0.0	0.0	0.0	0.0	0.0	0.0	0.0	0.0	0.0	0.0	0.0	0.0	0.0	0.0	0.0	0.0	0.0	0.0	0.0	0.0	0.0	0.0
denovo1050	0.0	0.0	0.0	0.0	0.0	0.0	0.0	0.0	0.0	0.0	0.0	0.0	0.0	0.0	0.0	0.0	0.0	0.0	0.0	0.0	0.0	0.0	0.0	0.0	0.0	0.0	0.0	0.0	0.0	0.0	0.0	0.0	0.0	0.0	0.0	0.0	0.0	0.0	0.0	0.0	0.0	0.0	0.0	0.0	0.0	0.0	0.0	0.0	0.0
denovo1154	5.13782207722e-05	6.01124102071e-05	3.3660966743e-05	7.35402265039e-05	3.60659285173e-05	3.06175561067e-05	0.0	0.0	3.05110602593e-05	2.55532273726e-05	0.0	0.0	7.47440017939e-05	0.0	0.0	6.12163692571e-05	0.0	0.0	3.08765862846e-05	0.0	1.78616082592e-05	0.0	3.31191627476e-05	0.0	0.0	0.0	0.0	0.0	0.0	2.55186669048e-05	0.0	0.0	1.92979409097e-05	0.0	0.0	0.0	0.0	0.0	3.34280461307e-05	0.0	0.0	0.0	2.405002405e-05	0.0	0.0	6.57483809461e-05	5.08181725785e-05	0.0	0.0
denovo605	0.000950497084286	0.000601124102071	0.00121179480275	0.00121341373731	0.00122624156959	0.0013777900248	0.000977708251858	0.000808967987981	0.000869565217391	0.0010221290949	0.00106206720761	0.00149113349086	0.00097167202332	0.00111634492335	0.00127035830619	0.00131615193903	0.00160888718636	0.00169756230054	0.000833667829685	0.00122959982115	0.001446790269	0.0013713965855	0.00149036232364	0.00139412290065	0.0003024879635	0.000204194743444	0.000559619458768	0.00036474567279	0.000498794579766	0.00079107867405	0.000488952724383	0.000543372792548	0.000578938227291	0.000592195486847	0.000403200793995	0.000340926700759	0.00039499058993	0.000423438975929	0.000401136553568	0.000890230685865	0.000326277580652	0.000611104644395	0.00031265031265	0.000609245297388	0.000386342782634	0.000493112857096	0.000635227157231	0.000876672768997	0.000681849174962
denovo315	0.00382767744753	0.00450843076553	0.00434226470984	0.00419179291072	0.00382298842284	0.0032148433912	0.0034219788815	0.00381370622905	0.00381388253242	0.0051361987019	0.0056501975445	0.00467986510977	0.00438498143857	0.00441092384349	0.0042996742671	0.00501974227909	0.00620570771883	0.00509268690161	0.00379782011301	0.00495565988524	0.00439395563177	0.00565351245452	0.00572961515533	0.00483586381162	0.00289884298354	0.00233365421079	0.00243834192749	0.00261953710458	0.00378252556322	0.00301120269477	0.00268923998411	0.00298855035901	0.00237364673189	0.00345966837053	0.00291545189504	0.00263443359678	0.00329933316295	0.00302921728934	0.00270767173659	0.0046059761573	0.00297728292345	0.00282272145268	0.002886002886	0.00335084913563	0.00246293523929	0.00318879647589	0.00358268116679	0.00319727715752	0.00441838265376
denovo976	0.0	0.0	0.0	0.0	0.0	0.0	3.25902750619e-05	0.0	1.52555301297e-05	0.0	0.0	0.0	0.0	0.0	0.0	0.0	0.0	0.0	0.0	0.0	0.0	0.0	0.0	2.17831703226e-05	0.0	0.0	0.0	0.0	0.0	0.0	0.0	0.0	0.0	0.0	0.0	0.0	0.0	0.0	0.0	0.0	0.0	0.0	0.0	0.0	0.0	0.0	0.0	0.0	0.0
denovo628	0.0	0.0	0.0	0.0	0.0	0.0	0.0	0.0	0.0	0.0	0.0	0.0	0.0	0.0	0.0	0.0	0.0	0.0	0.0	0.0	0.0	0.0	0.0	0.0	0.0	0.0	0.0	0.0	0.0	0.0	0.0	0.0	0.0	0.0	0.0	0.0	0.0	0.0	0.0	0.0	4.07846975815e-05	0.0	0.0	0.0	0.0	0.0	0.0	0.0	0.0
denovo511	0.0	0.0	0.0	0.0	0.0	0.0	0.0	0.0	1.52555301297e-05	0.0	2.12413441523e-05	2.2940515244e-05	2.49146672646e-05	0.0	0.0	3.06081846286e-05	0.0	0.0	0.0	3.72606006409e-05	3.57232165184e-05	0.0	0.0	2.17831703226e-05	0.0	0.0	0.0	0.0	0.0	0.0	0.0	0.0	0.0	3.11681835183e-05	0.0	0.0	0.0	3.25722289176e-05	0.0	0.0	0.0	0.0	0.0	3.80778310867e-05	0.0	0.0	0.0	2.57844932058e-05	0.0
denovo137	0.0	0.0	0.0	0.0	0.0	0.0	0.0	0.0	1.52555301297e-05	0.0	0.0	0.0	0.0	0.0	0.0	0.0	0.0	0.0	0.0	0.0	0.0	0.0	0.0	0.0	0.0	0.0	0.0	3.31586975264e-05	0.0	2.55186669048e-05	0.0	0.0	0.0	0.0	0.0	0.0	0.0	0.0	0.0	0.0	0.0	0.0	0.0	0.0	0.0	0.0	0.0	0.0	0.0
denovo478	0.0	0.0	0.0	0.0	0.0	0.0	0.0	0.0	0.0	0.0	2.12413441523e-05	0.0	0.0	0.0	0.0	0.0	0.0	0.0	0.0	0.0	0.0	0.0	0.0	0.0	0.0	0.0	0.0	0.0	0.0	0.0	0.0	0.0	0.0	0.0	0.0	0.0	0.0	0.0	0.0	0.0	0.0	0.0	0.0	0.0	0.0	0.0	0.0	0.0	0.0
denovo1164	0.0	0.0	0.0	0.0	0.0	0.0	0.0	0.0	0.0	0.0	0.0	0.0	0.0	0.0	0.0	0.0	0.0	0.0	0.0	0.0	0.0	0.0	0.0	0.0	0.0	0.0	0.0	0.0	0.0	0.0	0.0	0.0	0.0	0.0	0.0	0.0	0.0	0.0	0.0	0.0	0.0	0.0	0.0	0.0	0.0	0.0	0.0	0.0	0.0
denovo184	0.0	0.0	0.0	0.0	0.0	0.0	0.0	0.0	0.0	0.0	0.0	0.0	0.0	0.0	0.0	0.0	0.0	0.0	0.0	0.0	0.0	0.0	0.0	0.0	0.0	2.91706776348e-05	0.0	0.0	0.0	0.0	0.0	0.0	0.0	0.0	0.0	0.0	0.0	0.0	0.0	0.0	0.0	0.0	0.0	0.0	0.0	0.0	0.0	0.0	0.0
denovo103	0.000256891103861	0.000150281025518	0.000168304833715	0.00018385056626	0.000108197785552	0.00027555800496	0.00016295137531	0.000231133710852	0.000122044241037	0.000127766136863	0.000148689409066	0.000252345667684	9.96586690585e-05	5.44558499197e-05	0.000130293159609	0.000183649107771	0.000153227351082	0.000169756230054	9.26297588539e-05	0.000260824204486	0.000196477690851	0.000111950741674	3.31191627476e-05	0.000152482192258	0.0	5.83413552697e-05	7.99456369669e-05	3.31586975264e-05	8.31324299609e-05	0.0	0.0	0.0	1.92979409097e-05	6.23363670365e-05	0.0	6.19866728653e-05	2.32347405841e-05	6.51444578352e-05	0.0	7.74113639882e-05	0.0	0.0	4.81000481e-05	0.0	1.60976159431e-05	3.28741904731e-05	2.54090862893e-05	7.73534796174e-05	0.000463657438974
denovo1054	0.0	0.0	0.0	0.0	0.0	0.0	0.0	0.0	0.0	0.0	0.0	0.0	0.0	0.0	0.0	0.0	0.0	0.0	0.0	0.0	0.0	0.0	0.0	0.0	0.0	0.0	0.0	0.0	0.0	0.0	0.0	0.0	0.0	0.0	0.0	0.0	0.0	0.0	0.0	0.0	0.0	0.0	0.0	0.0	0.0	0.0	0.0	0.0	0.0
denovo2084	0.0	0.0	0.0	0.0	0.0	0.0	0.0	0.0	0.0	0.0	0.0	0.0	0.0	0.0	0.0	0.0	0.0	0.0	0.0	0.0	0.0	0.0	0.0	0.0	0.0	0.0	0.0	0.0	0.0	0.0	0.0	0.0	0.0	3.11681835183e-05	0.0	0.0	0.0	3.25722289176e-05	0.0	0.0	0.0	0.0	0.0	0.0	0.0	0.0	0.0	0.0	0.0
denovo1984	0.0	0.0	0.0	0.0	0.0	0.0	0.0	0.0	1.52555301297e-05	0.0	0.0	0.0	0.0	0.0	0.0	0.0	0.0	0.0	0.0	3.72606006409e-05	0.0	0.0	0.0	0.0	0.0	0.0	0.0	0.0	0.0	0.0	0.0	0.0	0.0	0.0	0.0	0.0	0.0	0.0	0.0	0.0	0.0	0.0	0.0	0.0	0.0	0.0	2.54090862893e-05	0.0	0.0
denovo1158	0.0	0.0	0.0	0.0	0.0	0.0	0.0	0.0	0.0	0.0	0.0	0.0	0.0	0.0	0.0	0.0	0.0	0.0	0.0	0.0	1.78616082592e-05	0.0	3.31191627476e-05	0.0	0.0	0.0	0.0	0.0	0.0	0.0	0.0	0.0	0.0	0.0	0.0	0.0	0.0	0.0	0.0	7.74113639882e-05	0.0	0.0	0.0	7.61556621735e-05	0.0	0.0	0.0	0.0	0.0
denovo896	0.0	0.0	0.0	0.0	0.0	3.06175561067e-05	0.0	0.0	0.0	0.0	0.0	0.0	0.0	0.0	0.0	0.0	0.0	0.0	0.0	0.0	0.0	0.0	0.0	0.0	0.0	0.0	0.0	0.0	0.0	0.0	0.0	0.0	0.0	0.0	0.0	0.0	0.0	0.0	0.0	0.0	0.0	0.0	0.0	0.0	0.0	0.0	0.0	0.0	0.0
denovo1700	0.0	0.0	0.0	0.0	0.0	0.0	0.0	0.0	0.0	0.0	2.12413441523e-05	0.0	0.0	0.0	0.0	0.0	0.0	0.0	0.0	0.0	0.0	0.0	0.0	0.0	0.0	0.0	0.0	0.0	0.0	0.0	3.0559545274e-05	0.0	0.0	0.0	0.0	0.0	0.0	0.0	0.0	0.0	0.0	0.0	0.0	0.0	0.0	0.0	2.54090862893e-05	0.0	0.0
denovo19	5.13782207722e-05	3.00562051035e-05	3.3660966743e-05	3.67701132519e-05	0.0	3.06175561067e-05	0.0	3.8522285142e-05	0.0	0.0	2.12413441523e-05	0.0	0.0	2.72279249598e-05	3.25732899023e-05	0.0	0.0	0.0	0.0	0.0	1.78616082592e-05	2.79876854184e-05	0.0	0.0	5.04146605833e-05	0.0	0.0	3.31586975264e-05	4.15662149805e-05	7.65560007145e-05	3.0559545274e-05	3.88123423249e-05	5.78938227291e-05	0.0	3.1015445692e-05	6.19866728653e-05	4.64694811682e-05	3.25722289176e-05	6.68560922614e-05	0.0	0.0	0.0	0.0	0.0	4.82928478292e-05	6.57483809461e-05	5.08181725785e-05	2.57844932058e-05	0.0
denovo629	0.0	0.0	0.0	0.0	0.0	0.0	0.0	0.0	0.0	0.0	0.0	0.0	0.0	0.0	0.0	0.0	0.0	0.0	0.0	0.0	0.0	0.0	0.0	0.0	0.0	0.0	0.0	0.0	0.0	0.0	0.0	0.0	0.0	0.0	0.0	0.0	0.0	0.0	0.0	0.0	0.0	0.0	0.0	0.0	0.0	0.0	2.54090862893e-05	0.0	0.0
denovo82	0.0	0.0	0.0	0.0	0.0	0.0	0.0	0.0	0.0	0.0	0.0	0.0	0.0	0.0	0.0	0.0	0.0	0.0	0.0	0.0	0.0	0.0	0.0	0.0	0.0	0.0	0.0	0.0	0.0	0.0	0.0	0.0	0.0	0.0	0.0	0.0	0.0	0.0	0.0	0.0	0.0	0.0	0.0	0.0	0.0	0.0	0.0	0.0	2.72739669985e-05
denovo75	0.0	0.0	0.0	0.0	0.0	0.0	0.0	0.0	0.0	0.0	0.0	0.0	0.0	0.0	0.0	0.0	0.0	0.0	0.0	0.0	0.0	0.0	0.0	0.0	0.0	0.0	0.0	0.0	0.0	0.0	0.0	0.0	0.0	0.0	0.0	0.0	0.0	0.0	0.0	0.0	0.0	0.0	0.0	0.0	0.0	0.0	0.0	0.0	0.0
denovo703	0.0	0.0	0.0	0.0	0.0	0.0	0.0	0.0	0.0	0.0	0.0	0.0	0.0	0.0	0.0	0.0	0.0	0.0	0.0	0.0	0.0	0.0	0.0	0.0	0.0	0.0	0.0	0.0	0.0	0.0	0.0	0.0	0.0	0.0	0.0	0.0	0.0	0.0	0.0	0.0	0.0	0.0	0.0	0.0	0.0	0.0	0.0	0.0	0.0
denovo204	0.0	0.0	0.0	0.0	0.0	6.12351122133e-05	0.0	0.0	1.52555301297e-05	2.55532273726e-05	0.0	0.0	0.0	0.0	3.25732899023e-05	0.0	7.66136755411e-05	0.0	6.17531725692e-05	0.0	1.78616082592e-05	2.79876854184e-05	0.0	2.17831703226e-05	2.52073302916e-05	2.91706776348e-05	3.99728184834e-05	6.63173950527e-05	0.0	0.0	3.0559545274e-05	3.88123423249e-05	0.0	0.0	3.1015445692e-05	0.0	0.0	0.0	3.34280461307e-05	3.87056819941e-05	0.0	0.0	0.0	0.0	1.60976159431e-05	0.0	2.54090862893e-05	0.0	2.72739669985e-05
denovo1027	0.0	0.0	0.0	3.67701132519e-05	0.0	3.06175561067e-05	0.0	0.0	0.0	0.0	0.0	0.0	0.0	0.0	0.0	0.0	0.0	0.0	0.0	0.0	1.78616082592e-05	0.0	0.0	0.0	0.0	0.0	0.0	0.0	0.0	0.0	0.0	0.0	0.0	0.0	3.1015445692e-05	0.0	0.0	0.0	0.0	0.0	0.0	0.0	0.0	0.0	0.0	0.0	0.0	2.57844932058e-05	2.72739669985e-05
denovo789	2.56891103861e-05	0.0	0.0	3.67701132519e-05	3.60659285173e-05	3.06175561067e-05	0.0	0.0	1.52555301297e-05	0.0	0.0	2.2940515244e-05	0.0	0.0	3.25732899023e-05	0.0	3.83068377705e-05	0.0	0.0	0.0	0.0	2.79876854184e-05	0.0	0.0	2.52073302916e-05	2.91706776348e-05	0.0	0.0	0.0	2.55186669048e-05	3.0559545274e-05	0.0	1.92979409097e-05	6.23363670365e-05	3.1015445692e-05	3.09933364327e-05	2.32347405841e-05	0.0	3.34280461307e-05	0.0	4.07846975815e-05	2.91002211617e-05	0.0	7.61556621735e-05	3.21952318862e-05	0.0	2.54090862893e-05	2.57844932058e-05	5.4547933997e-05
denovo769	0.0	0.0	0.0	0.0	0.0	0.0	0.0	0.0	0.0	0.0	0.0	0.0	0.0	0.0	0.0	0.0	0.0	0.0	0.0	0.0	0.0	0.0	0.0	0.0	0.0	0.0	0.0	0.0	0.0	0.0	0.0	0.0	0.0	0.0	0.0	0.0	0.0	0.0	0.0	0.0	0.0	0.0	0.0	0.0	0.0	0.0	0.0	0.0	0.0
denovo1641	2.56891103861e-05	6.01124102071e-05	0.000168304833715	7.35402265039e-05	0.000108197785552	9.185266832e-05	0.00016295137531	0.000115566855426	9.1533180778e-05	0.0	0.000233654785675	0.000137643091464	4.98293345292e-05	8.16837748795e-05	6.51465798046e-05	0.000153040923143	0.000268147864394	0.000101853738032	0.000185259517708	7.45212012818e-05	0.000107169649555	0.000139938427092	0.000298072464728	0.000108915851613	0.000529353936125	0.000554242875062	0.000479673821801	0.000397904370316	0.000415662149805	0.000459336004287	0.000550071814931	0.000698622161847	0.000598236168201	0.00052985911981	0.000620308913839	0.000743840074384	0.000650572736355	0.0005537278916	0.000367708507438	0.000270939773959	0.000530201068559	0.000552904202072	0.000769600769601	0.000685400959561	0.000611709405837	0.000657483809461	0.000787681674967	0.000464120877704	0.000681849174962
denovo493	0.0	0.0	0.0	0.0	0.0	0.0	3.25902750619e-05	0.0	0.0	0.0	0.0	0.0	0.0	0.0	0.0	0.0	0.0	0.0	0.0	0.0	0.0	0.0	0.0	0.0	0.0	0.0	0.0	0.0	0.0	0.0	0.0	0.0	0.0	0.0	0.0	0.0	0.0	0.0	0.0	0.0	0.0	0.0	0.0	0.0	0.0	0.0	0.0	0.0	2.72739669985e-05
denovo1785	0.0	0.0	0.0	0.0	0.0	0.0	0.0	0.0	1.52555301297e-05	0.0	0.0	2.2940515244e-05	2.49146672646e-05	0.0	0.0	0.0	0.0	0.0	0.0	3.72606006409e-05	0.0	0.0	0.0	0.0	0.0	0.0	0.0	0.0	0.0	0.0	0.0	0.0	0.0	0.0	0.0	0.0	0.0	0.0	0.0	0.0	0.0	0.0	0.0	0.0	0.0	0.0	0.0	0.0	0.0
denovo1184	0.0	0.0	0.0	0.0	0.0	0.0	0.0	3.8522285142e-05	0.0	2.55532273726e-05	0.0	0.0	0.0	0.0	0.0	0.0	0.0	0.0	3.08765862846e-05	7.45212012818e-05	0.0	0.0	0.0	0.0	0.0	0.0	0.0	0.0	0.0	0.0	0.0	0.0	0.0	0.0	0.0	0.0	0.0	0.0	0.0	0.0	0.0	2.91002211617e-05	0.0	0.0	0.0	0.0	0.0	0.0	0.0
denovo1838	0.0	0.0	0.0	0.0	0.0	0.0	0.0	0.0	0.0	0.0	0.0	2.2940515244e-05	0.0	0.0	0.0	0.0	0.0	0.0	0.0	0.0	0.0	0.0	0.0	0.0	0.0	0.0	0.0	0.0	0.0	0.0	0.0	0.0	0.0	0.0	0.0	0.0	0.0	0.0	0.0	0.0	0.0	0.0	0.0	0.0	0.0	0.0	0.0	0.0	0.0
denovo823	0.0	0.0	0.0	0.0	0.0	0.0	0.0	0.0	0.0	0.0	0.0	0.0	2.49146672646e-05	0.0	0.0	0.0	0.0	0.0	0.0	0.0	0.0	0.0	0.0	0.0	0.0	0.0	0.0	0.0	0.0	0.0	0.0	0.0	0.0	0.0	3.1015445692e-05	0.0	0.0	0.0	0.0	0.0	0.0	0.0	0.0	0.0	0.0	0.0	0.0	0.0	0.0
denovo1935	5.13782207722e-05	6.01124102071e-05	0.000134643866972	0.000147080453008	7.21318570347e-05	0.000122470224427	0.00016295137531	7.70445702839e-05	0.000122044241037	7.66596821179e-05	6.37240324568e-05	2.2940515244e-05	2.49146672646e-05	2.72279249598e-05	3.25732899023e-05	9.18245538857e-05	0.000114920513312	0.0	6.17531725692e-05	3.72606006409e-05	0.000125031257814	0.000139938427092	3.31191627476e-05	2.17831703226e-05	5.04146605833e-05	0.0	0.00011991845545	9.94760925791e-05	0.0	0.000102074667619	0.000122238181096	0.000194061711624	5.78938227291e-05	0.00018700910111	0.0	3.09933364327e-05	9.29389623365e-05	9.77166867529e-05	6.68560922614e-05	3.87056819941e-05	0.0	0.0	9.62000962001e-05	7.61556621735e-05	1.60976159431e-05	3.28741904731e-05	5.08181725785e-05	2.57844932058e-05	0.000190917768989
denovo719	0.0	0.0	0.0	0.0	0.0	0.0	0.0	0.0	0.0	0.0	0.0	0.0	0.0	0.0	0.0	0.0	0.0	0.0	0.0	0.0	0.0	0.0	0.0	0.0	0.0	0.0	0.0	0.0	0.0	0.0	0.0	0.0	0.0	0.0	0.0	0.0	0.0	0.0	0.0	0.0	0.0	0.0	0.0	0.0	0.0	0.0	0.0	0.0	2.72739669985e-05
denovo294	0.0	0.0	0.0	0.0	0.0	0.0	0.0	0.0	0.0	0.0	0.0	0.0	0.0	0.0	0.0	0.0	0.0	0.0	0.0	0.0	0.0	0.0	0.0	0.0	0.0	0.0	0.0	0.0	0.0	0.0	0.0	0.0	0.0	0.0	0.0	0.0	0.0	0.0	0.0	0.0	0.0	0.0	0.0	0.0	0.0	0.0	0.0	0.0	0.0
denovo1211	0.0	0.0	0.0	0.0	0.0	0.0	0.0	0.0	0.0	0.0	0.0	0.0	0.0	0.0	0.0	0.0	0.0	0.0	0.0	0.0	0.0	0.0	0.0	0.0	2.52073302916e-05	0.0	0.0	0.0	0.0	0.0	0.0	0.0	0.0	0.0	0.0	0.0	0.0	0.0	0.0	0.0	0.0	0.0	2.405002405e-05	0.0	0.0	0.0	0.0	0.0	0.0
denovo1270	0.0	0.0	0.0	0.0	0.0	0.0	0.0	0.0	0.0	0.0	0.0	0.0	0.0	2.72279249598e-05	0.0	0.0	0.0	0.0	0.0	0.0	0.0	0.0	0.0	0.0	0.0	0.0	0.0	0.0	0.0	0.0	0.0	0.0	0.0	0.0	0.0	0.0	0.0	0.0	0.0	0.0	0.0	0.0	0.0	0.0	0.0	0.0	0.0	0.0	0.0
denovo1952	2.56891103861e-05	6.01124102071e-05	3.3660966743e-05	0.000147080453008	0.000108197785552	0.0	9.77708251858e-05	7.70445702839e-05	0.000106788710908	5.11064547452e-05	0.000106206720761	6.88215457319e-05	4.98293345292e-05	0.000190595474719	0.000162866449511	6.12163692571e-05	7.66136755411e-05	0.000169756230054	6.17531725692e-05	7.45212012818e-05	7.14464330368e-05	5.59753708368e-05	9.93574882427e-05	0.000130699021936	7.56219908749e-05	0.000116682710539	7.99456369669e-05	9.94760925791e-05	4.15662149805e-05	5.10373338097e-05	9.16786358219e-05	3.88123423249e-05	0.000173681468187	0.000249345468146	6.20308913839e-05	0.000123973345731	6.97042217524e-05	0.000195433373506	0.000167140230654	7.74113639882e-05	0.000163138790326	8.7300663485e-05	9.62000962001e-05	0.000152311324347	9.65856956585e-05	6.57483809461e-05	0.000177863604025	0.000103137972823	0.000163643801991
denovo1592	2.56891103861e-05	6.01124102071e-05	3.3660966743e-05	3.67701132519e-05	3.60659285173e-05	6.12351122133e-05	3.25902750619e-05	0.0	3.05110602593e-05	5.11064547452e-05	4.24826883045e-05	4.58810304879e-05	2.49146672646e-05	2.72279249598e-05	0.0	0.0	0.0	0.0	6.17531725692e-05	0.0	1.78616082592e-05	8.39630562552e-05	0.0	2.17831703226e-05	0.0	2.91706776348e-05	0.0	6.63173950527e-05	8.31324299609e-05	5.10373338097e-05	3.0559545274e-05	0.000155249369299	1.92979409097e-05	0.0	0.0	0.0	0.0	0.0	0.0	0.0	0.0	8.7300663485e-05	9.62000962001e-05	0.0	0.0	3.28741904731e-05	2.54090862893e-05	0.0	0.0
denovo618	0.0	0.0	0.0	0.0	0.0	0.0	0.0	0.0	0.0	0.0	0.0	0.0	0.0	0.0	0.0	0.0	0.0	0.0	0.0	0.0	0.0	0.0	0.0	0.0	0.0	0.0	0.0	0.0	0.0	0.0	0.0	0.0	0.0	0.0	0.0	0.0	0.0	0.0	0.0	0.0	0.0	0.0	0.0	0.0	0.0	0.0	0.0	0.0	0.0
denovo611	0.0	3.00562051035e-05	0.0	0.0	3.60659285173e-05	3.06175561067e-05	0.0	0.0	0.0	0.0	0.0	0.0	2.49146672646e-05	0.0	0.0	3.06081846286e-05	3.83068377705e-05	3.39512460107e-05	0.0	0.0	0.0	2.79876854184e-05	0.0	0.0	0.0	2.91706776348e-05	0.0	3.31586975264e-05	0.0	2.55186669048e-05	0.0	0.0	0.0	3.11681835183e-05	3.1015445692e-05	0.0	0.0	0.0	3.34280461307e-05	0.0	0.0	5.82004423234e-05	7.21500721501e-05	0.0	0.0	6.57483809461e-05	0.0	0.0	0.0
denovo423	0.0	0.0	0.0	7.35402265039e-05	0.0	0.0	9.77708251858e-05	0.0	0.0	0.0	4.24826883045e-05	0.0	2.49146672646e-05	0.0	3.25732899023e-05	0.0	3.83068377705e-05	6.79024920215e-05	0.0	3.72606006409e-05	1.78616082592e-05	8.39630562552e-05	9.93574882427e-05	0.0	0.0	0.0	3.99728184834e-05	0.0	4.15662149805e-05	2.55186669048e-05	6.11190905479e-05	0.0	3.85958818194e-05	0.0	0.0	0.0	0.0	0.0	0.0	0.0	0.0	0.0	2.405002405e-05	7.61556621735e-05	4.82928478292e-05	6.57483809461e-05	0.0	0.0	0.0
denovo820	0.0	3.00562051035e-05	0.0	0.0	7.21318570347e-05	0.0	0.0	3.8522285142e-05	1.52555301297e-05	0.0	0.0	0.0	0.0	0.0	3.25732899023e-05	0.0	0.0	0.0	0.0	0.0	0.0	0.0	0.0	0.0	0.0	0.0	0.0	3.31586975264e-05	0.0	0.0	0.0	0.0	1.92979409097e-05	0.0	0.0	0.0	0.0	0.0	0.0	0.0	0.0	2.91002211617e-05	0.0	0.0	0.0	0.0	0.0	0.0	0.0
denovo1732	0.0	0.0	0.0	3.67701132519e-05	0.0	0.0	3.25902750619e-05	0.0	1.52555301297e-05	2.55532273726e-05	0.0	0.0	0.0	2.72279249598e-05	3.25732899023e-05	0.0	0.0	3.39512460107e-05	0.0	0.0	0.0	0.0	0.0	4.35663406452e-05	0.0	2.91706776348e-05	0.0	0.0	0.0	2.55186669048e-05	0.0	3.88123423249e-05	0.0	0.0	0.0	0.0	4.64694811682e-05	0.0	3.34280461307e-05	0.0	4.07846975815e-05	0.0	2.405002405e-05	0.0	1.60976159431e-05	3.28741904731e-05	0.0	2.57844932058e-05	0.0
denovo1793	0.0	0.0	0.0	0.0	0.0	0.0	0.0	0.0	0.0	0.0	0.0	0.0	0.0	0.0	0.0	0.0	0.0	0.0	0.0	0.0	0.0	0.0	0.0	0.0	0.0	0.0	0.0	0.0	0.0	0.0	0.0	0.0	0.0	0.0	0.0	0.0	0.0	0.0	0.0	0.0	0.0	0.0	0.0	0.0	0.0	0.0	0.0	0.0	0.0
denovo705	0.0	0.0	0.0	0.0	0.0	0.0	0.0	0.0	0.0	0.0	0.0	0.0	0.0	0.0	0.0	0.0	0.0	0.0	0.0	0.0	0.0	0.0	0.0	0.0	0.0	0.0	0.0	0.0	0.0	0.0	0.0	0.0	0.0	0.0	0.0	0.0	0.0	0.0	0.0	0.0	0.0	0.0	0.0	0.0	0.0	0.0	0.0	0.0	0.0
denovo41	0.0	0.0	0.0	0.0	0.0	0.0	0.0	0.0	0.0	0.0	0.0	0.0	0.0	0.0	0.0	0.0	0.0	0.0	0.0	0.0	0.0	0.0	0.0	0.0	0.0	0.0	0.0	0.0	0.0	0.0	0.0	0.0	0.0	0.0	0.0	0.0	0.0	0.0	0.0	0.0	0.0	0.0	0.0	0.0	0.0	0.0	0.0	0.0	0.0
denovo947	0.0	3.00562051035e-05	3.3660966743e-05	7.35402265039e-05	3.60659285173e-05	3.06175561067e-05	0.0	0.0	1.52555301297e-05	5.11064547452e-05	2.12413441523e-05	2.2940515244e-05	4.98293345292e-05	0.0	9.77198697068e-05	3.06081846286e-05	0.0	0.0	3.08765862846e-05	3.72606006409e-05	0.0	0.0	0.0	0.0	2.52073302916e-05	0.000116682710539	7.99456369669e-05	0.0	0.0	0.0	3.0559545274e-05	0.0	0.0	0.0	3.1015445692e-05	3.09933364327e-05	6.97042217524e-05	0.0	0.0	3.87056819941e-05	0.0	0.0	4.81000481e-05	0.0	0.0	0.0	0.0	0.0	2.72739669985e-05
denovo454	0.00172117039587	0.00159297887049	0.00164938737041	0.00169142520959	0.00198362606845	0.00248002204464	0.00215095815409	0.00169498054625	0.00172387490465	0.00222313078142	0.00240027188921	0.00176641967379	0.00166928270673	0.00294061589566	0.00201954397394	0.00211196473937	0.00279639915725	0.00298770964894	0.0028097693519	0.00272002384678	0.00207194655807	0.00291071928352	0.00248393720607	0.00246149824645	0.00168889112954	0.00195443540153	0.00199864092417	0.00225479143179	0.00278493640369	0.00275601602572	0.00262812089356	0.00186299243159	0.00206487967734	0.00193242737813	0.00189194218721	0.00167364016736	0.00169613606264	0.00224748379532	0.00187197058332	0.00247716364762	0.00179452669358	0.00139681061576	0.0025012025012	0.00262737034499	0.00226976384797	0.00233406752359	0.00170240878138	0.00167599205838	0.000463657438974
denovo2168	0.0111233847972	0.0120224820414	0.0114783896594	0.0119870569201	0.0128755364807	0.0178806527663	0.0117324990223	0.00997727185177	0.0110907704043	0.01604742679	0.0170780406984	0.0161271822165	0.0118344669507	0.0125520734065	0.0118892508143	0.0147225368063	0.0154759624593	0.0154817681809	0.0117639793744	0.0128549072211	0.0133247597614	0.0166806605094	0.0186792077896	0.0161195460387	0.019359229664	0.0190484524956	0.020426110245	0.0224484382253	0.023401779034	0.0239109908898	0.0215139198729	0.0182029885504	0.0201470503097	0.0268669741927	0.0266422678494	0.030156516349	0.018657496689	0.0212370932543	0.0191208423868	0.0258166898901	0.0271626085893	0.0311954370853	0.0221500721501	0.019762394334	0.0204761674796	0.0269239619974	0.0331080394349	0.0309671763401	0.00995499795445
denovo2174	0.0	0.0	0.0	0.0	3.60659285173e-05	0.0	0.0	0.0	0.0	0.0	0.0	0.0	0.0	0.0	0.0	3.06081846286e-05	0.0	0.0	0.0	0.0	0.0	0.0	0.0	0.0	0.0	0.0	3.99728184834e-05	0.0	0.0	0.0	0.0	0.0	0.0	0.0	0.0	0.0	2.32347405841e-05	0.0	0.0	0.0	0.0	0.0	0.0	0.0	0.0	0.0	0.0	0.0	0.0
denovo462	0.00046240398695	0.000601124102071	0.000605897401373	0.00128695396382	0.000649186713312	0.00104099690763	0.000619215226177	0.000462267421703	0.00091533180778	0.000562171002198	0.000382344194741	0.000619393911587	0.00064778134888	0.000490102649277	0.000358306188925	0.00110189464663	0.000842750430952	0.000848781150268	0.000617531725692	0.000745212012818	0.000785910763405	0.00053176602295	0.000993574882427	0.000980242664517	0.000932671220791	0.000641754907967	0.000399728184834	0.000795808740633	0.000748191869648	0.000663485339526	0.000519512269657	0.000465748107898	0.00102279086821	0.000779204587957	0.000837417033683	0.000774833410817	0.000975859104533	0.00117260024103	0.000367708507438	0.00135469886979	0.000693339858885	0.00052380398091	0.00040885040885	0.000837712283908	0.000788783181211	0.000493112857096	0.000660636243521	0.000773534796174	0.000409109504977
denovo2190	0.0	0.0	0.0	0.0	0.0	0.0	0.0	0.0	0.0	0.0	0.0	0.0	0.0	0.0	0.0	0.0	0.0	0.0	0.0	0.0	0.0	0.0	0.0	0.0	0.0	0.0	0.0	0.0	0.0	0.0	0.0	0.0	0.0	0.0	0.0	0.0	0.0	0.0	0.0	0.0	0.0	0.0	0.0	0.0	0.0	0.0	0.0	0.0	0.0
denovo505	0.0	0.0	0.0	0.0	0.0	0.0	0.0	0.0	0.0	0.0	0.0	0.0	0.0	0.0	0.0	0.0	0.0	0.0	0.0	0.0	0.0	0.0	0.0	0.0	0.0	0.0	0.0	0.0	0.0	0.0	0.0	0.0	0.0	0.0	0.0	0.0	0.0	0.0	0.0	0.0	0.0	0.0	0.0	0.0	0.0	0.0	0.0	0.0	0.0
denovo855	0.0	0.0	0.0	0.0	0.0	0.0	0.0	0.0	0.0	0.0	0.0	0.0	0.0	0.0	0.0	0.0	0.0	0.0	0.0	0.0	0.0	0.0	0.0	0.0	0.0	0.0	0.0	0.0	0.0	2.55186669048e-05	0.0	0.0	0.0	0.0	0.0	0.0	0.0	0.0	0.0	0.0	0.0	0.0	0.0	0.0	0.0	0.0	0.0	0.0	0.0
denovo1733	5.13782207722e-05	0.0	0.0	3.67701132519e-05	0.0	0.0	0.0	0.0	1.52555301297e-05	0.00010221290949	8.4965376609e-05	0.0	0.0	5.44558499197e-05	3.25732899023e-05	3.06081846286e-05	0.0	3.39512460107e-05	0.0	0.0	5.35848247776e-05	2.79876854184e-05	3.31191627476e-05	4.35663406452e-05	2.52073302916e-05	2.91706776348e-05	0.0	9.94760925791e-05	8.31324299609e-05	7.65560007145e-05	3.0559545274e-05	0.000116437026975	1.92979409097e-05	0.0	3.1015445692e-05	6.19866728653e-05	4.64694811682e-05	0.0	6.68560922614e-05	0.0	4.07846975815e-05	2.91002211617e-05	2.405002405e-05	3.80778310867e-05	3.21952318862e-05	3.28741904731e-05	2.54090862893e-05	7.73534796174e-05	0.0
denovo521	0.0	0.0	0.0	0.0	0.0	0.0	0.0	0.0	0.0	0.0	0.0	0.0	0.0	0.0	0.0	0.0	0.0	0.0	0.0	0.0	0.0	0.0	0.0	0.0	0.0	0.0	0.0	0.0	0.0	0.0	0.0	0.0	0.0	0.0	0.0	0.0	0.0	0.0	0.0	0.0	0.0	0.0	0.0	0.0	0.0	0.0	0.0	0.0	0.0
denovo492	0.0	0.0	0.0	0.0	0.0	0.0	0.0	0.0	0.0	0.0	0.0	0.0	0.0	0.0	0.0	0.0	0.0	0.0	0.0	0.0	0.0	0.0	0.0	0.0	0.0	0.0	0.0	0.0	0.0	0.0	0.0	0.0	0.0	0.0	0.0	0.0	0.0	0.0	0.0	0.0	0.0	0.0	0.0	0.0	0.0	0.0	0.0	0.0	0.0
denovo1196	0.017031880186	0.0181840040876	0.0220815941834	0.0173554934549	0.0187182169005	0.0182480634396	0.0165884500065	0.0182595631573	0.0185354691076	0.0118311442735	0.00749819448575	0.0108738042256	0.0166429977328	0.0144308002287	0.0142996742671	0.0155489577913	0.0127561769776	0.0124261560399	0.0154691697286	0.0148669796557	0.0131461436788	0.0147495102155	0.00986951049877	0.0111529832052	0.0164099720199	0.0132143169686	0.0135108126474	0.0160819683003	0.0143403441683	0.0106157654324	0.0182746080738	0.0109450805356	0.014743626855	0.0129036279766	0.00893244835928	0.0106307143964	0.015753154116	0.0169049868082	0.012535517299	0.0154822727976	0.0108487295567	0.00794436037714	0.0108225108225	0.0114614271571	0.0114936977834	0.00848154114205	0.00729240776502	0.00917927958126	0.017973544252
denovo1664	0.0	0.0	0.0	0.0	0.0	0.0	3.25902750619e-05	0.0	0.0	2.55532273726e-05	2.12413441523e-05	2.2940515244e-05	2.49146672646e-05	0.0	0.0	0.0	0.0	0.0	0.0	3.72606006409e-05	3.57232165184e-05	0.0	0.0	0.0	0.000226865972625	5.83413552697e-05	7.99456369669e-05	0.000331586975264	0.000124698644941	7.65560007145e-05	0.000183357271644	0.000232874053949	0.000135085586368	0.000249345468146	0.000217108119844	0.000123973345731	0.000162643184089	0.000228005602423	0.000133712184523	0.000116117045982	0.000163138790326	0.000116400884647	0.0001924001924	0.000342700479781	0.000193171391317	6.57483809461e-05	0.000228681776603	0.000128922466029	8.18219009955e-05
denovo1940	0.0	0.0	0.0	0.0	0.0	0.0	0.0	0.0	0.0	0.0	0.0	0.0	0.0	0.0	0.0	0.0	0.0	0.0	0.0	0.0	0.0	0.0	0.0	0.0	0.0	0.0	0.0	0.0	0.0	0.0	0.0	0.0	0.0	0.0	0.0	0.0	0.0	0.0	0.0	0.0	0.0	0.0	0.0	0.0	0.0	0.0	0.0	0.0	0.0
denovo1915	0.0	0.0	3.3660966743e-05	0.0	0.0	0.0	0.0	0.0	0.0	0.0	0.0	0.0	0.0	0.0	0.0	0.0	0.0	0.0	0.0	0.0	0.0	0.0	0.0	0.0	0.0	0.0	0.0	0.0	0.0	0.0	0.0	0.0	0.0	0.0	0.0	0.0	0.0	0.0	0.0	0.0	0.0	0.0	0.0	0.0	0.0	0.0	0.0	0.0	0.0
denovo959	2.56891103861e-05	0.0	0.0	0.0	0.0	0.0	0.0	0.0	0.0	0.0	0.0	2.2940515244e-05	0.0	0.0	0.0	0.0	0.0	0.0	0.0	0.0	0.0	0.0	0.0	0.0	0.0	0.0	3.99728184834e-05	0.0	0.0	0.0	0.0	0.0	0.0	0.0	0.0	0.0	0.0	0.0	0.0	0.0	0.0	0.0	0.0	0.0	0.0	0.0	0.0	0.0	0.0
denovo276	0.0	3.00562051035e-05	3.3660966743e-05	3.67701132519e-05	0.0	0.0	0.0	0.0	0.0	0.0	0.0	0.0	0.0	0.0	0.0	0.0	3.83068377705e-05	0.0	0.0	0.0	0.0	0.0	0.0	0.0	2.52073302916e-05	2.91706776348e-05	0.0	0.0	0.0	0.0	0.0	0.0	0.0	3.11681835183e-05	0.0	0.0	0.0	0.0	0.0	0.0	0.0	0.0	0.0	0.0	1.60976159431e-05	0.0	2.54090862893e-05	0.0	0.0
denovo1018	0.0	0.0	0.0	0.0	0.0	0.0	0.0	0.0	0.0	0.0	0.0	0.0	0.0	0.0	0.0	0.0	0.0	0.0	0.0	0.0	0.0	0.0	0.0	0.0	0.0	0.0	0.0	0.0	0.0	0.0	0.0	0.0	0.0	0.0	0.0	0.0	0.0	0.0	0.0	0.0	0.0	0.0	0.0	0.0	0.0	0.0	0.0	0.0	0.0
denovo2186	0.0	0.0	0.0	3.67701132519e-05	3.60659285173e-05	0.0	0.0	0.0	0.0	2.55532273726e-05	0.0	4.58810304879e-05	0.0	0.0	0.0	0.0	0.0	0.0	0.0	0.0	0.0	0.0	0.0	0.0	0.0	0.0	0.0	0.0	0.0	0.0	0.0	0.0	0.0	0.0	0.0	0.0	0.0	0.0	0.0	0.0	0.0	2.91002211617e-05	0.0	0.0	0.0	0.0	0.0	0.0	0.0
denovo1530	0.000693605980425	0.000571067896967	0.000639558368116	0.000404471245771	0.000324593356656	0.000581733566027	0.000521444400991	0.000500789706845	0.00048817696415	0.000332191955844	0.000339861506436	0.000481750820123	0.000473378678028	0.000408418874398	0.000846905537459	0.000244865477029	0.000383068377705	0.000373463706118	0.000741038070831	0.000558909009613	0.000517986639517	0.000363839910439	0.000231834139233	0.000304964384517	0.000630183257291	0.000350048131618	0.000279809729384	0.000464221765369	0.000498794579766	0.000408298670477	0.000488952724383	0.000620997477198	0.000405256759104	0.000467522752774	0.000248123565536	0.000216953355029	0.00039499058993	0.000293150060259	0.000300852415176	0.000348351137947	0.000530201068559	0.000261901990455	0.0002886002886	0.000609245297388	0.00041853801452	0.000230119333311	0.00033031812176	0.000412551891293	0.000300013636983
denovo1441	0.0	0.0	0.0	0.0	3.60659285173e-05	0.0	0.0	0.0	0.0	0.0	0.0	0.0	0.0	0.0	0.0	0.0	0.0	0.0	0.0	0.0	0.0	0.0	0.0	0.0	0.0	0.0	0.0	0.0	0.0	0.0	0.0	0.0	0.0	0.0	0.0	0.0	0.0	0.0	0.0	0.0	0.0	0.0	0.0	0.0	0.0	0.0	0.0	0.0	0.0
denovo1645	0.00210650705166	0.00204382194704	0.00215430187155	0.00202235622886	0.00169509864031	0.0027555800496	0.00270499283014	0.0023883816788	0.00209000762777	0.00263198241938	0.00176303156464	0.00123878782317	0.00216757605202	0.00152476379775	0.00127035830619	0.00266291206269	0.00264317180617	0.00129014734841	0.00191434834965	0.00212385423653	0.0017504376094	0.00254687937308	0.00168907730013	0.00161195460387	0.00229386705654	0.00140019252647	0.00171883119479	0.00162477617879	0.00232770803891	0.00191390001786	0.00232252544082	0.00166893071997	0.0017947085046	0.00199476374517	0.00148874139321	0.00154966682163	0.00174260554381	0.0016611836748	0.00116998161457	0.00228363523765	0.00191688078633	0.00142591083692	0.00161135161135	0.00137080191912	0.00125561404356	0.00157796114271	0.0014229088322	0.00159863857876	0.00280921860085
denovo812	0.0	0.0	0.0	0.0	0.0	0.0	0.0	0.0	1.52555301297e-05	0.0	0.0	2.2940515244e-05	0.0	0.0	0.0	0.0	0.0	0.0	0.0	0.0	0.0	0.0	0.0	0.0	0.0	0.0	0.0	0.0	0.0	0.0	3.0559545274e-05	0.0	0.0	0.0	0.0	3.09933364327e-05	0.0	0.0	0.0	0.0	4.07846975815e-05	0.0	0.0	0.0	0.0	0.0	0.0	0.0	0.0
denovo1804	0.0	0.0	0.0	0.0	0.0	0.0	0.0	0.0	0.0	0.0	0.0	0.0	2.49146672646e-05	0.0	0.0	0.0	0.0	0.0	0.0	0.0	0.0	2.79876854184e-05	0.0	0.0	0.0	0.0	0.0	0.0	0.0	2.55186669048e-05	0.0	0.0	0.0	0.0	0.0	3.09933364327e-05	0.0	0.0	0.0	0.0	0.0	5.82004423234e-05	0.0	0.0	0.0	0.0	0.0	0.0	8.18219009955e-05
denovo1432	0.00457266164873	0.00516966727781	0.00410663794264	0.004669804383	0.00486890034984	0.00600104099691	0.00593143006127	0.00435301822104	0.00450038138825	0.00636275361578	0.00577764560941	0.00662980890551	0.00376211475696	0.00449260761837	0.00358306188925	0.00501974227909	0.00497988891017	0.00465132070347	0.0044153518387	0.00376332066473	0.00385810738399	0.00548558634201	0.0061270451083	0.00529331038839	0.00229386705654	0.00221697150025	0.0014390214654	0.00185688706148	0.00187047967412	0.00170975068262	0.00220028725973	0.00221230351252	0.00167892085914	0.00224410921332	0.0026983437752	0.00241748024175	0.00195171820907	0.00201947819289	0.00257395955206	0.00205140114569	0.00281414413312	0.00299732277965	0.00252525252525	0.00194196938542	0.00178683536968	0.00213682238075	0.00266795406037	0.00244952685455	0.00594572480567
denovo1288	2.56891103861e-05	0.0	0.0	0.0	3.60659285173e-05	0.0	0.0	0.0	1.52555301297e-05	0.0	2.12413441523e-05	0.0	0.0	2.72279249598e-05	3.25732899023e-05	0.0	3.83068377705e-05	0.0	0.0	0.0	1.78616082592e-05	0.0	0.0	0.0	0.0	0.0	0.0	3.31586975264e-05	0.0	2.55186669048e-05	0.0	0.0	0.0	0.0	0.0	6.19866728653e-05	2.32347405841e-05	0.0	0.0	3.87056819941e-05	4.07846975815e-05	0.0	2.405002405e-05	0.0	0.0	3.28741904731e-05	0.0	0.0	0.0
denovo721	0.0	0.0	0.0	0.0	0.0	0.0	0.0	0.0	0.0	0.0	0.0	0.0	0.0	0.0	0.0	0.0	0.0	0.0	0.0	0.0	0.0	0.0	0.0	0.0	0.0	0.0	0.0	0.0	0.0	0.0	0.0	0.0	0.0	0.0	0.0	0.0	0.0	0.0	0.0	3.87056819941e-05	0.0	0.0	0.0	0.0	0.0	0.0	0.0	0.0	0.0
denovo2069	2.56891103861e-05	0.0	0.0	0.0	3.60659285173e-05	0.0	0.0	0.0	1.52555301297e-05	0.0	2.12413441523e-05	0.0	0.0	0.0	0.0	0.0	0.0	0.0	0.0	0.0	0.0	0.0	0.0	0.0	0.0	0.0	3.99728184834e-05	0.0	0.0	0.0	0.0	3.88123423249e-05	0.0	0.0	0.0	0.0	0.0	3.25722289176e-05	0.0	0.0	0.0	0.0	0.0	0.0	0.0	0.0	0.0	0.0	0.0
denovo333	0.0	0.0	0.0	0.0	0.0	0.0	0.0	0.0	0.0	0.0	0.0	0.0	0.0	0.0	0.0	0.0	0.0	0.0	0.0	0.0	0.0	0.0	0.0	0.0	0.0	0.0	0.0	0.0	0.0	0.0	0.0	0.0	0.0	0.0	0.0	0.0	0.0	0.0	0.0	0.0	0.0	0.0	0.0	3.80778310867e-05	0.0	0.0	2.54090862893e-05	0.0	0.0
denovo1187	0.0	3.00562051035e-05	0.0	0.0	0.0	0.0	0.0	0.0	0.0	0.0	0.0	0.0	0.0	0.0	0.0	0.0	0.0	0.0	0.0	0.0	0.0	0.0	0.0	0.0	0.0	0.0	0.0	0.0	0.0	0.0	0.0	0.0	0.0	0.0	0.0	0.0	0.0	0.0	0.0	0.0	0.0	0.0	0.0	0.0	0.0	0.0	0.0	0.0	0.0
denovo2250	0.000436714876564	0.00042078687145	0.000538575467887	0.000257390792764	0.000324593356656	0.00018370533664	0.000358493025681	0.000423745136562	0.000350877192982	2.55532273726e-05	8.4965376609e-05	6.88215457319e-05	0.000473378678028	0.000408418874398	0.000521172638436	0.0002142572924	0.0	6.79024920215e-05	0.000463148794269	0.000260824204486	0.000357232165184	0.000195913797929	6.62383254951e-05	0.000174265362581	7.56219908749e-05	0.000116682710539	0.000159891273934	0.000165793487632	0.000166264859922	0.000178630668334	6.11190905479e-05	3.88123423249e-05	9.64897045485e-05	0.000124672734073	0.000186092674152	0.000123973345731	0.000162643184089	6.51444578352e-05	0.000133712184523	0.000154822727976	8.15693951629e-05	2.91002211617e-05	0.00016835016835	0.000152311324347	0.000177073775374	0.000197245142838	0.000177863604025	0.000128922466029	0.000109095867994
denovo1073	0.0	3.00562051035e-05	0.0	0.0	0.0	0.0	0.0	0.0	0.0	0.0	0.0	0.0	0.0	2.72279249598e-05	0.0	0.0	3.83068377705e-05	0.0	0.0	0.0	0.0	0.0	0.0	0.0	0.0	0.0	0.0	0.0	0.0	0.0	0.0	0.0	0.0	0.0	0.0	3.09933364327e-05	2.32347405841e-05	3.25722289176e-05	0.0	0.0	0.0	2.91002211617e-05	0.0	0.0	0.0	0.0	2.54090862893e-05	0.0	2.72739669985e-05
denovo498	0.0	0.0	0.0	0.0	0.0	0.0	0.0	0.0	0.0	0.0	0.0	0.0	0.0	0.0	0.0	0.0	0.0	0.0	0.0	0.0	0.0	0.0	0.0	0.0	0.0	0.0	0.0	3.31586975264e-05	0.0	0.0	3.0559545274e-05	0.0	0.0	0.0	0.0	0.0	0.0	0.0	0.0	0.0	0.0	0.0	0.0	0.0	0.0	0.0	0.0	0.0	0.0
denovo1058	0.0	0.0	0.0	0.0	0.0	0.0	0.0	0.0	0.0	0.0	0.0	0.0	0.0	0.0	0.0	0.0	0.0	0.0	0.0	0.0	0.0	0.0	0.0	0.0	0.0	0.0	0.0	0.0	0.0	0.0	0.0	0.0	0.0	0.0	0.0	0.0	0.0	0.0	0.0	0.0	0.0	0.0	0.0	0.0	0.0	0.0	0.0	0.0	0.0
denovo1437	0.0	0.0	0.0	0.0	0.0	0.0	0.0	0.0	0.0	0.0	0.0	0.0	0.0	0.0	0.0	0.0	0.0	0.0	0.0	0.0	0.0	0.0	0.0	0.0	0.0	0.0	0.0	0.0	0.0	0.0	3.0559545274e-05	0.0	0.0	0.0	0.0	0.0	0.0	0.0	0.0	0.0	0.0	2.91002211617e-05	0.0	0.0	0.0	0.0	0.0	0.0	0.0
denovo754	0.0	0.0	0.0	0.0	0.0	0.0	0.0	0.0	0.0	0.0	0.0	0.0	0.0	0.0	0.0	0.0	0.0	0.0	0.0	0.0	0.0	0.0	0.0	0.0	0.0	0.0	0.0	0.0	0.0	0.0	0.0	0.0	0.0	0.0	0.0	0.0	0.0	0.0	0.0	0.0	0.0	0.0	0.0	0.0	0.0	0.0	0.0	0.0	0.0
denovo1930	0.0	0.0	0.0	0.0	0.0	0.0	0.0	0.0	0.0	0.0	0.0	0.0	0.0	0.0	0.0	0.0	0.0	0.0	0.0	0.0	0.0	0.0	0.0	0.0	0.0	0.0	0.0	0.0	0.0	0.0	0.0	0.0	0.0	3.11681835183e-05	0.0	0.0	0.0	0.0	0.0	0.0	0.0	0.0	0.0	0.0	0.0	0.0	0.0	0.0	0.0
denovo796	0.0	0.0	0.0	0.0	0.0	0.0	0.0	0.0	0.0	0.0	0.0	0.0	0.0	0.0	0.0	0.0	0.0	0.0	0.0	0.0	0.0	0.0	0.0	0.0	0.0	0.0	0.0	0.0	0.0	0.0	0.0	0.0	0.0	0.0	0.0	0.0	0.0	3.25722289176e-05	0.0	0.0	0.0	0.0	0.0	0.0	0.0	0.0	0.0	2.57844932058e-05	2.72739669985e-05
denovo1237	0.0	0.0	0.0	0.0	3.60659285173e-05	0.0	3.25902750619e-05	7.70445702839e-05	1.52555301297e-05	0.0	0.0	4.58810304879e-05	2.49146672646e-05	0.0	3.25732899023e-05	3.06081846286e-05	0.0	3.39512460107e-05	3.08765862846e-05	0.0	1.78616082592e-05	0.0	0.0	2.17831703226e-05	0.0	0.0	0.0	0.0	4.15662149805e-05	0.0	0.0	0.0	1.92979409097e-05	0.0	0.0	3.09933364327e-05	0.0	0.0	3.34280461307e-05	0.0	0.0	0.0	0.0	3.80778310867e-05	4.82928478292e-05	3.28741904731e-05	2.54090862893e-05	2.57844932058e-05	2.72739669985e-05
denovo166	2.56891103861e-05	3.00562051035e-05	0.0	0.0	3.60659285173e-05	0.0	3.25902750619e-05	0.0	3.05110602593e-05	0.0	2.12413441523e-05	0.0	2.49146672646e-05	0.0	0.0	0.0	0.0	0.0	3.08765862846e-05	3.72606006409e-05	1.78616082592e-05	0.0	0.0	2.17831703226e-05	2.52073302916e-05	2.91706776348e-05	0.0	0.0	0.0	0.0	0.0	0.0	0.0	0.0	0.0	3.09933364327e-05	2.32347405841e-05	0.0	0.0	0.0	0.0	0.0	0.0	0.0	0.0	0.0	2.54090862893e-05	0.0	0.0
denovo2035	0.0	0.0	0.0	0.0	0.0	0.0	0.0	0.0	0.0	0.0	0.0	0.0	0.0	0.0	0.0	0.0	0.0	0.0	0.0	0.0	0.0	0.0	0.0	0.0	0.0	0.0	0.0	0.0	0.0	0.0	0.0	0.0	0.0	0.0	0.0	0.0	0.0	0.0	0.0	0.0	0.0	0.0	0.0	0.0	0.0	0.0	0.0	0.0	0.0
denovo803	0.0	3.00562051035e-05	0.0	3.67701132519e-05	0.0	0.0	3.25902750619e-05	0.0	6.10221205187e-05	2.55532273726e-05	4.24826883045e-05	0.0	0.0	2.72279249598e-05	0.0	0.0	0.0	0.0	0.0	0.0	1.78616082592e-05	2.79876854184e-05	3.31191627476e-05	0.0	0.0	0.0	0.0	0.0	4.15662149805e-05	0.0	0.0	0.0	0.0	0.0	0.0	0.0	0.0	0.0	0.0	3.87056819941e-05	0.0	2.91002211617e-05	4.81000481e-05	0.0	0.0	3.28741904731e-05	0.0	0.0	0.0
denovo1290	0.0	3.00562051035e-05	3.3660966743e-05	0.0	0.0	3.06175561067e-05	0.0	0.0	0.0	0.0	0.0	0.0	0.0	0.0	0.0	0.0	0.0	0.0	0.0	0.0	0.0	0.0	0.0	0.0	0.0	0.0	0.0	0.0	0.0	0.0	0.0	3.88123423249e-05	0.0	0.0	0.0	0.0	0.0	0.0	0.0	0.0	0.0	0.0	0.0	0.0	0.0	0.0	0.0	0.0	0.0
denovo12	0.0	3.00562051035e-05	0.0	0.0	0.0	0.0	0.0	0.0	1.52555301297e-05	0.0	0.0	0.0	0.0	0.0	0.0	0.0	0.0	3.39512460107e-05	0.0	0.0	0.0	0.0	3.31191627476e-05	0.0	5.04146605833e-05	0.0	0.0	0.0	0.0	0.0	0.0	0.0	1.92979409097e-05	0.0	0.0	0.0	0.0	0.0	0.0	0.0	0.0	0.0	0.0	0.0	3.21952318862e-05	0.0	0.0	2.57844932058e-05	0.0
denovo1318	0.0	0.0	3.3660966743e-05	0.0	3.60659285173e-05	6.12351122133e-05	0.0	0.0	0.0	5.11064547452e-05	0.0	0.0	2.49146672646e-05	2.72279249598e-05	0.0	0.0	0.0	0.0	3.08765862846e-05	3.72606006409e-05	0.0	0.0	3.31191627476e-05	2.17831703226e-05	0.0	0.0	0.0	0.0	0.0	0.0	0.0	0.0	1.92979409097e-05	0.0	3.1015445692e-05	0.0	0.0	0.0	0.0	0.0	0.0	0.0	0.0	0.0	1.60976159431e-05	0.0	0.0	2.57844932058e-05	0.0
denovo691	0.0	0.0	0.0	0.0	0.0	0.0	0.0	0.0	0.0	0.0	0.0	0.0	0.0	0.0	0.0	0.0	0.0	0.0	0.0	0.0	0.0	0.0	0.0	0.0	0.0	0.0	0.0	0.0	0.0	0.0	0.0	0.0	0.0	0.0	0.0	0.0	0.0	0.0	0.0	0.0	0.0	0.0	0.0	0.0	0.0	0.0	0.0	0.0	0.0
denovo271	0.0	0.0	0.0	0.0	0.0	0.0	0.0	0.0	0.0	0.0	0.0	0.0	0.0	0.0	0.0	0.0	0.0	0.0	0.0	0.0	0.0	0.0	0.0	0.0	0.0	0.0	0.0	0.0	0.0	0.0	0.0	0.0	0.0	0.0	0.0	0.0	0.0	0.0	0.0	0.0	0.0	0.0	0.0	0.0	0.0	0.0	0.0	0.0	0.0
denovo64	5.13782207722e-05	3.00562051035e-05	0.0	0.0	0.0	0.0	0.0	0.0	3.05110602593e-05	0.0	2.12413441523e-05	0.0	2.49146672646e-05	0.0	0.0	0.0	3.83068377705e-05	0.0	3.08765862846e-05	0.0	0.0	5.59753708368e-05	0.0	4.35663406452e-05	0.0	0.0	0.0	0.0	0.0	2.55186669048e-05	0.0	3.88123423249e-05	0.0	0.0	6.20308913839e-05	0.0	2.32347405841e-05	0.0	0.0	0.0	0.0	0.0	0.0	0.0	0.0	0.0	0.0	0.0	0.0
denovo1731	0.0	0.0	0.0	0.0	0.0	0.0	0.0	0.0	0.0	0.0	0.0	0.0	0.0	0.0	0.0	0.0	0.0	0.0	0.0	0.0	0.0	0.0	0.0	0.0	0.0	0.0	3.99728184834e-05	0.0	0.0	2.55186669048e-05	0.0	0.0	0.0	0.0	0.0	0.0	0.0	0.0	0.0	0.0	0.0	0.0	0.0	0.0	1.60976159431e-05	0.0	0.0	2.57844932058e-05	0.0
denovo186	7.70673311583e-05	9.01686153106e-05	6.73219334859e-05	0.000110310339756	0.000180329642587	0.000153087780533	3.25902750619e-05	3.8522285142e-05	6.10221205187e-05	5.11064547452e-05	0.0	0.000137643091464	4.98293345292e-05	5.44558499197e-05	0.0	0.0	7.66136755411e-05	3.39512460107e-05	9.26297588539e-05	0.000149042402564	5.35848247776e-05	0.000111950741674	6.62383254951e-05	4.35663406452e-05	0.000100829321167	0.000116682710539	0.000159891273934	9.94760925791e-05	0.000207831074902	0.000102074667619	0.00015279772637	0.000116437026975	5.78938227291e-05	6.23363670365e-05	9.30463370759e-05	0.000123973345731	6.97042217524e-05	0.00013028891567	0.000100284138392	0.0	0.0	2.91002211617e-05	9.62000962001e-05	7.61556621735e-05	8.04880797154e-05	9.86225714192e-05	7.62272588678e-05	0.0	2.72739669985e-05
denovo1587	0.0	0.0	0.0	0.0	0.0	0.0	0.0	0.0	0.0	0.0	0.0	0.0	0.0	0.0	0.0	0.0	0.0	0.0	0.0	0.0	0.0	0.0	0.0	0.0	0.0	0.0	0.0	0.0	0.0	0.0	0.0	0.0	0.0	0.0	0.0	0.0	0.0	0.0	0.0	0.0	0.0	0.0	0.0	0.0	0.0	0.0	0.0	0.0	0.0
denovo2228	0.0	0.0	0.0	0.0	0.0	0.0	0.0	0.0	0.0	0.0	0.0	0.0	0.0	0.0	0.0	0.0	0.0	0.0	0.0	0.0	0.0	0.0	0.0	0.0	0.0	0.0	0.0	0.0	0.0	0.0	0.0	0.0	0.0	0.0	0.0	0.0	0.0	0.0	0.0	0.0	0.0	0.0	0.0	0.0	0.0	0.0	0.0	0.0	0.0
denovo348	0.0	0.0	0.0	0.0	0.0	3.06175561067e-05	0.0	0.0	0.0	0.0	0.0	4.58810304879e-05	0.0	0.0	0.0	0.0	0.0	3.39512460107e-05	0.0	3.72606006409e-05	0.0	0.0	0.0	0.0	2.52073302916e-05	0.0	3.99728184834e-05	0.0	0.0	0.0	3.0559545274e-05	0.0	0.0	0.0	0.0	0.0	0.0	0.0	0.0	0.0	0.0	0.0	0.0	3.80778310867e-05	0.0	3.28741904731e-05	0.0	0.0	0.0
denovo102	0.0	0.0	0.0	0.0	0.0	0.0	0.0	0.0	0.0	0.0	0.0	0.0	0.0	0.0	0.0	0.0	0.0	0.0	0.0	0.0	0.0	0.0	0.0	0.0	0.0	0.0	0.0	0.0	0.0	0.0	0.0	0.0	0.0	0.0	0.0	0.0	0.0	0.0	0.0	0.0	0.0	0.0	0.0	0.0	0.0	0.0	0.0	0.0	0.0
denovo1640	0.0	0.0	0.0	0.0	0.0	3.06175561067e-05	0.0	0.0	0.0	0.0	2.12413441523e-05	0.0	0.0	0.0	0.0	3.06081846286e-05	0.0	0.0	0.0	3.72606006409e-05	1.78616082592e-05	0.0	3.31191627476e-05	0.0	0.0	0.0	0.0	3.31586975264e-05	4.15662149805e-05	0.0	0.0	0.0	0.0	0.0	0.0	0.0	0.0	0.0	3.34280461307e-05	3.87056819941e-05	0.0	0.0	2.405002405e-05	0.0	0.0	0.0	0.0	0.0	0.0
[truncated: 265 more rows]
[truncated: 132 more columns]
