# Supplementary material for: Profiling Living Bacteria Informs Preparation of Fecal Microbiota Transplantations
Source: PLoS One. 2017 Jan 26;12(1):e0170922. doi: 10.1371/journal.pone.0170922 (PMC5268452; doi:10.1371/journal.pone.0170922)
Supplement: S2 Data — (GZ) [file pone.0170922.s016.gz › DataS2.txt]

#otu_id	1	2	3	4	5	6	7	8	9	10	11	12	13	14	15	16	17	18	19	20	21	22	23	24	25	26	27	28	29	30	31	32	33	34	35	36	37	38	39	40	41	42	46	47	48	49	50	51	52
otu_001	2599	2153	2043	1857	1799	2244	1768	1675	4685	2309	2983	2720	3190	2727	2433	2440	1906	2281	1979	1667	4338	2330	2245	3382	3581	3060	2538	2825	2379	4008	2022	2075	4635	2463	2800	2854	4110	2644	2867	2411	2181	3639	3070	2043	5489	2571	3578	3761	1586
otu_002	2250	1820	1504	1431	1479	1545	1853	1581	3882	1927	2475	2149	2539	2109	1804	1452	1190	1198	2152	1629	3255	1627	1316	2055	2191	1958	1498	1589	1173	1956	2213	1625	3032	1611	1554	1432	2588	1489	1705	1172	1039	1150	2152	1258	3340	1309	1578	1475	1402
otu_003	264	259	187	162	198	241	224	165	385	368	467	399	250	225	163	246	213	212	232	147	343	292	318	398	590	440	323	399	349	609	476	373	660	474	526	609	552	443	379	406	442	720	793	469	882	609	868	835	567
otu_004	604	510	371	400	368	464	392	395	1080	555	706	599	650	549	370	456	326	452	414	401	899	464	406	623	751	738	385	496	372	684	412	425	1006	373	472	488	822	551	502	298	348	564	860	517	1300	379	625	619	2264
otu_005	653	729	512	520	550	665	670	425	1100	1042	1070	1100	514	643	490	569	511	587	561	453	887	695	590	939	379	283	187	257	222	387	302	229	419	289	301	383	288	243	267	236	258	452	534	247	618	344	491	494	1341
otu_006	1319	1081	985	860	866	1203	876	868	2287	1239	1654	1477	1425	1272	1152	1149	918	1010	994	945	2014	1146	1065	1698	1727	1567	1213	1325	1147	1970	1231	1130	2192	1423	1539	1584	1907	1350	1447	1163	1019	1782	1608	1037	2614	1379	1801	1843	784
otu_007	1623	1324	991	996	999	1098	1292	1056	2691	1551	2085	1795	1641	1372	1277	1341	1121	1111	1495	1111	2312	1566	1231	1931	1487	1267	962	1274	867	1443	1617	1028	1900	1523	1519	1471	1697	1038	1122	1039	921	1128	1412	858	2075	1240	1364	1205	1210
otu_008	1320	1008	1069	888	831	1032	833	771	2222	1071	1384	1327	1478	1304	1128	1174	854	1065	914	810	2018	1117	957	1572	1725	1470	1195	1425	1158	1942	985	980	2298	1136	1378	1377	1922	1346	1462	1185	1050	1761	1472	1033	2860	1207	1580	1718	756
otu_009	1035	930	729	687	754	713	856	744	1804	955	1139	974	1081	1007	842	692	616	573	935	804	1519	849	596	887	1071	1063	677	819	612	938	1014	848	1430	826	685	682	1173	754	798	507	502	521	1048	634	1662	673	716	660	651
otu_010	1132	857	832	692	699	699	919	744	1857	880	1150	990	1196	956	797	651	544	566	1040	768	1518	727	618	938	1037	883	714	767	628	895	1055	783	1491	746	748	700	1147	776	828	524	455	515	1056	670	1742	581	691	690	691
otu_011	1181	956	853	901	883	1077	843	696	1920	1412	1694	1803	1221	1034	933	1219	913	1156	852	654	1714	1073	1183	1746	654	474	367	490	350	739	352	349	773	380	394	535	636	397	448	397	378	621	600	405	1049	408	592	664	122
otu_012	135	93	94	101	94	109	120	82	155	162	226	208	105	102	75	101	72	99	99	76	163	123	127	199	256	195	163	214	186	275	197	186	367	219	268	282	260	223	161	198	201	315	330	228	450	280	377	386	295
otu_013	129	112	74	77	97	108	113	89	186	188	228	224	98	101	80	117	97	96	86	82	142	103	134	168	237	226	152	211	149	276	222	154	324	221	260	272	256	184	182	190	196	296	368	204	419	321	421	391	277
otu_014	212	201	137	153	189	280	172	134	331	306	406	334	229	228	196	238	191	213	200	158	369	280	265	362	368	317	243	338	246	441	331	243	493	391	390	436	381	286	276	316	329	539	449	248	578	393	677	602	183
otu_015	299	248	193	193	194	213	201	184	493	263	320	329	326	277	196	197	163	186	177	191	454	197	209	321	383	296	190	235	163	290	216	248	490	189	182	234	420	327	252	160	184	234	415	251	649	194	281	304	1113
otu_016	293	238	229	193	209	220	192	192	482	265	333	328	273	256	179	245	170	189	192	206	405	203	189	328	376	317	194	246	181	295	200	215	462	181	206	201	368	266	258	156	173	269	351	255	590	183	289	268	1116
otu_017	719	558	577	500	403	553	443	490	1183	647	844	776	701	620	604	561	435	540	513	477	1068	636	546	911	885	808	658	687	600	1006	617	626	1146	784	831	840	1041	703	747	549	576	877	793	676	1430	720	929	971	407
otu_018	421	398	309	328	353	405	466	280	666	619	710	688	387	419	315	419	350	462	422	298	631	495	431	647	256	198	154	190	174	280	195	157	298	210	212	275	199	185	176	167	207	331	390	205	440	277	398	431	386
otu_019	250	257	214	217	211	248	275	159	447	382	463	411	230	267	201	249	182	234	216	183	356	258	246	396	224	195	139	147	155	304	188	138	291	227	199	290	218	213	198	167	182	321	432	220	498	313	380	372	526
otu_020	302	309	270	203	228	244	319	193	486	456	490	557	239	292	225	272	244	269	242	229	402	347	254	420	177	154	95	131	110	155	115	109	187	152	148	167	159	135	110	113	109	221	223	136	299	163	232	240	602
otu_021	293	202	157	199	213	206	190	169	424	234	288	311	272	254	168	171	166	194	204	168	359	188	184	296	316	266	162	199	153	263	189	180	452	174	201	201	373	248	201	129	127	264	368	203	587	129	232	266	965
otu_022	741	597	546	478	464	517	609	516	1283	665	968	844	775	674	606	628	542	566	705	515	1089	737	593	887	728	589	493	599	452	684	801	543	939	681	723	667	796	534	538	455	473	513	668	435	1062	580	621	549	569
otu_023	555	450	442	334	388	311	383	397	993	495	557	469	587	589	443	343	272	250	478	397	813	400	297	444	543	554	369	385	334	463	592	456	801	381	379	324	632	452	430	269	270	246	589	304	843	355	325	319	337
otu_024	65	48	54	38	31	61	58	35	86	120	97	107	46	44	38	68	37	66	46	32	81	70	58	111	134	123	83	109	87	136	118	71	137	100	129	135	125	117	87	87	106	148	183	84	212	132	214	183	151
otu_025	544	433	401	380	418	504	418	310	858	676	750	753	491	495	440	548	436	504	390	346	759	545	503	667	277	268	204	221	172	310	168	175	351	192	187	242	275	227	233	179	173	251	290	202	469	173	299	303	45
otu_026	618	417	468	395	353	502	371	321	870	602	760	838	597	509	423	554	452	533	371	272	768	517	514	802	231	188	173	239	182	344	185	154	342	177	193	261	315	230	244	188	160	250	240	222	499	213	281	309	53
otu_027	59	62	51	56	60	78	70	50	131	116	149	135	42	84	54	78	60	77	65	49	117	105	92	137	88	74	51	61	72	122	55	50	117	73	80	96	65	65	65	67	57	95	155	106	177	142	156	165	253
otu_028	212	206	146	150	154	219	195	151	337	362	413	372	182	223	171	210	194	235	185	163	310	276	225	363	198	171	114	127	141	218	177	142	262	178	196	229	185	155	104	135	170	238	268	153	279	204	296	362	209
otu_030	206	175	142	115	126	122	116	132	323	172	206	203	199	195	107	134	109	115	145	117	251	145	147	175	198	199	130	109	86	204	137	132	264	125	130	135	264	188	145	92	92	170	221	138	391	111	181	169	633
otu_031	143	149	109	94	99	117	100	119	294	132	168	154	158	125	97	105	97	118	86	83	258	94	110	163	176	170	102	115	89	155	112	116	240	73	117	125	205	144	147	87	81	112	214	115	332	103	144	152	564
otu_032	98	88	85	73	63	113	84	57	153	144	180	149	107	100	69	98	86	94	77	84	171	124	126	155	171	140	90	147	141	187	135	100	218	199	181	236	174	142	130	150	136	240	198	107	304	179	276	276	70
otu_033	88	75	85	64	62	134	74	48	160	129	149	149	100	92	64	107	105	95	83	73	141	128	124	139	163	133	124	139	134	222	182	87	232	202	207	209	176	148	110	139	138	195	193	105	282	163	247	233	72
otu_034	161	138	127	163	142	197	191	122	299	227	304	269	208	197	150	194	174	174	190	132	220	205	201	270	401	342	274	303	287	438	410	316	534	371	394	400	403	312	301	306	271	343	333	218	500	271	346	331	142
otu_036	396	301	319	229	296	241	309	271	626	427	448	435	428	355	308	277	250	237	334	280	583	373	283	412	377	326	260	292	203	339	360	283	486	424	353	323	453	309	302	221	240	250	387	256	510	365	330	259	276
otu_037	154	133	122	116	138	128	162	87	230	222	298	233	118	142	104	125	111	135	127	86	184	148	145	201	68	61	56	59	50	63	62	51	91	65	79	79	79	65	71	55	66	94	104	65	136	69	112	90	308
otu_038	120	112	91	85	77	85	91	99	244	101	136	139	142	135	77	97	74	87	68	81	214	80	100	128	163	137	84	88	84	114	93	92	218	62	85	90	161	128	117	63	81	110	164	120	251	94	118	120	447
otu_039	109	110	80	86	92	93	84	92	216	115	139	140	133	101	77	87	73	91	92	107	199	106	82	163	148	135	90	77	64	139	94	81	174	67	81	100	173	115	92	77	67	109	186	105	289	84	123	133	478
otu_040	311	276	298	229	249	301	227	227	525	217	176	231	325	240	186	232	153	167	243	176	359	231	136	224	311	211	157	225	162	194	274	114	374	190	134	157	305	214	170	173	124	130	187	132	284	124	125	167	341
otu_041	273	188	235	200	204	224	195	151	438	311	381	380	237	242	235	270	211	237	196	162	405	268	261	339	129	140	96	118	105	158	89	77	192	104	95	116	165	115	113	73	85	140	153	103	247	87	140	124	36
otu_042	553	505	417	443	434	586	572	541	1170	198	284	180	778	709	611	303	201	213	626	542	882	353	261	323	304	293	152	277	182	274	361	229	400	373	350	257	402	310	226	271	262	287	313	189	386	285	352	313	119
otu_043	518	415	339	255	276	262	386	329	841	357	437	388	502	411	383	281	211	212	385	317	661	297	253	396	450	348	259	243	197	378	360	265	496	274	248	239	390	242	334	170	181	203	381	247	524	234	266	250	238
otu_044	577	515	488	506	510	659	366	286	613	518	506	497	428	347	325	438	332	357	367	319	514	413	267	543	205	125	108	122	91	128	136	92	161	107	97	79	130	85	105	78	53	69	101	60	168	58	76	67	221
otu_045	46	44	36	36	45	65	35	27	81	56	74	76	43	50	39	40	33	58	30	29	70	70	60	83	80	69	62	68	64	111	70	50	129	81	95	104	82	85	64	73	73	120	101	62	134	86	126	112	47
otu_046	31	37	25	31	43	39	21	20	59	61	64	50	20	19	28	43	28	40	27	21	61	38	38	63	33	27	20	33	16	51	20	24	58	37	33	53	33	28	38	37	37	59	67	41	71	51	77	72	130
otu_047	88	86	63	55	58	63	54	67	125	92	94	98	102	81	47	54	50	66	51	58	115	73	67	83	111	95	64	68	53	94	79	78	149	57	61	78	117	96	65	61	45	77	95	79	196	53	85	96	324
otu_048	30	28	25	24	24	43	26	24	58	62	72	63	28	31	24	46	35	37	19	29	40	44	49	46	24	26	23	37	17	57	31	34	53	35	41	54	35	37	21	40	34	50	77	38	83	74	87	63	104
otu_049	87	83	67	71	76	66	67	57	153	132	150	128	68	92	60	71	60	72	69	44	107	99	95	118	149	117	91	115	112	169	110	82	165	112	109	163	113	111	114	110	115	228	247	140	275	190	247	240	94
otu_050	84	63	73	64	62	43	66	54	132	85	107	83	87	82	56	62	58	58	56	67	142	65	61	77	130	99	59	66	40	87	61	79	140	49	60	62	114	87	72	54	58	74	106	70	197	65	85	84	308
otu_051	139	77	93	83	110	86	92	86	226	109	156	101	133	122	92	115	89	90	102	105	176	125	99	133	90	81	55	81	58	86	77	73	120	91	97	73	82	82	71	65	84	83	138	70	150	59	110	102	172
otu_052	81	69	79	58	62	82	75	52	129	122	149	139	78	109	68	92	83	72	73	67	105	125	98	151	182	176	145	180	160	209	192	124	264	187	225	205	241	166	162	123	117	152	155	95	207	119	153	146	85
otu_053	76	67	48	60	68	77	61	54	143	114	158	141	69	94	61	86	97	92	75	67	119	135	85	140	205	177	155	158	142	241	178	146	244	241	188	158	171	129	125	129	119	145	143	104	226	143	140	153	65
otu_054	148	148	110	114	102	135	107	77	238	169	149	179	167	120	76	175	111	98	114	81	164	141	129	180	104	73	45	94	44	62	88	52	134	108	87	82	110	86	64	89	92	97	85	45	122	88	89	104	105
otu_055	268	251	244	213	226	274	245	141	454	339	301	353	248	265	189	331	252	249	218	185	413	331	280	419	97	68	60	84	61	100	77	37	111	72	73	83	84	82	67	85	67	97	99	36	117	68	107	129	105
otu_056	97	106	75	91	62	80	89	69	141	149	207	169	85	107	63	89	78	90	79	56	120	99	98	145	50	39	33	31	43	52	37	37	70	48	62	64	53	36	52	36	49	64	89	38	101	66	91	80	80
otu_059	73	49	55	47	43	45	51	47	108	60	72	74	69	39	49	45	42	52	47	42	73	63	47	53	76	74	48	73	40	51	40	54	115	36	39	33	85	78	49	33	34	56	98	59	140	41	61	55	238
otu_061	72	70	56	88	99	80	49	46	115	104	133	100	53	68	42	87	68	62	61	49	117	79	77	103	150	121	85	112	106	98	96	64	155	129	122	122	128	70	67	93	107	110	114	84	188	93	115	113	157
otu_062	63	59	52	69	62	64	60	47	123	94	110	111	75	66	45	89	58	75	49	55	96	81	63	122	179	123	118	123	119	170	136	114	224	148	135	155	152	119	116	109	117	156	157	112	266	157	185	190	82
otu_064	52	54	51	44	55	63	42	43	108	90	96	97	44	48	42	45	45	61	41	48	68	64	66	80	60	36	25	46	31	54	53	31	70	41	47	60	46	47	43	46	40	82	80	56	112	80	77	104	120
otu_066	93	81	62	73	78	93	92	64	149	123	143	134	59	86	49	85	56	67	77	43	103	101	77	114	40	61	19	36	50	47	35	33	41	30	44	44	54	42	31	55	40	47	51	54	52	27	45	45	113
otu_068	71	79	48	38	44	72	56	62	85	94	123	98	49	70	55	67	58	67	61	51	100	85	64	97	43	28	52	57	53	78	37	35	59	50	32	45	54	22	20	37	52	41	56	47	56	53	40	40	107
otu_069	119	144	108	90	92	144	99	96	219	177	187	161	161	115	113	144	124	118	98	85	184	181	148	159	88	64	43	67	55	69	72	44	107	96	70	75	86	59	38	65	67	84	66	55	109	57	107	68	50
otu_070	157	121	102	116	98	112	128	115	253	181	137	157	180	166	103	152	134	130	130	95	209	167	93	185	78	84	71	54	59	88	68	47	126	56	63	79	110	58	78	62	76	72	111	59	171	61	72	98	53
otu_071	100	83	80	67	82	88	78	96	161	132	108	134	100	85	87	100	93	106	88	73	167	112	109	159	111	80	55	120	105	72	50	66	93	65	64	67	96	62	74	65	75	81	89	78	93	89	83	94	81
otu_076	55	23	37	50	39	45	41	62	83	42	67	57	66	51	36	47	64	52	45	22	77	45	59	55	140	113	72	128	124	161	116	68	194	135	129	105	148	83	102	153	99	119	120	81	284	111	187	191	107
otu_078	16	7	11	16	11	26	9	13	34	23	37	31	9	13	12	14	16	13	11	11	14	28	13	24	20	15	11	14	21	27	12	11	25	11	22	23	12	15	24	19	20	26	36	24	47	35	33	37	55
otu_080	51	33	38	29	26	34	29	25	76	41	56	50	45	42	34	30	29	41	31	28	54	31	32	36	47	53	29	43	34	35	28	36	76	31	26	27	54	51	48	23	30	25	61	37	98	29	41	43	146
otu_081	48	58	34	32	31	51	46	29	84	72	93	76	46	46	37	41	42	59	42	23	62	61	57	97	49	47	21	36	33	48	30	31	51	57	48	45	45	35	28	40	26	53	69	27	68	48	72	74	53
otu_084	50	33	31	29	31	37	39	29	66	58	77	59	41	55	33	44	35	46	31	27	79	58	51	72	91	95	68	83	70	115	83	73	122	112	101	67	87	85	60	61	59	67	71	59	138	63	73	61	44
otu_085	36	37	27	33	41	42	33	19	70	57	60	58	21	42	29	35	27	46	46	23	55	38	34	52	70	41	46	59	47	79	40	37	85	52	50	80	64	54	50	50	49	79	105	62	140	94	88	108	53
otu_086	52	41	34	19	36	42	35	20	58	61	67	63	33	50	21	29	26	34	40	30	52	32	40	54	71	55	36	47	40	75	49	39	58	47	61	61	60	56	48	30	48	95	97	65	111	75	117	114	34
otu_087	60	44	31	43	41	72	24	25	64	92	106	72	38	34	22	43	48	44	41	22	53	51	55	76	80	70	51	52	48	55	56	43	96	76	83	56	51	35	48	38	50	82	56	50	87	68	82	76	77
otu_088	49	46	65	39	48	38	51	47	103	40	74	43	58	70	45	32	29	45	52	35	91	50	36	79	62	23	16	32	30	41	40	27	78	38	39	39	49	37	26	41	34	28	59	32	70	40	57	51	101
otu_089	62	73	63	51	46	51	45	41	129	90	123	86	88	75	55	72	71	72	64	51	110	94	63	109	55	34	36	35	41	44	48	31	52	41	45	32	55	45	36	60	50	42	50	46	64	42	60	51	79
otu_090	63	36	33	48	47	46	26	46	86	62	65	47	61	65	48	45	38	52	53	54	75	60	40	71	48	39	23	40	29	43	45	31	60	38	40	33	42	33	36	32	30	44	53	32	53	45	48	38	83
otu_103	37	30	40	33	30	23	27	29	66	38	41	39	35	40	31	33	22	41	24	26	56	38	20	55	81	77	56	67	42	79	51	42	94	61	77	74	59	45	52	56	56	90	67	52	126	70	79	94	38
otu_136	13	14	19	12	10	14	16	18	25	35	35	33	11	18	11	9	11	15	12	8	22	18	25	24	35	27	14	16	25	44	20	20	34	27	33	35	35	34	23	28	25	45	49	35	70	48	71	55	26
otu_142	33	28	25	32	20	23	23	31	50	17	34	28	25	34	26	22	13	14	23	20	33	35	27	29	15	28	14	24	20	23	9	15	29	19	26	18	20	19	21	14	16	19	20	17	31	14	24	12	56
[truncated: 133 more columns]
