# Supplementary material for: Profiling Living Bacteria Informs Preparation of Fecal Microbiota Transplantations
Source: PLoS One. 2017 Jan 26;12(1):e0170922. doi: 10.1371/journal.pone.0170922 (PMC5268452; doi:10.1371/journal.pone.0170922)
Supplement: S3 Data — (GZ) [file pone.0170922.s017.gz › DataS3.txt]

#SampleID	exp	treat	biorep	pma	techrep	qPCR	comments
1	frz-thw	0	1	dir	a	0.0110073652	PMA-seq verification, Freeze-thaw experiment, 0 freeze-thaw cycles, Biological Replicate 1, Direct sequencing, Technical replicate a
2	frz-thw	0	1	dir	b	0.0096422083	PMA-seq verification, Freeze-thaw experiment, 0 freeze-thaw cycles, Biological Replicate 1, Direct sequencing, Technical replicate b
3	frz-thw	0	1	dir	c	0.0121968619	PMA-seq verification, Freeze-thaw experiment, 0 freeze-thaw cycles, Biological Replicate 1, Direct sequencing, Technical replicate c
4	frz-thw	0	1	pma	a	0.0102413847	PMA-seq verification, Freeze-thaw experiment, 0 freeze-thaw cycles, Biological Replicate 1, PMA sequencing, Technical replicate a
5	frz-thw	0	1	pma	b	0.0101470729	PMA-seq verification, Freeze-thaw experiment, 0 freeze-thaw cycles, Biological Replicate 1, PMA sequencing, Technical replicate b
6	frz-thw	0	1	pma	c	0.0060230432	PMA-seq verification, Freeze-thaw experiment, 0 freeze-thaw cycles, Biological Replicate 1, PMA sequencing, Technical replicate c
7	frz-thw	1	1	dir	a	0.011183222	PMA-seq verification, Freeze-thaw experiment, 1 freeze-thaw cycles, Biological Replicate 1, Direct sequencing, Technical replicate a
8	frz-thw	1	1	dir	b	0.010992448	PMA-seq verification, Freeze-thaw experiment, 1 freeze-thaw cycles, Biological Replicate 1, Direct sequencing, Technical replicate b
9	frz-thw	1	1	dir	c	0.0096696706	PMA-seq verification, Freeze-thaw experiment, 1 freeze-thaw cycles, Biological Replicate 1, Direct sequencing, Technical replicate c
10	frz-thw	1	1	pma	a	0.005956632	PMA-seq verification, Freeze-thaw experiment, 1 freeze-thaw cycles, Biological Replicate 1, PMA sequencing, Technical replicate a
11	frz-thw	1	1	pma	b	0.0071171291	PMA-seq verification, Freeze-thaw experiment, 1 freeze-thaw cycles, Biological Replicate 1, PMA sequencing, Technical replicate b
12	frz-thw	1	1	pma	c	0.0059193596	PMA-seq verification, Freeze-thaw experiment, 1 freeze-thaw cycles, Biological Replicate 1, PMA sequencing, Technical replicate c
13	frz-thw	5	1	dir	a	0.0130186468	PMA-seq verification, Freeze-thaw experiment, 5 freeze-thaw cycles, Biological Replicate 1, Direct sequencing, Technical replicate a
14	frz-thw	5	1	dir	b	0.0102283866	PMA-seq verification, Freeze-thaw experiment, 5 freeze-thaw cycles, Biological Replicate 1, Direct sequencing, Technical replicate b
15	frz-thw	5	1	dir	c	0.0099065507	PMA-seq verification, Freeze-thaw experiment, 5 freeze-thaw cycles, Biological Replicate 1, Direct sequencing, Technical replicate c
16	frz-thw	5	1	pma	a	0.0078661069	PMA-seq verification, Freeze-thaw experiment, 5 freeze-thaw cycles, Biological Replicate 1, PMA sequencing, Technical replicate a
17	frz-thw	5	1	pma	b	0.0069914295	PMA-seq verification, Freeze-thaw experiment, 5 freeze-thaw cycles, Biological Replicate 1, PMA sequencing, Technical replicate b
18	frz-thw	5	1	pma	c	0.0073291717	PMA-seq verification, Freeze-thaw experiment, 5 freeze-thaw cycles, Biological Replicate 1, PMA sequencing, Technical replicate c
19	frz-thw	20	1	dir	a	0.0084860484	PMA-seq verification, Freeze-thaw experiment, 20 freeze-thaw cycles, Biological Replicate 1, Direct sequencing, Technical replicate a
20	frz-thw	20	1	dir	b	0.009749271	PMA-seq verification, Freeze-thaw experiment, 20 freeze-thaw cycles, Biological Replicate 1, Direct sequencing, Technical replicate b
21	frz-thw	20	1	dir	c	0.0095852497	PMA-seq verification, Freeze-thaw experiment, 20 freeze-thaw cycles, Biological Replicate 1, Direct sequencing, Technical replicate c
22	frz-thw	20	1	pma	a	0.0072177987	PMA-seq verification, Freeze-thaw experiment, 20 freeze-thaw cycles, Biological Replicate 1, PMA sequencing, Technical replicate a
23	frz-thw	20	1	pma	b	0.0065103591	PMA-seq verification, Freeze-thaw experiment, 20 freeze-thaw cycles, Biological Replicate 1, PMA sequencing, Technical replicate b
24	frz-thw	20	1	pma	c	0.0065103591	PMA-seq verification, Freeze-thaw experiment, 20 freeze-thaw cycles, Biological Replicate 1, PMA sequencing, Technical replicate c
25	frz-thw	0	2	dir	a	0.0171919955	PMA-seq verification, Freeze-thaw experiment, 0 freeze-thaw cycles, Biological Replicate 2, Direct sequencing, Technical replicate a
26	frz-thw	0	2	dir	b	0.0145285835	PMA-seq verification, Freeze-thaw experiment, 0 freeze-thaw cycles, Biological Replicate 2, Direct sequencing, Technical replicate b
27	frz-thw	0	2	dir	c	0.0182017763	PMA-seq verification, Freeze-thaw experiment, 0 freeze-thaw cycles, Biological Replicate 2, Direct sequencing, Technical replicate c
28	frz-thw	0	2	pma	a	0.013293074	PMA-seq verification, Freeze-thaw experiment, 0 freeze-thaw cycles, Biological Replicate 2, PMA sequencing, Technical replicate a
29	frz-thw	0	2	pma	b	0.0146205879	PMA-seq verification, Freeze-thaw experiment, 0 freeze-thaw cycles, Biological Replicate 2, PMA sequencing, Technical replicate b
30	frz-thw	0	2	pma	c	0.0107508669	PMA-seq verification, Freeze-thaw experiment, 0 freeze-thaw cycles, Biological Replicate 2, PMA sequencing, Technical replicate c
31	frz-thw	1	2	dir	a	0.0180692931	PMA-seq verification, Freeze-thaw experiment, 1 freeze-thaw cycles, Biological Replicate 2, Direct sequencing, Technical replicate a
32	frz-thw	1	2	dir	b	0.0141087687	PMA-seq verification, Freeze-thaw experiment, 1 freeze-thaw cycles, Biological Replicate 2, Direct sequencing, Technical replicate b
33	frz-thw	1	2	dir	c	0.018840161	PMA-seq verification, Freeze-thaw experiment, 1 freeze-thaw cycles, Biological Replicate 2, Direct sequencing, Technical replicate c
34	frz-thw	1	2	pma	a	0.01371891	PMA-seq verification, Freeze-thaw experiment, 1 freeze-thaw cycles, Biological Replicate 2, PMA sequencing, Technical replicate a
35	frz-thw	1	2	pma	b	0.0134274738	PMA-seq verification, Freeze-thaw experiment, 1 freeze-thaw cycles, Biological Replicate 2, PMA sequencing, Technical replicate b
36	frz-thw	1	2	pma	c	0.0150394649	PMA-seq verification, Freeze-thaw experiment, 1 freeze-thaw cycles, Biological Replicate 2, PMA sequencing, Technical replicate c
37	frz-thw	5	2	dir	a	0.0219312653	PMA-seq verification, Freeze-thaw experiment, 5 freeze-thaw cycles, Biological Replicate 2, Direct sequencing, Technical replicate a
38	frz-thw	5	2	dir	b	0.020870197	PMA-seq verification, Freeze-thaw experiment, 5 freeze-thaw cycles, Biological Replicate 2, Direct sequencing, Technical replicate b
39	frz-thw	5	2	dir	c	0.0210500487	PMA-seq verification, Freeze-thaw experiment, 5 freeze-thaw cycles, Biological Replicate 2, Direct sequencing, Technical replicate c
40	frz-thw	5	2	pma	a	0.0146142596	PMA-seq verification, Freeze-thaw experiment, 5 freeze-thaw cycles, Biological Replicate 2, PMA sequencing, Technical replicate a
41	frz-thw	5	2	pma	b	0.0173059669	PMA-seq verification, Freeze-thaw experiment, 5 freeze-thaw cycles, Biological Replicate 2, PMA sequencing, Technical replicate b
42	frz-thw	5	2	pma	c	0.0109943709	PMA-seq verification, Freeze-thaw experiment, 5 freeze-thaw cycles, Biological Replicate 2, PMA sequencing, Technical replicate c
46	frz-thw	20	2	dir	a	0.0141801267	PMA-seq verification, Freeze-thaw experiment, 20 freeze-thaw cycles, Biological Replicate 2, Direct sequencing, Technical replicate a
47	frz-thw	20	2	dir	b	0.0161834289	PMA-seq verification, Freeze-thaw experiment, 20 freeze-thaw cycles, Biological Replicate 2, Direct sequencing, Technical replicate b
48	frz-thw	20	2	dir	c	0.0151526666	PMA-seq verification, Freeze-thaw experiment, 20 freeze-thaw cycles, Biological Replicate 2, Direct sequencing, Technical replicate c
49	frz-thw	20	2	pma	a	0.0105752847	PMA-seq verification, Freeze-thaw experiment, 20 freeze-thaw cycles, Biological Replicate 2, PMA sequencing, Technical replicate a
50	frz-thw	20	2	pma	b	0.0118828809	PMA-seq verification, Freeze-thaw experiment, 20 freeze-thaw cycles, Biological Replicate 2, PMA sequencing, Technical replicate b
51	frz-thw	20	2	pma	c	0.0165646928	PMA-seq verification, Freeze-thaw experiment, 20 freeze-thaw cycles, Biological Replicate 2, PMA sequencing, Technical replicate c
52	O2	anc	1	dir	a	0.0196181502	PMA-seq verification, O2 exposure, Anaerobic+cys (ANC), Biological Replicate 1, Direct sequencing, Technical replicate a
53	O2	anc	1	dir	b	0.0181512074	PMA-seq verification, O2 exposure, Anaerobic+cys (ANC), Biological Replicate 1, Direct sequencing, Technical replicate b
54	O2	anc	1	dir	c	0.0188745684	PMA-seq verification, O2 exposure, Anaerobic+cys (ANC), Biological Replicate 1, Direct sequencing, Technical replicate c
55	O2	anc	1	h2o	a	0.0183369687	PMA-seq verification, O2 exposure, Anaerobic+cys (ANC), Biological Replicate 1, H2O sequencing, Technical replicate a
56	O2	anc	1	h2o	b	0.0203320365	PMA-seq verification, O2 exposure, Anaerobic+cys (ANC), Biological Replicate 1, H2O sequencing, Technical replicate b
57	O2	anc	1	h2o	c	0.0196977513	PMA-seq verification, O2 exposure, Anaerobic+cys (ANC), Biological Replicate 1, H2O sequencing, Technical replicate c
58	O2	anc	1	pma	a	0.0155756973	PMA-seq verification, O2 exposure, Anaerobic+cys (ANC), Biological Replicate 1, PMA sequencing, Technical replicate a
59	O2	anc	1	pma	b	0.0143359399	PMA-seq verification, O2 exposure, Anaerobic+cys (ANC), Biological Replicate 1, PMA sequencing, Technical replicate b
60	O2	anc	1	pma	c	0.0154139938	PMA-seq verification, O2 exposure, Anaerobic+cys (ANC), Biological Replicate 1, PMA sequencing, Technical replicate c
61	O2	ana	1	dir	a	0.0132598836	PMA-seq verification, O2 exposure, Anaerobic (ANA), Biological Replicate 1, Direct sequencing, Technical replicate a
62	O2	ana	1	dir	b	0.0131475941	PMA-seq verification, O2 exposure, Anaerobic (ANA), Biological Replicate 1, Direct sequencing, Technical replicate b
63	O2	ana	1	dir	c	0.017164317	PMA-seq verification, O2 exposure, Anaerobic (ANA), Biological Replicate 1, Direct sequencing, Technical replicate c
64	O2	ana	1	pma	a	0.0115973507	PMA-seq verification, O2 exposure, Anaerobic (ANA), Biological Replicate 1, PMA sequencing, Technical replicate a
65	O2	ana	1	pma	b	0.011483022	PMA-seq verification, O2 exposure, Anaerobic (ANA), Biological Replicate 1, PMA sequencing, Technical replicate b
66	O2	ana	1	pma	c	0.0112167241	PMA-seq verification, O2 exposure, Anaerobic (ANA), Biological Replicate 1, PMA sequencing, Technical replicate c
67	O2	aec	1	dir	a	0.0134705905	PMA-seq verification, O2 exposure, Aerobic + cys (AEC), Biological Replicate 1, Direct sequencing, Technical replicate a
68	O2	aec	1	dir	b	0.0140215568	PMA-seq verification, O2 exposure, Aerobic + cys (AEC), Biological Replicate 1, Direct sequencing, Technical replicate b
69	O2	aec	1	dir	c	0.0122281502	PMA-seq verification, O2 exposure, Aerobic + cys (AEC), Biological Replicate 1, Direct sequencing, Technical replicate c
70	O2	aec	1	pma	a	0.009713898	PMA-seq verification, O2 exposure, Aerobic + cys (AEC), Biological Replicate 1, PMA sequencing, Technical replicate a
71	O2	aec	1	pma	b	0.0097130953	PMA-seq verification, O2 exposure, Aerobic + cys (AEC), Biological Replicate 1, PMA sequencing, Technical replicate b
72	O2	aec	1	pma	c	0.0093856962	PMA-seq verification, O2 exposure, Aerobic + cys (AEC), Biological Replicate 1, PMA sequencing, Technical replicate c
73	O2	aer	1	dir	a	0.0148008938	PMA-seq verification, O2 exposure, Aerobic (AER), Biological Replicate 1, Direct sequencing, Technical replicate a
74	O2	aer	1	dir	b	0.0129076232	PMA-seq verification, O2 exposure, Aerobic (AER), Biological Replicate 1, Direct sequencing, Technical replicate b
75	O2	aer	1	dir	c	0.016927943	PMA-seq verification, O2 exposure, Aerobic (AER), Biological Replicate 1, Direct sequencing, Technical replicate c
76	O2	aer	1	h2o	a	0.0134709339	PMA-seq verification, O2 exposure, Aerobic (AER), Biological Replicate 1, H2O sequencing, Technical replicate a
77	O2	aer	1	h2o	b	0.0128694735	PMA-seq verification, O2 exposure, Aerobic (AER), Biological Replicate 1, H2O sequencing, Technical replicate b
78	O2	aer	1	h2o	c	0.0156576796	PMA-seq verification, O2 exposure, Aerobic (AER), Biological Replicate 1, H2O sequencing, Technical replicate c
79	O2	aer	1	pma	a	0.0117999352	PMA-seq verification, O2 exposure, Aerobic (AER), Biological Replicate 1, PMA sequencing, Technical replicate a
80	O2	aer	1	pma	b	0.0090820684	PMA-seq verification, O2 exposure, Aerobic (AER), Biological Replicate 1, PMA sequencing, Technical replicate b
81	O2	aer	1	pma	c	0.0109876847	PMA-seq verification, O2 exposure, Aerobic (AER), Biological Replicate 1, PMA sequencing, Technical replicate c
82	O2	ars	1	dir	a	0.013248421	PMA-seq verification, O2 exposure, Aerobic + air sparging (ARS), Biological Replicate 1, Direct sequencing, Technical replicate a
83	O2	ars	1	dir	b	0.010246651	PMA-seq verification, O2 exposure, Aerobic + air sparging (ARS), Biological Replicate 1, Direct sequencing, Technical replicate b
84	O2	ars	1	dir	c	0.0130657603	PMA-seq verification, O2 exposure, Aerobic + air sparging (ARS), Biological Replicate 1, Direct sequencing, Technical replicate c
85	O2	ars	1	pma	a	0.0088229436	PMA-seq verification, O2 exposure, Aerobic + air sparging (ARS), Biological Replicate 1, PMA sequencing, Technical replicate a
86	O2	ars	1	pma	b	0.008559003	PMA-seq verification, O2 exposure, Aerobic + air sparging (ARS), Biological Replicate 1, PMA sequencing, Technical replicate b
87	O2	ars	1	pma	c	0.0098572601	PMA-seq verification, O2 exposure, Aerobic + air sparging (ARS), Biological Replicate 1, PMA sequencing, Technical replicate c
96	O2	anc	2	dir	a	0.0026344751	PMA-seq verification, O2 exposure, Anaerobic + cys (ANC), Biological Replicate 2, Direct sequencing, Technical replicate a
97	O2	anc	2	dir	b	0.002224981	PMA-seq verification, O2 exposure, Anaerobic + cys (ANC), Biological Replicate 2, Direct sequencing, Technical replicate b
98	O2	anc	2	dir	c	0.001598552	PMA-seq verification, O2 exposure, Anaerobic + cys (ANC), Biological Replicate 2, Direct sequencing, Technical replicate c
99	O2	anc	2	h2o	a	0.0023472455	PMA-seq verification, O2 exposure, Anaerobic + cys (ANC), Biological Replicate 2, H2O sequencing, Technical replicate a
100	O2	anc	2	h2o	b	0.0031718005	PMA-seq verification, O2 exposure, Anaerobic + cys (ANC), Biological Replicate 2, H2O sequencing, Technical replicate b
101	O2	anc	2	h2o	c	0.0020872018	PMA-seq verification, O2 exposure, Anaerobic + cys (ANC), Biological Replicate 2, H2O sequencing, Technical replicate c
102	O2	anc	2	pma	a	0.0014020966	PMA-seq verification, O2 exposure, Anaerobic + cys (ANC), Biological Replicate 2, PMA sequencing, Technical replicate a
103	O2	anc	2	pma	b	0.0014902248	PMA-seq verification, O2 exposure, Anaerobic + cys (ANC), Biological Replicate 2, PMA sequencing, Technical replicate b
104	O2	anc	2	pma	c	0.0013859619	PMA-seq verification, O2 exposure, Anaerobic + cys (ANC), Biological Replicate 2, PMA sequencing, Technical replicate c
105	O2	ana	2	dir	a	0.002442973	PMA-seq verification, O2 exposure, Anaerobic (ANA), Biological Replicate 2, Direct sequencing, Technical replicate a
106	O2	ana	2	dir	b	0.0016960966	PMA-seq verification, O2 exposure, Anaerobic (ANA), Biological Replicate 2, Direct sequencing, Technical replicate b
107	O2	ana	2	dir	c	0.0021897305	PMA-seq verification, O2 exposure, Anaerobic (ANA), Biological Replicate 2, Direct sequencing, Technical replicate c
108	O2	ana	2	pma	a	0.0010717812	PMA-seq verification, O2 exposure, Anaerobic (ANA), Biological Replicate 2, PMA sequencing, Technical replicate a
109	O2	ana	2	pma	b	0.001327345	PMA-seq verification, O2 exposure, Anaerobic (ANA), Biological Replicate 2, PMA sequencing, Technical replicate b
110	O2	ana	2	pma	c	0.0008054291	PMA-seq verification, O2 exposure, Anaerobic (ANA), Biological Replicate 2, PMA sequencing, Technical replicate c
111	O2	aec	2	dir	a	0.0011900968	PMA-seq verification, O2 exposure, Aerobic + cys (AEC), Biological Replicate 2, Direct sequencing, Technical replicate a
112	O2	aec	2	dir	b	0.001265853	PMA-seq verification, O2 exposure, Aerobic + cys (AEC), Biological Replicate 2, Direct sequencing, Technical replicate b
113	O2	aec	2	dir	c	0.001091399	PMA-seq verification, O2 exposure, Aerobic + cys (AEC), Biological Replicate 2, Direct sequencing, Technical replicate c
114	O2	aec	2	pma	a	0.0009548389	PMA-seq verification, O2 exposure, Aerobic + cys (AEC), Biological Replicate 2, PMA sequencing, Technical replicate a
115	O2	aec	2	pma	b	0.0008226197	PMA-seq verification, O2 exposure, Aerobic + cys (AEC), Biological Replicate 2, PMA sequencing, Technical replicate b
116	O2	aec	2	pma	c	0.0008651112	PMA-seq verification, O2 exposure, Aerobic + cys (AEC), Biological Replicate 2, PMA sequencing, Technical replicate c
117	O2	aer	2	dir	a	0.000792083	PMA-seq verification, O2 exposure, Aerobic (AER), Biological Replicate 2, Direct sequencing, Technical replicate a
118	O2	aer	2	dir	b	0.0009131475	PMA-seq verification, O2 exposure, Aerobic (AER), Biological Replicate 2, Direct sequencing, Technical replicate b
119	O2	aer	2	dir	c	0.000732301	PMA-seq verification, O2 exposure, Aerobic (AER), Biological Replicate 2, Direct sequencing, Technical replicate c
120	O2	aer	2	h2o	a	0.0008507794	PMA-seq verification, O2 exposure, Aerobic (AER), Biological Replicate 2, H2O sequencing, Technical replicate a
121	O2	aer	2	h2o	b	0.0013085252	PMA-seq verification, O2 exposure, Aerobic (AER), Biological Replicate 2, H2O sequencing, Technical replicate b
122	O2	aer	2	h2o	c	0.0008380041	PMA-seq verification, O2 exposure, Aerobic (AER), Biological Replicate 2, H2O sequencing, Technical replicate c
123	O2	aer	2	pma	a	0.0006873872	PMA-seq verification, O2 exposure, Aerobic (AER), Biological Replicate 2, PMA sequencing, Technical replicate a
124	O2	aer	2	pma	b	0.0004417309	PMA-seq verification, O2 exposure, Aerobic (AER), Biological Replicate 2, PMA sequencing, Technical replicate b
125	O2	aer	2	pma	c	0.0006233459	PMA-seq verification, O2 exposure, Aerobic (AER), Biological Replicate 2, PMA sequencing, Technical replicate c
126	O2	ars	2	dir	a	0.0014087754	PMA-seq verification, O2 exposure, Aerobic + air sparging (ARS), Biological Replicate 2, Direct sequencing, Technical replicate a
127	O2	ars	2	dir	b	0.0012914539	PMA-seq verification, O2 exposure, Aerobic + air sparging (ARS), Biological Replicate 2, Direct sequencing, Technical replicate b
128	O2	ars	2	dir	c	0.0015226839	PMA-seq verification, O2 exposure, Aerobic + air sparging (ARS), Biological Replicate 2, Direct sequencing, Technical replicate c
129	O2	ars	2	pma	a	0.0007087535	PMA-seq verification, O2 exposure, Aerobic + air sparging (ARS), Biological Replicate 2, PMA sequencing, Technical replicate a
130	O2	ars	2	pma	b	0.0007249068	PMA-seq verification, O2 exposure, Aerobic + air sparging (ARS), Biological Replicate 2, PMA sequencing, Technical replicate b
131	O2	ars	2	pma	c	0.0005179564	PMA-seq verification, O2 exposure, Aerobic + air sparging (ARS), Biological Replicate 2, PMA sequencing, Technical replicate c
132	lag	0	1	dir	a	0.0059343809	PMA-seq verification, Lag time, 0min, Biological Replicate 1, Direct sequencing, Technical replicate a
133	lag	0	1	dir	b	0.0067132253	PMA-seq verification, Lag time, 0min, Biological Replicate 1, Direct sequencing, Technical replicate b
134	lag	0	1	dir	c	0.0058937797	PMA-seq verification, Lag time, 0min, Biological Replicate 1, Direct sequencing, Technical replicate c
135	lag	0	1	pma	a	0.0067595767	PMA-seq verification, Lag time, 0min, Biological Replicate 1, PMA sequencing, Technical replicate a
136	lag	0	1	pma	b	0.0074886825	PMA-seq verification, Lag time, 0min, Biological Replicate 1, PMA sequencing, Technical replicate b
137	lag	0	1	pma	c	0.0049197236	PMA-seq verification, Lag time, 0min, Biological Replicate 1, PMA sequencing, Technical replicate c
138	lag	0.5	1	dir	a	0.0064094335	PMA-seq verification, Lag time, 30min, Biological Replicate 1, Direct sequencing, Technical replicate a
139	lag	0.5	1	dir	b	0.0058576289	PMA-seq verification, Lag time, 30min, Biological Replicate 1, Direct sequencing, Technical replicate b
140	lag	0.5	1	dir	c	0.0080384321	PMA-seq verification, Lag time, 30min, Biological Replicate 1, Direct sequencing, Technical replicate c
141	lag	0.5	1	pma	a	0.0058566249	PMA-seq verification, Lag time, 30min, Biological Replicate 1, PMA sequencing, Technical replicate a
142	lag	0.5	1	pma	b	0.0051368959	PMA-seq verification, Lag time, 30min, Biological Replicate 1, PMA sequencing, Technical replicate b
143	lag	0.5	1	pma	c	0.0045742885	PMA-seq verification, Lag time, 30min, Biological Replicate 1, PMA sequencing, Technical replicate c
144	lag	1	1	dir	a	0.0036489974	PMA-seq verification, Lag time, 1hr, Biological Replicate 1, Direct sequencing, Technical replicate a
145	lag	1	1	dir	b	0.0033662173	PMA-seq verification, Lag time, 1hr, Biological Replicate 1, Direct sequencing, Technical replicate b
146	lag	1	1	dir	c	0.0031699702	PMA-seq verification, Lag time, 1hr, Biological Replicate 1, Direct sequencing, Technical replicate c
147	lag	1	1	pma	a	0.0023945859	PMA-seq verification, Lag time, 1hr, Biological Replicate 1, PMA sequencing, Technical replicate a
148	lag	1	1	pma	b	0.0026863514	PMA-seq verification, Lag time, 1hr, Biological Replicate 1, PMA sequencing, Technical replicate b
149	lag	1	1	pma	c	0.0025934158	PMA-seq verification, Lag time, 1hr, Biological Replicate 1, PMA sequencing, Technical replicate c
150	lag	3	1	dir	a	0.0035264325	PMA-seq verification, Lag time, 3hr, Biological Replicate 1, Direct sequencing, Technical replicate a
151	lag	3	1	dir	b	0.0030338876	PMA-seq verification, Lag time, 3hr, Biological Replicate 1, Direct sequencing, Technical replicate b
152	lag	3	1	dir	c	0.0034049778	PMA-seq verification, Lag time, 3hr, Biological Replicate 1, Direct sequencing, Technical replicate c
153	lag	3	1	pma	a	0.0022997995	PMA-seq verification, Lag time, 3hr, Biological Replicate 1, PMA sequencing, Technical replicate a
154	lag	3	1	pma	b	0.0028003795	PMA-seq verification, Lag time, 3hr, Biological Replicate 1, PMA sequencing, Technical replicate b
155	lag	3	1	pma	c	0.0024475384	PMA-seq verification, Lag time, 3hr, Biological Replicate 1, PMA sequencing, Technical replicate c
156	lag	7	1	dir	a	0.0062377279	PMA-seq verification, Lag time, 7hr, Biological Replicate 1, Direct sequencing, Technical replicate a
157	lag	7	1	dir	b	0.0033420182	PMA-seq verification, Lag time, 7hr, Biological Replicate 1, Direct sequencing, Technical replicate b
158	lag	7	1	dir	c	0.0056627868	PMA-seq verification, Lag time, 7hr, Biological Replicate 1, Direct sequencing, Technical replicate c
159	lag	7	1	pma	a	0.0038091737	PMA-seq verification, Lag time, 7hr, Biological Replicate 1, PMA sequencing, Technical replicate a
160	lag	7	1	pma	b	0.0037726518	PMA-seq verification, Lag time, 7hr, Biological Replicate 1, PMA sequencing, Technical replicate b
161	lag	7	1	pma	c	0.002698066	PMA-seq verification, Lag time, 7hr, Biological Replicate 1, PMA sequencing, Technical replicate c
165	lag	0	2	dir	a	0.0007351362	PMA-seq verification, Lag time, 0min, Biological Replicate 2, Direct sequencing, Technical replicate a
166	lag	0	2	dir	b	0.001100499	PMA-seq verification, Lag time, 0min, Biological Replicate 2, Direct sequencing, Technical replicate b
167	lag	0	2	dir	c	0.0011605196	PMA-seq verification, Lag time, 0min, Biological Replicate 2, Direct sequencing, Technical replicate c
168	lag	0	2	pma	a	0.0010568868	PMA-seq verification, Lag time, 0min, Biological Replicate 2, PMA sequencing, Technical replicate a
169	lag	0	2	pma	b	0.0012755621	PMA-seq verification, Lag time, 0min, Biological Replicate 2, PMA sequencing, Technical replicate b
170	lag	0	2	pma	c	0.0015224423	PMA-seq verification, Lag time, 0min, Biological Replicate 2, PMA sequencing, Technical replicate c
171	lag	0.5	2	dir	a	0.0008654748	PMA-seq verification, Lag time, 30min, Biological Replicate 2, Direct sequencing, Technical replicate a
172	lag	0.5	2	dir	b	0.0009993731	PMA-seq verification, Lag time, 30min, Biological Replicate 2, Direct sequencing, Technical replicate b
173	lag	0.5	2	dir	c	0.0009765587	PMA-seq verification, Lag time, 30min, Biological Replicate 2, Direct sequencing, Technical replicate c
174	lag	0.5	2	pma	a	0.0008423212	PMA-seq verification, Lag time, 30min, Biological Replicate 2, PMA sequencing, Technical replicate a
175	lag	0.5	2	pma	b	0.0012281802	PMA-seq verification, Lag time, 30min, Biological Replicate 2, PMA sequencing, Technical replicate b
176	lag	0.5	2	pma	c	0.0014272516	PMA-seq verification, Lag time, 30min, Biological Replicate 2, PMA sequencing, Technical replicate c
179	lag	1	2	dir	a	0.001787933	PMA-seq verification, Lag time, 1hr, Biological Replicate 2, Direct sequencing, Technical replicate a
180	lag	1	2	dir	b	0.0010365685	PMA-seq verification, Lag time, 1hr, Biological Replicate 2, Direct sequencing, Technical replicate b
181	lag	1	2	dir	c	0.0012755621	PMA-seq verification, Lag time, 1hr, Biological Replicate 2, Direct sequencing, Technical replicate c
182	lag	1	2	pma	a	0.0013530447	PMA-seq verification, Lag time, 1hr, Biological Replicate 2, PMA sequencing, Technical replicate a
183	lag	1	2	pma	b	0.0017322683	PMA-seq verification, Lag time, 1hr, Biological Replicate 2, PMA sequencing, Technical replicate b
184	lag	1	2	pma	c	0.0019256835	PMA-seq verification, Lag time, 1hr, Biological Replicate 2, PMA sequencing, Technical replicate c
185	lag	3	2	dir	a	0.0027817784	PMA-seq verification, Lag time, 3hr, Biological Replicate 2, Direct sequencing, Technical replicate a
186	lag	3	2	dir	b	0.0021517277	PMA-seq verification, Lag time, 3hr, Biological Replicate 2, Direct sequencing, Technical replicate b
187	lag	3	2	dir	c	0.0028664353	PMA-seq verification, Lag time, 3hr, Biological Replicate 2, Direct sequencing, Technical replicate c
188	lag	3	2	pma	a	0.0036776386	PMA-seq verification, Lag time, 3hr, Biological Replicate 2, PMA sequencing, Technical replicate a
189	lag	3	2	pma	b	0.0054649434	PMA-seq verification, Lag time, 3hr, Biological Replicate 2, PMA sequencing, Technical replicate a
190	lag	3	2	pma	c	0.004832808	PMA-seq verification, Lag time, 3hr, Biological Replicate 2, PMA sequencing, Technical replicate a
191	lag	7	2	dir	a	0.0025925735	PMA-seq verification, Lag time, 7hr, Biological Replicate 2, Direct sequencing, Technical replicate a
192	lag	7	2	dir	b	0.0023493442	PMA-seq verification, Lag time, 7hr, Biological Replicate 2, Direct sequencing, Technical replicate b
193	lag	7	2	dir	c	0.0027818345	PMA-seq verification, Lag time, 7hr, Biological Replicate 2, Direct sequencing, Technical replicate c
194	lag	7	2	pma	a	0.0020713068	PMA-seq verification, Lag time, 7hr, Biological Replicate 2, PMA sequencing, Technical replicate a
195	lag	7	2	pma	b	0.0024815785	PMA-seq verification, Lag time, 7hr, Biological Replicate 2, PMA sequencing, Technical replicate b
196	lag	7	2	pma	c	0.004348094	PMA-seq verification, Lag time, 7hr, Biological Replicate 2, PMA sequencing, Technical replicate c
